# Supplementary material for: G3 PhyloChip Analysis Confirms the Promise of Plant-Based Culture Media for Unlocking the Composition and Diversity of the Maize Root Microbiome and for Recovering Unculturable Candidate Divisions/Phyla
Source: Microbes Environ. 2018 Sep 29;33(3):317–25. doi: 10.1264/jsme2.ME18023 (PMC6167109; doi:10.1264/jsme2.ME18023)
Supplement: Supplementary file 2 [file 33_317_s2.xlsx]

## Sheet: Endorhizosphere
Data S1: The detailed description of the Venn diagrams of Fig. 3 and Fig. S3.
	EnN	EnC	EnR		Only_EnN	Only_EnC	Only_EnR	EnN_EnC	EnN_EnR	EnC_EnR	EnN_EnC_EnR
p__OP11:c__WCHB1-64:o__d153:f__91otu10106	1	0	0		p__OP11:c__WCHB1-64:o__d153:f__91otu10106	p__73otu205:c__79otu1106:o__unclassified:f__unclassified	p__73otu0:c__79otu398:o__85otu2529:f__91otu9264	p__[Thermi]:c__Deinococci:o__Deinococcales:f__unclassified	p__[Thermi]:c__Deinococci:o__Thermales:f__Thermaceae	p__73otu142:c__79otu62:o__85otu2075:f__91otu7017	p__[Caldithrix]:c__KSB1:o__GW-22:f__91otu3356
p__TM7:c__TM7-3:o__CW040:f__91otu5484	1	0	0		p__TM7:c__TM7-3:o__CW040:f__91otu5484	p__Actinobacteria:c__Actinobacteria:o__Actinomycetales:f__Dermabacteraceae	p__73otu70:c__79otu206:o__85otu3571:f__91otu18715	p__AC1:c__TA06:o__85otu40:f__91otu12946	p__73otu172:c__79otu1135:o__85otu2485:f__91otu2286	p__73otu205:c__79otu1106:o__85otu78:f__91otu6121	p__[Thermi]:c__Deinococci:o__Deinococcales:f__Deinococcaceae
p__73otu205:c__79otu1106:o__unclassified:f__unclassified	0	1	0			p__BRC1:c__NPL-UPA2:o__85otu574:f__91otu8729	p__AC1:c__SHA-114:o__85otu2650:f__91otu4541	p__Acidobacteria:c__Solibacteres:o__Solibacterales:f__Solibacteraceae	p__Acidobacteria:c__Acidobacteria-6:o__iii1-15:f__91otu8728	p__Acidobacteria:c__[Chloracidobacteria]:o__RB41:f__91otu4241	p__[Thermi]:c__Deinococci:o__Deinococcales:f__Trueperaceae
p__Actinobacteria:c__Actinobacteria:o__Actinomycetales:f__Dermabacteraceae	0	1	0			p__Chloroflexi:c__unclassified:o__unclassified:f__unclassified	p__Acidobacteria:c__Acidobacteria-6:o__iii1-15:f__91otu6259	p__Actinobacteria:c__Actinobacteria:o__Actinomycetales:f__Dermacoccaceae	p__Actinobacteria:c__Actinobacteria:o__Actinomycetales:f__91otu21285	p__Acidobacteria:c__[Chloracidobacteria]:o__RB41:f__unclassified	p__73otu1:c__79otu313:o__unclassified:f__unclassified
p__BRC1:c__NPL-UPA2:o__85otu574:f__91otu8729	0	1	0			p__Gemmatimonadetes:c__Gemm-2:o__85otu2360:f__91otu6522	p__Acidobacteria:c__Acidobacteria-6:o__iii1-15:f__91otu8568	p__Aquificae:c__Aquificae:o__Aquificales:f__Hydrogenothermaceae	p__Actinobacteria:c__Actinobacteria:o__Actinomycetales:f__Propionibacteriaceae	p__Acidobacteria:c__Acidobacteria-6:o__iii1-15:f__91otu6980	p__73otu1:c__79otu624:o__unclassified:f__unclassified
p__Chloroflexi:c__unclassified:o__unclassified:f__unclassified	0	1	0			p__OP9:c__JS1:o__BA021:f__unclassified	p__Acidobacteria:c__Acidobacteria-6:o__iii1-15:f__RB40	p__BRC1:c__unclassified:o__unclassified:f__unclassified	p__Bacteroidetes:c__Flavobacteriia:o__Flavobacteriales:f__unclassified	p__Actinobacteria:c__Actinobacteria:o__Actinomycetales:f__91otu4267	p__73otu142:c__79otu62:o__85otu2075:f__91otu7688
p__Gemmatimonadetes:c__Gemm-2:o__85otu2360:f__91otu6522	0	1	0			p__Planctomycetes:c__Phycisphaerae:o__MSBL9:f__91otu8601	p__Acidobacteria:c__Acidobacteriia:o__Acidobacteriales:f__Acidobacteriaceae	p__Chlorobi:c__BSV26:o__VC38:f__91otu5104	p__Chlorobi:c__OPB56:o__85otu4751:f__91otu14507	p__Actinobacteria:c__Actinobacteria:o__Actinomycetales:f__91otu662	p__73otu160:c__79otu641:o__85otu2556:f__91otu11103
p__OP9:c__JS1:o__BA021:f__unclassified	0	1	0			p__Proteobacteria:c__Betaproteobacteria:o__Neisseriales:f__Neisseriaceae	p__Actinobacteria:c__Acidimicrobiia:o__Acidimicrobiales:f__91otu4616	p__Chlorobi:c__Ignavibacteria:o__Ignavibacteriales:f__Ignavibacteriaceae	p__Cyanobacteria:c__Synechococcophycideae:o__Synechococcales:f__Synechococcaceae	p__Actinobacteria:c__Actinobacteria:o__Actinomycetales:f__Geodermatophilaceae	p__73otu211:c__79otu193:o__85otu4903:f__91otu12318
p__Planctomycetes:c__Phycisphaerae:o__MSBL9:f__91otu8601	0	1	0				p__Actinobacteria:c__Acidimicrobiia:o__Acidimicrobiales:f__unclassified	p__Chloroflexi:c__Anaerolineae:o__OPB11:f__91otu5231	p__Fibrobacteres:c__TG3:o__TG3-1:f__91otu3989	p__Actinobacteria:c__Actinobacteria:o__Actinomycetales:f__Intrasporangiaceae	p__AC1:c__SHA-114:o__unclassified:f__unclassified
p__Proteobacteria:c__Betaproteobacteria:o__Neisseriales:f__Neisseriaceae	0	1	0				p__Actinobacteria:c__Actinobacteria:o__Actinomycetales:f__Cellulomonadaceae	p__Cyanobacteria:c__Chloroplast:o__Chlorophyta:f__Ulvophyceae	p__Firmicutes:c__Bacilli:o__Bacillales:f__91otu4273	p__Actinobacteria:c__Actinobacteria:o__Actinomycetales:f__Streptosporangiaceae	p__AC1:c__unclassified:o__unclassified:f__unclassified
p__[Thermi]:c__Deinococci:o__Deinococcales:f__unclassified	1	1	0				p__Actinobacteria:c__Actinobacteria:o__Actinomycetales:f__Micromonosporaceae	p__Cyanobacteria:c__Oscillatoriophycideae:o__Oscillatoriales:f__Phormidiaceae	p__Firmicutes:c__Bacilli:o__Turicibacterales:f__Turicibacteraceae	p__Actinobacteria:c__OPB41:o__85otu3089:f__91otu684	p__Acidobacteria:c__[Chloracidobacteria]:o__RB41:f__Ellin6075
p__AC1:c__TA06:o__85otu40:f__91otu12946	1	1	0				p__Actinobacteria:c__Actinobacteria:o__Actinomycetales:f__Mycobacteriaceae	p__Elusimicrobia:c__Endomicrobia:o__unclassified:f__unclassified	p__Firmicutes:c__Clostridia:o__SHA-98:f__91otu7719	p__Chlorobi:c__BSV26:o__PK329:f__91otu6564	p__Acidobacteria:c__Acidobacteria-6:o__iii1-15:f__91otu412
p__Acidobacteria:c__Solibacteres:o__Solibacterales:f__Solibacteraceae	1	1	0				p__Actinobacteria:c__Actinobacteria:o__Actinomycetales:f__Nocardiaceae	p__FBP:c__79otu485:o__85otu1455:f__91otu14810	p__Gemmatimonadetes:c__Gemmatimonadetes:o__N1423WL:f__91otu9114	p__Chlorobi:c__unclassified:o__unclassified:f__unclassified	p__Acidobacteria:c__Acidobacteria-6:o__iii1-15:f__mb2424
p__Actinobacteria:c__Actinobacteria:o__Actinomycetales:f__Dermacoccaceae	1	1	0				p__AD3:c__79otu798:o__85otu4024:f__91otu12448	p__Gemmatimonadetes:c__Gemm-2:o__85otu2360:f__91otu18935	p__GN02:c__BD1-5:o__85otu573:f__91otu418	p__Chloroflexi:c__Anaerolineae:o__Anaerolineales:f__Anaerolinaceae	p__Acidobacteria:c__Acidobacteria-6:o__iii1-15:f__unclassified
p__Aquificae:c__Aquificae:o__Aquificales:f__Hydrogenothermaceae	1	1	0				p__AD3:c__ABS-6:o__85otu3418:f__91otu4215	p__OP11:c__OP11-4:o__unclassified:f__unclassified	p__OD1:c__ABY1:o__85otu2364:f__91otu13212	p__Chloroflexi:c__Anaerolineae:o__OPB11:f__91otu8870	p__Acidobacteria:c__Acidobacteriia:o__Acidobacteriales:f__Koribacteraceae
p__BRC1:c__unclassified:o__unclassified:f__unclassified	1	1	0				p__Armatimonadetes:c__[Fimbriimonadia]:o__85otu4395:f__91otu8532	p__OP11:c__WCHB1-64:o__d153:f__91otu6360	p__OD1:c__unclassified:o__unclassified:f__unclassified	p__Chloroflexi:c__Dehalococcoidetes:o__Dehalococcoidales:f__Dehalococcoidaceae	p__Acidobacteria:c__RB25:o__85otu4859:f__91otu5375
p__Chlorobi:c__BSV26:o__VC38:f__91otu5104	1	1	0				p__Bacteroidetes:c__[Saprospirae]:o__[Saprospirales]:f__Saprospiraceae	p__OP11:c__WCHB1-64:o__d153:f__91otu7003	p__Proteobacteria:c__Alphaproteobacteria:o__Rhizobiales:f__91otu8344	p__Cyanobacteria:c__Chloroplast:o__Streptophyta:f__unclassified	p__Acidobacteria:c__unclassified:o__unclassified:f__unclassified
p__Chlorobi:c__Ignavibacteria:o__Ignavibacteriales:f__Ignavibacteriaceae	1	1	0				p__Bacteroidetes:c__Cytophagia:o__Cytophagales:f__Cytophagaceae	p__OP11:c__WCHB1-64:o__K2-4-19:f__unclassified	p__Proteobacteria:c__Alphaproteobacteria:o__Sphingomonadales:f__Sphingomonadaceae	p__Cyanobacteria:c__Oscillatoriophycideae:o__Chroococcales:f__unclassified	p__Actinobacteria:c__Acidimicrobiia:o__Acidimicrobiales:f__C111
p__Chloroflexi:c__Anaerolineae:o__OPB11:f__91otu5231	1	1	0				p__Bacteroidetes:c__Flavobacteriia:o__Flavobacteriales:f__91otu12526	p__Proteobacteria:c__Betaproteobacteria:o__85otu2950:f__91otu6928	p__Proteobacteria:c__Betaproteobacteria:o__Methylophilales:f__unclassified	p__Elusimicrobia:c__Elusimicrobia:o__FAC88:f__91otu12128	p__Actinobacteria:c__Actinobacteria:o__Actinomycetales:f__91otu4362
p__Cyanobacteria:c__Chloroplast:o__Chlorophyta:f__Ulvophyceae	1	1	0				p__Bacteroidetes:c__Sphingobacteriia:o__Sphingobacteriales:f__91otu2013	p__Proteobacteria:c__Deltaproteobacteria:o__Syntrophobacterales:f__unclassified	p__Proteobacteria:c__Betaproteobacteria:o__MKC10:f__91otu19944	p__FBP:c__79otu485:o__85otu1455:f__91otu4885	p__Actinobacteria:c__Actinobacteria:o__Actinomycetales:f__Actinomycetaceae
p__Cyanobacteria:c__Oscillatoriophycideae:o__Oscillatoriales:f__Phormidiaceae	1	1	0				p__BRC1:c__NPL-UPA2:o__85otu3767:f__91otu20583	p__Proteobacteria:c__Gammaproteobacteria:o__Aeromonadales:f__91otu18727	p__Proteobacteria:c__Betaproteobacteria:o__MND1:f__91otu8095	p__Firmicutes:c__Bacilli:o__Bacillales:f__91otu20027	p__Actinobacteria:c__Actinobacteria:o__Actinomycetales:f__Corynebacteriaceae
p__Elusimicrobia:c__Endomicrobia:o__unclassified:f__unclassified	1	1	0				p__BRC1:c__NPL-UPA2:o__85otu574:f__91otu12527	p__Proteobacteria:c__Gammaproteobacteria:o__Methylococcales:f__Methylococcaceae	p__Proteobacteria:c__Gammaproteobacteria:o__Chromatiales:f__unclassified	p__Firmicutes:c__Bacilli:o__Bacillales:f__Paenibacillaceae	p__Actinobacteria:c__Actinobacteria:o__Actinomycetales:f__Microbacteriaceae
p__FBP:c__79otu485:o__85otu1455:f__91otu14810	1	1	0				p__Chlorobi:c__Ignavibacteria:o__Ignavibacteriales:f__unclassified	p__SBR1093:c__79otu615:o__85otu2409:f__91otu15324	p__Proteobacteria:c__Gammaproteobacteria:o__Pseudomonadales:f__unclassified	p__Firmicutes:c__Clostridia:o__Clostridiales:f__[Tissierellaceae]	p__Actinobacteria:c__Actinobacteria:o__Actinomycetales:f__Micrococcaceae
p__Gemmatimonadetes:c__Gemm-2:o__85otu2360:f__91otu18935	1	1	0				p__Chlorobi:c__OPB56:o__85otu4337:f__91otu11483	p__TM7:c__TM7-3:o__CW040:f__F16	p__WS3:c__PRR-12:o__GN03:f__KSB4	p__Fusobacteria:c__Fusobacteriia:o__Fusobacteriales:f__Leptotrichiaceae	p__Actinobacteria:c__Actinobacteria:o__Actinomycetales:f__Nocardioidaceae
p__OP11:c__OP11-4:o__unclassified:f__unclassified	1	1	0				p__Chlorobi:c__SJA-28:o__85otu1379:f__91otu6228	p__ZB3:c__BS119:o__85otu976:f__91otu12358	p__ZB3:c__79otu753:o__85otu3135:f__91otu3919	p__Gemmatimonadetes:c__Gemm-1:o__85otu1575:f__91otu7483	p__Actinobacteria:c__Actinobacteria:o__Actinomycetales:f__Pseudonocardiaceae
p__OP11:c__WCHB1-64:o__d153:f__91otu6360	1	1	0				p__Chloroflexi:c__Anaerolineae:o__OPB11:f__91otu7882			p__Gemmatimonadetes:c__Gemm-1:o__85otu2854:f__91otu10095	p__Actinobacteria:c__Actinobacteria:o__Actinomycetales:f__Streptomycetaceae
p__OP11:c__WCHB1-64:o__d153:f__91otu7003	1	1	0				p__Cyanobacteria:c__79otu272:o__85otu377:f__91otu123			p__Gemmatimonadetes:c__Gemm-1:o__85otu4434:f__91otu833	p__Actinobacteria:c__Actinobacteria:o__Actinomycetales:f__unclassified
p__OP11:c__WCHB1-64:o__K2-4-19:f__unclassified	1	1	0				p__Cyanobacteria:c__Synechococcophycideae:o__Synechococcales:f__Acaryochloridaceae			p__GN02:c__3BR-5F:o__85otu2862:f__91otu508	p__Actinobacteria:c__MB-A2-108:o__0319-7L14:f__91otu956
p__Proteobacteria:c__Betaproteobacteria:o__85otu2950:f__91otu6928	1	1	0				p__Cyanobacteria:c__Synechococcophycideae:o__unclassified:f__unclassified			p__KSB3:c__MAT-CR-H3-D11:o__85otu378:f__91otu10426	p__Actinobacteria:c__unclassified:o__unclassified:f__unclassified
p__Proteobacteria:c__Deltaproteobacteria:o__Syntrophobacterales:f__unclassified	1	1	0				p__Cyanobacteria:c__unclassified:o__unclassified:f__unclassified			p__OD1:c__ABY1:o__85otu500:f__91otu1738	p__Armatimonadetes:c__Armatimonadia:o__Armatimonadales:f__Armatimonadaceae
p__Proteobacteria:c__Gammaproteobacteria:o__Aeromonadales:f__91otu18727	1	1	0				p__Firmicutes:c__Bacilli:o__Lactobacillales:f__unclassified			p__OD1:c__ZB2:o__85otu1211:f__91otu13262	p__Armatimonadetes:c__SJA-176:o__RB046:f__91otu9272
p__Proteobacteria:c__Gammaproteobacteria:o__Methylococcales:f__Methylococcaceae	1	1	0				p__Firmicutes:c__Erysipelotrichi:o__Erysipelotrichales:f__Erysipelotrichaceae			p__OD1:c__ZB2:o__85otu3920:f__91otu6067	p__Armatimonadetes:c__SJA-176:o__RB046:f__unclassified
p__SBR1093:c__79otu615:o__85otu2409:f__91otu15324	1	1	0				p__Gemmatimonadetes:c__Gemm-2:o__85otu2360:f__unclassified			p__OP1:c__KB1:o__85otu4977:f__91otu7189	p__Armatimonadetes:c__unclassified:o__unclassified:f__unclassified
p__TM7:c__TM7-3:o__CW040:f__F16	1	1	0				p__Gemmatimonadetes:c__Gemmatimonadetes:o__Gemmatimonadales:f__91otu10174			p__OP8:c__OP8_1:o__85otu3907:f__91otu1126	p__Bacteroidetes:c__[Saprospirae]:o__[Saprospirales]:f__Chitinophagaceae
p__ZB3:c__BS119:o__85otu976:f__91otu12358	1	1	0				p__GN01:c__79otu374:o__85otu175:f__91otu7379			p__OP8:c__OP8_1:o__HMMVPog-54:f__unclassified	p__Bacteroidetes:c__[Saprospirae]:o__[Saprospirales]:f__unclassified
p__73otu0:c__79otu398:o__85otu2529:f__91otu9264	0	0	1				p__GN02:c__79otu831:o__85otu3419:f__91otu15620			p__OP9:c__JS1:o__BA021:f__91otu5102	p__Bacteroidetes:c__Bacteroidia:o__Bacteroidales:f__Bacteroidaceae
p__73otu70:c__79otu206:o__85otu3571:f__91otu18715	0	0	1				p__GN04:c__GN15:o__85otu2184:f__91otu7485			p__Planctomycetes:c__Phycisphaerae:o__unclassified:f__unclassified	p__Bacteroidetes:c__Bacteroidia:o__Bacteroidales:f__Porphyromonadaceae
p__AC1:c__SHA-114:o__85otu2650:f__91otu4541	0	0	1				p__LD1:c__79otu385:o__85otu2916:f__91otu996			p__Proteobacteria:c__Alphaproteobacteria:o__85otu2081:f__91otu8920	p__Bacteroidetes:c__Bacteroidia:o__Bacteroidales:f__Prevotellaceae
p__Acidobacteria:c__Acidobacteria-6:o__iii1-15:f__91otu6259	0	0	1				p__Lentisphaerae:c__[Lentisphaeria]:o__unclassified:f__unclassified			p__Proteobacteria:c__Alphaproteobacteria:o__85otu5001:f__91otu21381	p__Bacteroidetes:c__Bacteroidia:o__Bacteroidales:f__S24-7
p__Acidobacteria:c__Acidobacteria-6:o__iii1-15:f__91otu8568	0	0	1				p__Nitrospirae:c__Nitrospira:o__Nitrospirales:f__Nitrospiraceae			p__Proteobacteria:c__Alphaproteobacteria:o__Caulobacterales:f__Caulobacteraceae	p__Bacteroidetes:c__Bacteroidia:o__Bacteroidales:f__unclassified
p__Acidobacteria:c__Acidobacteria-6:o__iii1-15:f__RB40	0	0	1				p__NPL-UPA2:c__79otu804:o__85otu1733:f__91otu4708			p__Proteobacteria:c__Alphaproteobacteria:o__Rhizobiales:f__91otu10211	p__Bacteroidetes:c__Cytophagia:o__Cytophagales:f__Flammeovirgaceae
p__Acidobacteria:c__Acidobacteriia:o__Acidobacteriales:f__Acidobacteriaceae	0	0	1				p__OD1:c__ABY1:o__85otu2036:f__91otu10181			p__Proteobacteria:c__Alphaproteobacteria:o__Rhizobiales:f__91otu4041	p__Bacteroidetes:c__Flavobacteriia:o__Flavobacteriales:f__[Weeksellaceae]
p__Actinobacteria:c__Acidimicrobiia:o__Acidimicrobiales:f__91otu4616	0	0	1				p__OD1:c__ABY1:o__85otu2364:f__91otu7002			p__Proteobacteria:c__Alphaproteobacteria:o__Rhizobiales:f__Beijerinckiaceae	p__Bacteroidetes:c__Flavobacteriia:o__Flavobacteriales:f__Flavobacteriaceae
p__Actinobacteria:c__Acidimicrobiia:o__Acidimicrobiales:f__unclassified	0	0	1				p__OD1:c__ABY1:o__85otu993:f__91otu4052			p__Proteobacteria:c__Alphaproteobacteria:o__Rhizobiales:f__Bradyrhizobiaceae	p__Bacteroidetes:c__Sphingobacteriia:o__Sphingobacteriales:f__Sphingobacteriaceae
p__Actinobacteria:c__Actinobacteria:o__Actinomycetales:f__Cellulomonadaceae	0	0	1				p__OD1:c__ZB2:o__85otu1211:f__91otu13362			p__Proteobacteria:c__Alphaproteobacteria:o__Rhizobiales:f__Methylobacteriaceae	p__Bacteroidetes:c__unclassified:o__unclassified:f__unclassified
p__Actinobacteria:c__Actinobacteria:o__Actinomycetales:f__Micromonosporaceae	0	0	1				p__OP11:c__WCHB1-64:o__d153:f__91otu13578			p__Proteobacteria:c__Alphaproteobacteria:o__Rhodobacterales:f__Rhodobacteraceae	p__BRC1:c__PRR-11:o__85otu2824:f__91otu10648
p__Actinobacteria:c__Actinobacteria:o__Actinomycetales:f__Mycobacteriaceae	0	0	1				p__OP11:c__WCHB1-64:o__d153:f__91otu9390			p__Proteobacteria:c__Gammaproteobacteria:o__Vibrionales:f__Vibrionaceae	p__BRC1:c__PRR-11:o__85otu4965:f__91otu20943
p__Actinobacteria:c__Actinobacteria:o__Actinomycetales:f__Nocardiaceae	0	0	1				p__OP3:c__BD4-9:o__85otu1017:f__91otu6690			p__Tenericutes:c__Mollicutes:o__Anaeroplasmatales:f__Anaeroplasmataceae	p__BRC1:c__PRR-11:o__85otu736:f__91otu15717
p__AD3:c__79otu798:o__85otu4024:f__91otu12448	0	0	1				p__OP3:c__BD4-9:o__85otu3015:f__91otu16265			p__WPS-2:c__79otu123:o__85otu3313:f__91otu3741	p__BRC1:c__PRR-11:o__85otu824:f__91otu14618
p__AD3:c__ABS-6:o__85otu3418:f__91otu4215	0	0	1				p__OP3:c__PBS-25:o__85otu1584:f__91otu4655			p__WS2:c__SHA-109:o__85otu2225:f__91otu4624	p__BRC1:c__PRR-11:o__85otu824:f__91otu4236
p__Armatimonadetes:c__[Fimbriimonadia]:o__85otu4395:f__91otu8532	0	0	1				p__OP3:c__unclassified:o__unclassified:f__unclassified				p__BRC1:c__PRR-11:o__unclassified:f__unclassified
p__Bacteroidetes:c__[Saprospirae]:o__[Saprospirales]:f__Saprospiraceae	0	0	1				p__Planctomycetes:c__Phycisphaerae:o__MSBL9:f__91otu4288				p__Chlamydiae:c__Chlamydiia:o__Chlamydiales:f__Chlamydiaceae
p__Bacteroidetes:c__Cytophagia:o__Cytophagales:f__Cytophagaceae	0	0	1				p__Planctomycetes:c__Phycisphaerae:o__MSBL9:f__unclassified				p__Chlamydiae:c__Chlamydiia:o__Chlamydiales:f__Parachlamydiaceae
p__Bacteroidetes:c__Flavobacteriia:o__Flavobacteriales:f__91otu12526	0	0	1				p__Planctomycetes:c__Phycisphaerae:o__WD2101:f__unclassified				p__Chlorobi:c__OPB56:o__85otu4337:f__91otu1620
p__Bacteroidetes:c__Sphingobacteriia:o__Sphingobacteriales:f__91otu2013	0	0	1				p__Planctomycetes:c__Planctomycetia:o__Gemmatales:f__Gemmataceae				p__Chlorobi:c__OPB56:o__85otu4337:f__91otu8133
p__BRC1:c__NPL-UPA2:o__85otu3767:f__91otu20583	0	0	1				p__Planctomycetes:c__Planctomycetia:o__Gemmatales:f__Isosphaeraceae				p__Chlorobi:c__OPB56:o__unclassified:f__unclassified
p__BRC1:c__NPL-UPA2:o__85otu574:f__91otu12527	0	0	1				p__Proteobacteria:c__79otu0:o__85otu1910:f__91otu12993				p__Chloroflexi:c__Anaerolineae:o__OPB11:f__91otu16316
p__Chlorobi:c__Ignavibacteria:o__Ignavibacteriales:f__unclassified	0	0	1				p__Proteobacteria:c__79otu165:o__85otu2434:f__91otu8985				p__Chloroflexi:c__Anaerolineae:o__OPB11:f__91otu7232
p__Chlorobi:c__OPB56:o__85otu4337:f__91otu11483	0	0	1				p__Proteobacteria:c__Alphaproteobacteria:o__85otu1423:f__91otu4141				p__Chloroflexi:c__Anaerolineae:o__OPB11:f__unclassified
p__Chlorobi:c__SJA-28:o__85otu1379:f__91otu6228	0	0	1				p__Proteobacteria:c__Alphaproteobacteria:o__Rhizobiales:f__91otu4281				p__Chloroflexi:c__Anaerolineae:o__SBR1031:f__A4b
p__Chloroflexi:c__Anaerolineae:o__OPB11:f__91otu7882	0	0	1				p__Proteobacteria:c__Alphaproteobacteria:o__Rhizobiales:f__91otu4359				p__Chloroflexi:c__Anaerolineae:o__SHA-20:f__unclassified
p__Cyanobacteria:c__79otu272:o__85otu377:f__91otu123	0	0	1				p__Proteobacteria:c__Alphaproteobacteria:o__Rhizobiales:f__91otu7225				p__Chloroflexi:c__Anaerolineae:o__unclassified:f__unclassified
p__Cyanobacteria:c__Synechococcophycideae:o__Synechococcales:f__Acaryochloridaceae	0	0	1				p__Proteobacteria:c__Alphaproteobacteria:o__Rhizobiales:f__Methylocystaceae				p__Cyanobacteria:c__Chloroplast:o__Chlorophyta:f__91otu12309
p__Cyanobacteria:c__Synechococcophycideae:o__unclassified:f__unclassified	0	0	1				p__Proteobacteria:c__Alphaproteobacteria:o__Rhizobiales:f__Phyllobacteriaceae				p__Cyanobacteria:c__Chloroplast:o__Chlorophyta:f__Chlamydomonadaceae
p__Cyanobacteria:c__unclassified:o__unclassified:f__unclassified	0	0	1				p__Proteobacteria:c__Alphaproteobacteria:o__Rhodospirillales:f__Acetobacteraceae				p__Cyanobacteria:c__Chloroplast:o__Chlorophyta:f__unclassified
p__Firmicutes:c__Bacilli:o__Lactobacillales:f__unclassified	0	0	1				p__Proteobacteria:c__Alphaproteobacteria:o__Rickettsiales:f__Pelagibacteraceae				p__Cyanobacteria:c__Chloroplast:o__Stramenopiles:f__91otu4345
p__Firmicutes:c__Erysipelotrichi:o__Erysipelotrichales:f__Erysipelotrichaceae	0	0	1				p__Proteobacteria:c__Alphaproteobacteria:o__Rickettsiales:f__unclassified				p__Cyanobacteria:c__Chloroplast:o__Stramenopiles:f__91otu4445
p__Gemmatimonadetes:c__Gemm-2:o__85otu2360:f__unclassified	0	0	1				p__Proteobacteria:c__Betaproteobacteria:o__85otu1461:f__91otu10412				p__Cyanobacteria:c__Chloroplast:o__Streptophyta:f__91otu7296
p__Gemmatimonadetes:c__Gemmatimonadetes:o__Gemmatimonadales:f__91otu10174	0	0	1				p__Proteobacteria:c__Betaproteobacteria:o__85otu2071:f__91otu5833				p__Cyanobacteria:c__Chloroplast:o__unclassified:f__unclassified
p__GN01:c__79otu374:o__85otu175:f__91otu7379	0	0	1				p__Proteobacteria:c__Betaproteobacteria:o__85otu2271:f__unclassified				p__Cyanobacteria:c__Oscillatoriophycideae:o__Chroococcales:f__Xenococcaceae
p__GN02:c__79otu831:o__85otu3419:f__91otu15620	0	0	1				p__Proteobacteria:c__Betaproteobacteria:o__85otu2639:f__91otu16330				p__Cyanobacteria:c__Synechococcophycideae:o__Pseudanabaenales:f__Pseudanabaenaceae
p__GN04:c__GN15:o__85otu2184:f__91otu7485	0	0	1				p__Proteobacteria:c__Betaproteobacteria:o__85otu4053:f__91otu1799				p__Deferribacteres:c__Deferribacteres:o__Deferribacterales:f__Deferribacteraceae
p__LD1:c__79otu385:o__85otu2916:f__91otu996	0	0	1				p__Proteobacteria:c__Betaproteobacteria:o__85otu4392:f__91otu20788				p__Elusimicrobia:c__Elusimicrobia:o__Elusimicrobiales:f__91otu21753
p__Lentisphaerae:c__[Lentisphaeria]:o__unclassified:f__unclassified	0	0	1				p__Proteobacteria:c__Betaproteobacteria:o__85otu4392:f__91otu8759				p__Elusimicrobia:c__Elusimicrobia:o__Elusimicrobiales:f__91otu5285
p__Nitrospirae:c__Nitrospira:o__Nitrospirales:f__Nitrospiraceae	0	0	1				p__Proteobacteria:c__Betaproteobacteria:o__Methylophilales:f__91otu6828				p__Elusimicrobia:c__Elusimicrobia:o__Elusimicrobiales:f__unclassified
p__NPL-UPA2:c__79otu804:o__85otu1733:f__91otu4708	0	0	1				p__Proteobacteria:c__Betaproteobacteria:o__Methylophilales:f__Methylophilaceae				p__Elusimicrobia:c__Elusimicrobia:o__FAC88:f__91otu7351
p__OD1:c__ABY1:o__85otu2036:f__91otu10181	0	0	1				p__Proteobacteria:c__Betaproteobacteria:o__MWH-UniP1:f__91otu1168				p__FCPU426:c__79otu855:o__85otu2720:f__91otu8913
p__OD1:c__ABY1:o__85otu2364:f__91otu7002	0	0	1				p__Proteobacteria:c__Deltaproteobacteria:o__Desulfobacterales:f__Desulfobulbaceae				p__Fibrobacteres:c__Fibrobacteria:o__Fibrobacterales:f__Fibrobacteraceae
p__OD1:c__ABY1:o__85otu993:f__91otu4052	0	0	1				p__Proteobacteria:c__Deltaproteobacteria:o__Desulfobacterales:f__unclassified				p__Fibrobacteres:c__TG3:o__TG3-1:f__MAT-CR-H6-H10
p__OD1:c__ZB2:o__85otu1211:f__91otu13362	0	0	1				p__Proteobacteria:c__Deltaproteobacteria:o__Myxococcales:f__91otu7352				p__Firmicutes:c__Bacilli:o__Bacillales:f__Bacillaceae
p__OP11:c__WCHB1-64:o__d153:f__91otu13578	0	0	1				p__Proteobacteria:c__Gammaproteobacteria:o__Alteromonadales:f__HTCC2188				p__Firmicutes:c__Bacilli:o__Bacillales:f__Planococcaceae
p__OP11:c__WCHB1-64:o__d153:f__91otu9390	0	0	1				p__SBR1093:c__EC214:o__85otu2655:f__91otu1018				p__Firmicutes:c__Bacilli:o__Bacillales:f__Staphylococcaceae
p__OP3:c__BD4-9:o__85otu1017:f__91otu6690	0	0	1				p__Tenericutes:c__RF3:o__ML615J-28:f__91otu7305				p__Firmicutes:c__Bacilli:o__Bacillales:f__unclassified
p__OP3:c__BD4-9:o__85otu3015:f__91otu16265	0	0	1				p__TM6:c__SJA-4:o__85otu1030:f__91otu5341				p__Firmicutes:c__Bacilli:o__Gemellales:f__Gemellaceae
p__OP3:c__PBS-25:o__85otu1584:f__91otu4655	0	0	1				p__TM7:c__79otu362:o__85otu4192:f__91otu17028				p__Firmicutes:c__Bacilli:o__Lactobacillales:f__Enterococcaceae
p__OP3:c__unclassified:o__unclassified:f__unclassified	0	0	1				p__TM7:c__TM7-1:o__85otu4207:f__91otu13234				p__Firmicutes:c__Bacilli:o__Lactobacillales:f__Lactobacillaceae
p__Planctomycetes:c__Phycisphaerae:o__MSBL9:f__91otu4288	0	0	1				p__TM7:c__TM7-1:o__85otu4207:f__91otu4665				p__Firmicutes:c__Bacilli:o__Lactobacillales:f__Streptococcaceae
p__Planctomycetes:c__Phycisphaerae:o__MSBL9:f__unclassified	0	0	1				p__TM7:c__TM7-3:o__85otu3817:f__91otu5010				p__Firmicutes:c__Bacilli:o__unclassified:f__unclassified
p__Planctomycetes:c__Phycisphaerae:o__WD2101:f__unclassified	0	0	1				p__TM7:c__TM7-3:o__85otu4192:f__91otu14831				p__Firmicutes:c__Clostridia:o__Clostridiales:f__Clostridiaceae
p__Planctomycetes:c__Planctomycetia:o__Gemmatales:f__Gemmataceae	0	0	1				p__TM7:c__TM7-3:o__85otu878:f__91otu5484				p__Firmicutes:c__Clostridia:o__Clostridiales:f__Lachnospiraceae
p__Planctomycetes:c__Planctomycetia:o__Gemmatales:f__Isosphaeraceae	0	0	1				p__TM7:c__TM7-3:o__EW055:f__91otu5013				p__Firmicutes:c__Clostridia:o__Clostridiales:f__Peptococcaceae
p__Proteobacteria:c__79otu0:o__85otu1910:f__91otu12993	0	0	1				p__TM7:c__TM7-3:o__unclassified:f__unclassified				p__Firmicutes:c__Clostridia:o__Clostridiales:f__Ruminococcaceae
p__Proteobacteria:c__79otu165:o__85otu2434:f__91otu8985	0	0	1				p__TM7:c__unclassified:o__unclassified:f__unclassified				p__Firmicutes:c__Clostridia:o__Clostridiales:f__unclassified
p__Proteobacteria:c__Alphaproteobacteria:o__85otu1423:f__91otu4141	0	0	1				p__TPD-58:c__79otu239:o__85otu1027:f__91otu10718				p__Firmicutes:c__Clostridia:o__Clostridiales:f__Veillonellaceae
p__Proteobacteria:c__Alphaproteobacteria:o__Rhizobiales:f__91otu4281	0	0	1				p__Verrucomicrobia:c__[Pedosphaerae]:o__[Pedosphaerales]:f__Ellin517				p__Firmicutes:c__unclassified:o__unclassified:f__unclassified
p__Proteobacteria:c__Alphaproteobacteria:o__Rhizobiales:f__91otu4359	0	0	1				p__Verrucomicrobia:c__unclassified:o__unclassified:f__unclassified				p__Fusobacteria:c__Fusobacteriia:o__Fusobacteriales:f__Fusobacteriaceae
p__Proteobacteria:c__Alphaproteobacteria:o__Rhizobiales:f__91otu7225	0	0	1				p__WS3:c__PRR-12:o__Sediment-1:f__91otu12364				p__Fusobacteria:c__Fusobacteriia:o__Fusobacteriales:f__unclassified
p__Proteobacteria:c__Alphaproteobacteria:o__Rhizobiales:f__Methylocystaceae	0	0	1				p__WS6:c__B142:o__85otu4106:f__91otu21538				p__GAL15:c__79otu760:o__85otu3649:f__91otu4091
p__Proteobacteria:c__Alphaproteobacteria:o__Rhizobiales:f__Phyllobacteriaceae	0	0	1								p__Gemmatimonadetes:c__Gemm-2:o__85otu2360:f__91otu10503
p__Proteobacteria:c__Alphaproteobacteria:o__Rhodospirillales:f__Acetobacteraceae	0	0	1								p__Gemmatimonadetes:c__Gemm-3:o__85otu4649:f__91otu475
p__Proteobacteria:c__Alphaproteobacteria:o__Rickettsiales:f__Pelagibacteraceae	0	0	1								p__Gemmatimonadetes:c__Gemm-3:o__85otu4649:f__unclassified
p__Proteobacteria:c__Alphaproteobacteria:o__Rickettsiales:f__unclassified	0	0	1								p__Gemmatimonadetes:c__Gemm-3:o__unclassified:f__unclassified
p__Proteobacteria:c__Betaproteobacteria:o__85otu1461:f__91otu10412	0	0	1								p__Gemmatimonadetes:c__Gemm-4:o__85otu290:f__91otu5162
p__Proteobacteria:c__Betaproteobacteria:o__85otu2071:f__91otu5833	0	0	1								p__Gemmatimonadetes:c__Gemmatimonadetes:o__85otu3181:f__91otu12060
p__Proteobacteria:c__Betaproteobacteria:o__85otu2271:f__unclassified	0	0	1								p__Gemmatimonadetes:c__Gemmatimonadetes:o__85otu3181:f__91otu16315
p__Proteobacteria:c__Betaproteobacteria:o__85otu2639:f__91otu16330	0	0	1								p__Gemmatimonadetes:c__Gemmatimonadetes:o__Gemmatimonadales:f__Ellin5301
p__Proteobacteria:c__Betaproteobacteria:o__85otu4053:f__91otu1799	0	0	1								p__Gemmatimonadetes:c__Gemmatimonadetes:o__Gemmatimonadales:f__Gemmatimonadaceae
p__Proteobacteria:c__Betaproteobacteria:o__85otu4392:f__91otu20788	0	0	1								p__Gemmatimonadetes:c__Gemmatimonadetes:o__Gemmatimonadales:f__unclassified
p__Proteobacteria:c__Betaproteobacteria:o__85otu4392:f__91otu8759	0	0	1								p__Gemmatimonadetes:c__Gemmatimonadetes:o__unclassified:f__unclassified
p__Proteobacteria:c__Betaproteobacteria:o__Methylophilales:f__91otu6828	0	0	1								p__Gemmatimonadetes:c__unclassified:o__unclassified:f__unclassified
p__Proteobacteria:c__Betaproteobacteria:o__Methylophilales:f__Methylophilaceae	0	0	1								p__GN02:c__3BR-5F:o__85otu4604:f__91otu10019
p__Proteobacteria:c__Betaproteobacteria:o__MWH-UniP1:f__91otu1168	0	0	1								p__GN02:c__unclassified:o__unclassified:f__unclassified
p__Proteobacteria:c__Deltaproteobacteria:o__Desulfobacterales:f__Desulfobulbaceae	0	0	1								p__KSB3:c__79otu904:o__85otu2233:f__91otu6419
p__Proteobacteria:c__Deltaproteobacteria:o__Desulfobacterales:f__unclassified	0	0	1								p__LCP-89:c__SAW1_B44:o__85otu1054:f__91otu5485
p__Proteobacteria:c__Deltaproteobacteria:o__Myxococcales:f__91otu7352	0	0	1								p__Lentisphaerae:c__[Lentisphaeria]:o__Z20:f__91otu4386
p__Proteobacteria:c__Gammaproteobacteria:o__Alteromonadales:f__HTCC2188	0	0	1								p__Nitrospirae:c__Nitrospira:o__Nitrospirales:f__[Leptospirillaceae]
p__SBR1093:c__EC214:o__85otu2655:f__91otu1018	0	0	1								p__Nitrospirae:c__Nitrospira:o__Nitrospirales:f__[Thermodesulfovibrionaceae]
p__Tenericutes:c__RF3:o__ML615J-28:f__91otu7305	0	0	1								p__Nitrospirae:c__Nitrospira:o__Nitrospirales:f__unclassified
p__TM6:c__SJA-4:o__85otu1030:f__91otu5341	0	0	1								p__NKB19:c__unclassified:o__unclassified:f__unclassified
p__TM7:c__79otu362:o__85otu4192:f__91otu17028	0	0	1								p__OD1:c__ABY1:o__85otu2364:f__91otu10907
p__TM7:c__TM7-1:o__85otu4207:f__91otu13234	0	0	1								p__OD1:c__ABY1:o__85otu2364:f__91otu11218
p__TM7:c__TM7-1:o__85otu4207:f__91otu4665	0	0	1								p__OD1:c__ABY1:o__85otu2364:f__unclassified
p__TM7:c__TM7-3:o__85otu3817:f__91otu5010	0	0	1								p__OD1:c__ABY1:o__85otu4066:f__91otu13988
p__TM7:c__TM7-3:o__85otu4192:f__91otu14831	0	0	1								p__OD1:c__ABY1:o__unclassified:f__unclassified
p__TM7:c__TM7-3:o__85otu878:f__91otu5484	0	0	1								p__OD1:c__ZB2:o__85otu334:f__91otu4764
p__TM7:c__TM7-3:o__EW055:f__91otu5013	0	0	1								p__OD1:c__ZB2:o__85otu446:f__91otu17059
p__TM7:c__TM7-3:o__unclassified:f__unclassified	0	0	1								p__OD1:c__ZB2:o__85otu65:f__91otu12950
p__TM7:c__unclassified:o__unclassified:f__unclassified	0	0	1								p__OD1:c__ZB2:o__unclassified:f__unclassified
p__TPD-58:c__79otu239:o__85otu1027:f__91otu10718	0	0	1								p__OP1:c__MSBL6:o__85otu3955:f__91otu13960
p__Verrucomicrobia:c__[Pedosphaerae]:o__[Pedosphaerales]:f__Ellin517	0	0	1								p__OP11:c__OP11-1:o__85otu2257:f__91otu16312
p__Verrucomicrobia:c__unclassified:o__unclassified:f__unclassified	0	0	1								p__OP11:c__unclassified:o__unclassified:f__unclassified
p__WS3:c__PRR-12:o__Sediment-1:f__91otu12364	0	0	1								p__OP11:c__WCHB1-64:o__d153:f__unclassified
p__WS6:c__B142:o__85otu4106:f__91otu21538	0	0	1								p__OP3:c__koll11:o__GIF10:f__kpj58rc
p__[Thermi]:c__Deinococci:o__Thermales:f__Thermaceae	1	0	1								p__OP8:c__OP8_1:o__HMMVPog-54:f__91otu5683
p__73otu172:c__79otu1135:o__85otu2485:f__91otu2286	1	0	1								p__OP9:c__JS1:o__SB-45:f__91otu5120
p__Acidobacteria:c__Acidobacteria-6:o__iii1-15:f__91otu8728	1	0	1								p__PAUC34f:c__79otu374:o__85otu937:f__91otu8867
p__Actinobacteria:c__Actinobacteria:o__Actinomycetales:f__91otu21285	1	0	1								p__Planctomycetes:c__Phycisphaerae:o__MSBL9:f__91otu19983
p__Actinobacteria:c__Actinobacteria:o__Actinomycetales:f__Propionibacteriaceae	1	0	1								p__Planctomycetes:c__Phycisphaerae:o__Phycisphaerales:f__Phycisphaeraceae
p__Bacteroidetes:c__Flavobacteriia:o__Flavobacteriales:f__unclassified	1	0	1								p__Planctomycetes:c__Planctomycetia:o__Pirellulales:f__Pirellulaceae
p__Chlorobi:c__OPB56:o__85otu4751:f__91otu14507	1	0	1								p__Planctomycetes:c__Planctomycetia:o__Planctomycetales:f__Planctomycetaceae
p__Cyanobacteria:c__Synechococcophycideae:o__Synechococcales:f__Synechococcaceae	1	0	1								p__Planctomycetes:c__Planctomycetia:o__unclassified:f__unclassified
p__Fibrobacteres:c__TG3:o__TG3-1:f__91otu3989	1	0	1								p__Planctomycetes:c__unclassified:o__unclassified:f__unclassified
p__Firmicutes:c__Bacilli:o__Bacillales:f__91otu4273	1	0	1								p__Proteobacteria:c__Alphaproteobacteria:o__Rhizobiales:f__Hyphomicrobiaceae
p__Firmicutes:c__Bacilli:o__Turicibacterales:f__Turicibacteraceae	1	0	1								p__Proteobacteria:c__Alphaproteobacteria:o__Rhizobiales:f__Rhizobiaceae
p__Firmicutes:c__Clostridia:o__SHA-98:f__91otu7719	1	0	1								p__Proteobacteria:c__Alphaproteobacteria:o__Rhizobiales:f__unclassified
p__Gemmatimonadetes:c__Gemmatimonadetes:o__N1423WL:f__91otu9114	1	0	1								p__Proteobacteria:c__Alphaproteobacteria:o__Rhodospirillales:f__Rhodospirillaceae
p__GN02:c__BD1-5:o__85otu573:f__91otu418	1	0	1								p__Proteobacteria:c__Alphaproteobacteria:o__unclassified:f__unclassified
p__OD1:c__ABY1:o__85otu2364:f__91otu13212	1	0	1								p__Proteobacteria:c__Betaproteobacteria:o__Burkholderiales:f__Alcaligenaceae
p__OD1:c__unclassified:o__unclassified:f__unclassified	1	0	1								p__Proteobacteria:c__Betaproteobacteria:o__Burkholderiales:f__Burkholderiaceae
p__Proteobacteria:c__Alphaproteobacteria:o__Rhizobiales:f__91otu8344	1	0	1								p__Proteobacteria:c__Betaproteobacteria:o__Burkholderiales:f__Comamonadaceae
p__Proteobacteria:c__Alphaproteobacteria:o__Sphingomonadales:f__Sphingomonadaceae	1	0	1								p__Proteobacteria:c__Betaproteobacteria:o__Burkholderiales:f__Oxalobacteraceae
p__Proteobacteria:c__Betaproteobacteria:o__Methylophilales:f__unclassified	1	0	1								p__Proteobacteria:c__Betaproteobacteria:o__Burkholderiales:f__unclassified
p__Proteobacteria:c__Betaproteobacteria:o__MKC10:f__91otu19944	1	0	1								p__Proteobacteria:c__Betaproteobacteria:o__Rhodocyclales:f__Rhodocyclaceae
p__Proteobacteria:c__Betaproteobacteria:o__MND1:f__91otu8095	1	0	1								p__Proteobacteria:c__Betaproteobacteria:o__unclassified:f__unclassified
p__Proteobacteria:c__Gammaproteobacteria:o__Chromatiales:f__unclassified	1	0	1								p__Proteobacteria:c__Deltaproteobacteria:o__Desulfobacterales:f__Desulfobacteraceae
p__Proteobacteria:c__Gammaproteobacteria:o__Pseudomonadales:f__unclassified	1	0	1								p__Proteobacteria:c__Deltaproteobacteria:o__Myxococcales:f__OM27
p__WS3:c__PRR-12:o__GN03:f__KSB4	1	0	1								p__Proteobacteria:c__Deltaproteobacteria:o__unclassified:f__unclassified
p__ZB3:c__79otu753:o__85otu3135:f__91otu3919	1	0	1								p__Proteobacteria:c__Epsilonproteobacteria:o__Campylobacterales:f__Campylobacteraceae
p__73otu142:c__79otu62:o__85otu2075:f__91otu7017	0	1	1								p__Proteobacteria:c__Gammaproteobacteria:o__Aeromonadales:f__Aeromonadaceae
p__73otu205:c__79otu1106:o__85otu78:f__91otu6121	0	1	1								p__Proteobacteria:c__Gammaproteobacteria:o__Alteromonadales:f__Alteromonadaceae
p__Acidobacteria:c__[Chloracidobacteria]:o__RB41:f__91otu4241	0	1	1								p__Proteobacteria:c__Gammaproteobacteria:o__Alteromonadales:f__unclassified
p__Acidobacteria:c__[Chloracidobacteria]:o__RB41:f__unclassified	0	1	1								p__Proteobacteria:c__Gammaproteobacteria:o__Chromatiales:f__Ectothiorhodospiraceae
p__Acidobacteria:c__Acidobacteria-6:o__iii1-15:f__91otu6980	0	1	1								p__Proteobacteria:c__Gammaproteobacteria:o__Enterobacteriales:f__Enterobacteriaceae
p__Actinobacteria:c__Actinobacteria:o__Actinomycetales:f__91otu4267	0	1	1								p__Proteobacteria:c__Gammaproteobacteria:o__Legionellales:f__Coxiellaceae
p__Actinobacteria:c__Actinobacteria:o__Actinomycetales:f__91otu662	0	1	1								p__Proteobacteria:c__Gammaproteobacteria:o__Legionellales:f__unclassified
p__Actinobacteria:c__Actinobacteria:o__Actinomycetales:f__Geodermatophilaceae	0	1	1								p__Proteobacteria:c__Gammaproteobacteria:o__Oceanospirillales:f__Halomonadaceae
p__Actinobacteria:c__Actinobacteria:o__Actinomycetales:f__Intrasporangiaceae	0	1	1								p__Proteobacteria:c__Gammaproteobacteria:o__Oceanospirillales:f__Oceanospirillaceae
p__Actinobacteria:c__Actinobacteria:o__Actinomycetales:f__Streptosporangiaceae	0	1	1								p__Proteobacteria:c__Gammaproteobacteria:o__Oceanospirillales:f__unclassified
p__Actinobacteria:c__OPB41:o__85otu3089:f__91otu684	0	1	1								p__Proteobacteria:c__Gammaproteobacteria:o__Pasteurellales:f__Pasteurellaceae
p__Chlorobi:c__BSV26:o__PK329:f__91otu6564	0	1	1								p__Proteobacteria:c__Gammaproteobacteria:o__Pseudomonadales:f__Moraxellaceae
p__Chlorobi:c__unclassified:o__unclassified:f__unclassified	0	1	1								p__Proteobacteria:c__Gammaproteobacteria:o__Pseudomonadales:f__Pseudomonadaceae
p__Chloroflexi:c__Anaerolineae:o__Anaerolineales:f__Anaerolinaceae	0	1	1								p__Proteobacteria:c__Gammaproteobacteria:o__Thiotrichales:f__unclassified
p__Chloroflexi:c__Anaerolineae:o__OPB11:f__91otu8870	0	1	1								p__Proteobacteria:c__Gammaproteobacteria:o__unclassified:f__unclassified
p__Chloroflexi:c__Dehalococcoidetes:o__Dehalococcoidales:f__Dehalococcoidaceae	0	1	1								p__Proteobacteria:c__Gammaproteobacteria:o__Vibrionales:f__unclassified
p__Cyanobacteria:c__Chloroplast:o__Streptophyta:f__unclassified	0	1	1								p__Proteobacteria:c__Gammaproteobacteria:o__Xanthomonadales:f__Xanthomonadaceae
p__Cyanobacteria:c__Oscillatoriophycideae:o__Chroococcales:f__unclassified	0	1	1								p__Proteobacteria:c__unclassified:o__unclassified:f__unclassified
p__Elusimicrobia:c__Elusimicrobia:o__FAC88:f__91otu12128	0	1	1								p__SAR406:c__AB16:o__Arctic96B-7:f__A714017
p__FBP:c__79otu485:o__85otu1455:f__91otu4885	0	1	1								p__SBR1093:c__VHS-B5-50:o__85otu2798:f__91otu6513
p__Firmicutes:c__Bacilli:o__Bacillales:f__91otu20027	0	1	1								p__SC4:c__79otu914:o__unclassified:f__unclassified
p__Firmicutes:c__Bacilli:o__Bacillales:f__Paenibacillaceae	0	1	1								p__Spirochaetes:c__Spirochaetes:o__Spirochaetales:f__Spirochaetaceae
p__Firmicutes:c__Clostridia:o__Clostridiales:f__[Tissierellaceae]	0	1	1								p__Synergistetes:c__Synergistia:o__Synergistales:f__Dethiosulfovibrionaceae
p__Fusobacteria:c__Fusobacteriia:o__Fusobacteriales:f__Leptotrichiaceae	0	1	1								p__Tenericutes:c__Mollicutes:o__Acholeplasmatales:f__Acholeplasmataceae
p__Gemmatimonadetes:c__Gemm-1:o__85otu1575:f__91otu7483	0	1	1								p__Tenericutes:c__Mollicutes:o__Mycoplasmatales:f__Mycoplasmataceae
p__Gemmatimonadetes:c__Gemm-1:o__85otu2854:f__91otu10095	0	1	1								p__Tenericutes:c__Mollicutes:o__RF39:f__91otu4596
p__Gemmatimonadetes:c__Gemm-1:o__85otu4434:f__91otu833	0	1	1								p__Tenericutes:c__Mollicutes:o__RF39:f__91otu6283
p__GN02:c__3BR-5F:o__85otu2862:f__91otu508	0	1	1								p__Tenericutes:c__Mollicutes:o__RF39:f__unclassified
p__KSB3:c__MAT-CR-H3-D11:o__85otu378:f__91otu10426	0	1	1								p__Tenericutes:c__Mollicutes:o__unclassified:f__unclassified
p__OD1:c__ABY1:o__85otu500:f__91otu1738	0	1	1								p__Thermotogae:c__Thermotogae:o__Thermotogales:f__Thermotogaceae
p__OD1:c__ZB2:o__85otu1211:f__91otu13262	0	1	1								p__TM6:c__SJA-4:o__85otu1955:f__91otu21287
p__OD1:c__ZB2:o__85otu3920:f__91otu6067	0	1	1								p__TM6:c__SJA-4:o__85otu1955:f__unclassified
p__OP1:c__KB1:o__85otu4977:f__91otu7189	0	1	1								p__TM6:c__SJA-4:o__unclassified:f__unclassified
p__OP8:c__OP8_1:o__85otu3907:f__91otu1126	0	1	1								p__Verrucomicrobia:c__[Spartobacteria]:o__[Chthoniobacterales]:f__[Chthoniobacteraceae]
p__OP8:c__OP8_1:o__HMMVPog-54:f__unclassified	0	1	1								p__Verrucomicrobia:c__Opitutae:o__Puniceicoccales:f__Puniceicoccaceae
p__OP9:c__JS1:o__BA021:f__91otu5102	0	1	1								p__Verrucomicrobia:c__Verruco-5:o__LD1-PB3:f__LD1-PA34
p__Planctomycetes:c__Phycisphaerae:o__unclassified:f__unclassified	0	1	1								p__Verrucomicrobia:c__Verruco-5:o__R76-B128:f__91otu6185
p__Proteobacteria:c__Alphaproteobacteria:o__85otu2081:f__91otu8920	0	1	1								p__Verrucomicrobia:c__Verruco-5:o__unclassified:f__unclassified
p__Proteobacteria:c__Alphaproteobacteria:o__85otu5001:f__91otu21381	0	1	1								p__Verrucomicrobia:c__Verruco-5:o__WCHB1-41:f__91otu2032
p__Proteobacteria:c__Alphaproteobacteria:o__Caulobacterales:f__Caulobacteraceae	0	1	1								p__Verrucomicrobia:c__Verruco-5:o__WCHB1-41:f__RFP12
p__Proteobacteria:c__Alphaproteobacteria:o__Rhizobiales:f__91otu10211	0	1	1								p__Verrucomicrobia:c__Verruco-5:o__WCHB1-41:f__unclassified
p__Proteobacteria:c__Alphaproteobacteria:o__Rhizobiales:f__91otu4041	0	1	1								p__Verrucomicrobia:c__Verrucomicrobiae:o__Verrucomicrobiales:f__Verrucomicrobiaceae
p__Proteobacteria:c__Alphaproteobacteria:o__Rhizobiales:f__Beijerinckiaceae	0	1	1								p__WPS-2:c__79otu123:o__85otu3313:f__unclassified
p__Proteobacteria:c__Alphaproteobacteria:o__Rhizobiales:f__Bradyrhizobiaceae	0	1	1								p__WPS-2:c__unclassified:o__unclassified:f__unclassified
p__Proteobacteria:c__Alphaproteobacteria:o__Rhizobiales:f__Methylobacteriaceae	0	1	1								p__WS2:c__Kazan-3B-09:o__85otu1268:f__91otu5424
p__Proteobacteria:c__Alphaproteobacteria:o__Rhodobacterales:f__Rhodobacteraceae	0	1	1								p__WS2:c__SHA-109:o__85otu3576:f__91otu1702
p__Proteobacteria:c__Gammaproteobacteria:o__Vibrionales:f__Vibrionaceae	0	1	1								p__WS3:c__PRR-12:o__PBS-III-9:f__unclassified
p__Tenericutes:c__Mollicutes:o__Anaeroplasmatales:f__Anaeroplasmataceae	0	1	1								p__WWE1:c__[Cloacamonae]:o__[Cloacamonales]:f__[Cloacamonaceae]
p__WPS-2:c__79otu123:o__85otu3313:f__91otu3741	0	1	1
p__WS2:c__SHA-109:o__85otu2225:f__91otu4624	0	1	1
p__[Caldithrix]:c__KSB1:o__GW-22:f__91otu3356	1	1	1
p__[Thermi]:c__Deinococci:o__Deinococcales:f__Deinococcaceae	1	1	1
p__[Thermi]:c__Deinococci:o__Deinococcales:f__Trueperaceae	1	1	1
p__73otu1:c__79otu313:o__unclassified:f__unclassified	1	1	1
p__73otu1:c__79otu624:o__unclassified:f__unclassified	1	1	1
p__73otu142:c__79otu62:o__85otu2075:f__91otu7688	1	1	1
p__73otu160:c__79otu641:o__85otu2556:f__91otu11103	1	1	1
p__73otu211:c__79otu193:o__85otu4903:f__91otu12318	1	1	1
p__AC1:c__SHA-114:o__unclassified:f__unclassified	1	1	1
p__AC1:c__unclassified:o__unclassified:f__unclassified	1	1	1
p__Acidobacteria:c__[Chloracidobacteria]:o__RB41:f__Ellin6075	1	1	1
p__Acidobacteria:c__Acidobacteria-6:o__iii1-15:f__91otu412	1	1	1
p__Acidobacteria:c__Acidobacteria-6:o__iii1-15:f__mb2424	1	1	1
p__Acidobacteria:c__Acidobacteria-6:o__iii1-15:f__unclassified	1	1	1
p__Acidobacteria:c__Acidobacteriia:o__Acidobacteriales:f__Koribacteraceae	1	1	1
p__Acidobacteria:c__RB25:o__85otu4859:f__91otu5375	1	1	1
p__Acidobacteria:c__unclassified:o__unclassified:f__unclassified	1	1	1
p__Actinobacteria:c__Acidimicrobiia:o__Acidimicrobiales:f__C111	1	1	1
p__Actinobacteria:c__Actinobacteria:o__Actinomycetales:f__91otu4362	1	1	1
p__Actinobacteria:c__Actinobacteria:o__Actinomycetales:f__Actinomycetaceae	1	1	1
p__Actinobacteria:c__Actinobacteria:o__Actinomycetales:f__Corynebacteriaceae	1	1	1
p__Actinobacteria:c__Actinobacteria:o__Actinomycetales:f__Microbacteriaceae	1	1	1
p__Actinobacteria:c__Actinobacteria:o__Actinomycetales:f__Micrococcaceae	1	1	1
p__Actinobacteria:c__Actinobacteria:o__Actinomycetales:f__Nocardioidaceae	1	1	1
p__Actinobacteria:c__Actinobacteria:o__Actinomycetales:f__Pseudonocardiaceae	1	1	1
p__Actinobacteria:c__Actinobacteria:o__Actinomycetales:f__Streptomycetaceae	1	1	1
p__Actinobacteria:c__Actinobacteria:o__Actinomycetales:f__unclassified	1	1	1
p__Actinobacteria:c__MB-A2-108:o__0319-7L14:f__91otu956	1	1	1
p__Actinobacteria:c__unclassified:o__unclassified:f__unclassified	1	1	1
p__Armatimonadetes:c__Armatimonadia:o__Armatimonadales:f__Armatimonadaceae	1	1	1
p__Armatimonadetes:c__SJA-176:o__RB046:f__91otu9272	1	1	1
p__Armatimonadetes:c__SJA-176:o__RB046:f__unclassified	1	1	1
p__Armatimonadetes:c__unclassified:o__unclassified:f__unclassified	1	1	1
p__Bacteroidetes:c__[Saprospirae]:o__[Saprospirales]:f__Chitinophagaceae	1	1	1
p__Bacteroidetes:c__[Saprospirae]:o__[Saprospirales]:f__unclassified	1	1	1
p__Bacteroidetes:c__Bacteroidia:o__Bacteroidales:f__Bacteroidaceae	1	1	1
p__Bacteroidetes:c__Bacteroidia:o__Bacteroidales:f__Porphyromonadaceae	1	1	1
p__Bacteroidetes:c__Bacteroidia:o__Bacteroidales:f__Prevotellaceae	1	1	1
p__Bacteroidetes:c__Bacteroidia:o__Bacteroidales:f__S24-7	1	1	1
p__Bacteroidetes:c__Bacteroidia:o__Bacteroidales:f__unclassified	1	1	1
p__Bacteroidetes:c__Cytophagia:o__Cytophagales:f__Flammeovirgaceae	1	1	1
p__Bacteroidetes:c__Flavobacteriia:o__Flavobacteriales:f__[Weeksellaceae]	1	1	1
p__Bacteroidetes:c__Flavobacteriia:o__Flavobacteriales:f__Flavobacteriaceae	1	1	1
p__Bacteroidetes:c__Sphingobacteriia:o__Sphingobacteriales:f__Sphingobacteriaceae	1	1	1
p__Bacteroidetes:c__unclassified:o__unclassified:f__unclassified	1	1	1
p__BRC1:c__PRR-11:o__85otu2824:f__91otu10648	1	1	1
p__BRC1:c__PRR-11:o__85otu4965:f__91otu20943	1	1	1
p__BRC1:c__PRR-11:o__85otu736:f__91otu15717	1	1	1
p__BRC1:c__PRR-11:o__85otu824:f__91otu14618	1	1	1
p__BRC1:c__PRR-11:o__85otu824:f__91otu4236	1	1	1
p__BRC1:c__PRR-11:o__unclassified:f__unclassified	1	1	1
p__Chlamydiae:c__Chlamydiia:o__Chlamydiales:f__Chlamydiaceae	1	1	1
p__Chlamydiae:c__Chlamydiia:o__Chlamydiales:f__Parachlamydiaceae	1	1	1
p__Chlorobi:c__OPB56:o__85otu4337:f__91otu1620	1	1	1
p__Chlorobi:c__OPB56:o__85otu4337:f__91otu8133	1	1	1
p__Chlorobi:c__OPB56:o__unclassified:f__unclassified	1	1	1
p__Chloroflexi:c__Anaerolineae:o__OPB11:f__91otu16316	1	1	1
p__Chloroflexi:c__Anaerolineae:o__OPB11:f__91otu7232	1	1	1
p__Chloroflexi:c__Anaerolineae:o__OPB11:f__unclassified	1	1	1
p__Chloroflexi:c__Anaerolineae:o__SBR1031:f__A4b	1	1	1
p__Chloroflexi:c__Anaerolineae:o__SHA-20:f__unclassified	1	1	1
p__Chloroflexi:c__Anaerolineae:o__unclassified:f__unclassified	1	1	1
p__Cyanobacteria:c__Chloroplast:o__Chlorophyta:f__91otu12309	1	1	1
p__Cyanobacteria:c__Chloroplast:o__Chlorophyta:f__Chlamydomonadaceae	1	1	1
p__Cyanobacteria:c__Chloroplast:o__Chlorophyta:f__unclassified	1	1	1
p__Cyanobacteria:c__Chloroplast:o__Stramenopiles:f__91otu4345	1	1	1
p__Cyanobacteria:c__Chloroplast:o__Stramenopiles:f__91otu4445	1	1	1
p__Cyanobacteria:c__Chloroplast:o__Streptophyta:f__91otu7296	1	1	1
p__Cyanobacteria:c__Chloroplast:o__unclassified:f__unclassified	1	1	1
p__Cyanobacteria:c__Oscillatoriophycideae:o__Chroococcales:f__Xenococcaceae	1	1	1
p__Cyanobacteria:c__Synechococcophycideae:o__Pseudanabaenales:f__Pseudanabaenaceae	1	1	1
p__Deferribacteres:c__Deferribacteres:o__Deferribacterales:f__Deferribacteraceae	1	1	1
p__Elusimicrobia:c__Elusimicrobia:o__Elusimicrobiales:f__91otu21753	1	1	1
p__Elusimicrobia:c__Elusimicrobia:o__Elusimicrobiales:f__91otu5285	1	1	1
p__Elusimicrobia:c__Elusimicrobia:o__Elusimicrobiales:f__unclassified	1	1	1
p__Elusimicrobia:c__Elusimicrobia:o__FAC88:f__91otu7351	1	1	1
p__FCPU426:c__79otu855:o__85otu2720:f__91otu8913	1	1	1
p__Fibrobacteres:c__Fibrobacteria:o__Fibrobacterales:f__Fibrobacteraceae	1	1	1
p__Fibrobacteres:c__TG3:o__TG3-1:f__MAT-CR-H6-H10	1	1	1
p__Firmicutes:c__Bacilli:o__Bacillales:f__Bacillaceae	1	1	1
p__Firmicutes:c__Bacilli:o__Bacillales:f__Planococcaceae	1	1	1
p__Firmicutes:c__Bacilli:o__Bacillales:f__Staphylococcaceae	1	1	1
p__Firmicutes:c__Bacilli:o__Bacillales:f__unclassified	1	1	1
p__Firmicutes:c__Bacilli:o__Gemellales:f__Gemellaceae	1	1	1
p__Firmicutes:c__Bacilli:o__Lactobacillales:f__Enterococcaceae	1	1	1
p__Firmicutes:c__Bacilli:o__Lactobacillales:f__Lactobacillaceae	1	1	1
p__Firmicutes:c__Bacilli:o__Lactobacillales:f__Streptococcaceae	1	1	1
p__Firmicutes:c__Bacilli:o__unclassified:f__unclassified	1	1	1
p__Firmicutes:c__Clostridia:o__Clostridiales:f__Clostridiaceae	1	1	1
p__Firmicutes:c__Clostridia:o__Clostridiales:f__Lachnospiraceae	1	1	1
p__Firmicutes:c__Clostridia:o__Clostridiales:f__Peptococcaceae	1	1	1
p__Firmicutes:c__Clostridia:o__Clostridiales:f__Ruminococcaceae	1	1	1
p__Firmicutes:c__Clostridia:o__Clostridiales:f__unclassified	1	1	1
p__Firmicutes:c__Clostridia:o__Clostridiales:f__Veillonellaceae	1	1	1
p__Firmicutes:c__unclassified:o__unclassified:f__unclassified	1	1	1
p__Fusobacteria:c__Fusobacteriia:o__Fusobacteriales:f__Fusobacteriaceae	1	1	1
p__Fusobacteria:c__Fusobacteriia:o__Fusobacteriales:f__unclassified	1	1	1
p__GAL15:c__79otu760:o__85otu3649:f__91otu4091	1	1	1
p__Gemmatimonadetes:c__Gemm-2:o__85otu2360:f__91otu10503	1	1	1
p__Gemmatimonadetes:c__Gemm-3:o__85otu4649:f__91otu475	1	1	1
p__Gemmatimonadetes:c__Gemm-3:o__85otu4649:f__unclassified	1	1	1
p__Gemmatimonadetes:c__Gemm-3:o__unclassified:f__unclassified	1	1	1
p__Gemmatimonadetes:c__Gemm-4:o__85otu290:f__91otu5162	1	1	1
p__Gemmatimonadetes:c__Gemmatimonadetes:o__85otu3181:f__91otu12060	1	1	1
p__Gemmatimonadetes:c__Gemmatimonadetes:o__85otu3181:f__91otu16315	1	1	1
p__Gemmatimonadetes:c__Gemmatimonadetes:o__Gemmatimonadales:f__Ellin5301	1	1	1
p__Gemmatimonadetes:c__Gemmatimonadetes:o__Gemmatimonadales:f__Gemmatimonadaceae	1	1	1
p__Gemmatimonadetes:c__Gemmatimonadetes:o__Gemmatimonadales:f__unclassified	1	1	1
p__Gemmatimonadetes:c__Gemmatimonadetes:o__unclassified:f__unclassified	1	1	1
p__Gemmatimonadetes:c__unclassified:o__unclassified:f__unclassified	1	1	1
p__GN02:c__3BR-5F:o__85otu4604:f__91otu10019	1	1	1
p__GN02:c__unclassified:o__unclassified:f__unclassified	1	1	1
p__KSB3:c__79otu904:o__85otu2233:f__91otu6419	1	1	1
p__LCP-89:c__SAW1_B44:o__85otu1054:f__91otu5485	1	1	1
p__Lentisphaerae:c__[Lentisphaeria]:o__Z20:f__91otu4386	1	1	1
p__Nitrospirae:c__Nitrospira:o__Nitrospirales:f__[Leptospirillaceae]	1	1	1
p__Nitrospirae:c__Nitrospira:o__Nitrospirales:f__[Thermodesulfovibrionaceae]	1	1	1
p__Nitrospirae:c__Nitrospira:o__Nitrospirales:f__unclassified	1	1	1
p__NKB19:c__unclassified:o__unclassified:f__unclassified	1	1	1
p__OD1:c__ABY1:o__85otu2364:f__91otu10907	1	1	1
p__OD1:c__ABY1:o__85otu2364:f__91otu11218	1	1	1
p__OD1:c__ABY1:o__85otu2364:f__unclassified	1	1	1
p__OD1:c__ABY1:o__85otu4066:f__91otu13988	1	1	1
p__OD1:c__ABY1:o__unclassified:f__unclassified	1	1	1
p__OD1:c__ZB2:o__85otu334:f__91otu4764	1	1	1
p__OD1:c__ZB2:o__85otu446:f__91otu17059	1	1	1
p__OD1:c__ZB2:o__85otu65:f__91otu12950	1	1	1
p__OD1:c__ZB2:o__unclassified:f__unclassified	1	1	1
p__OP1:c__MSBL6:o__85otu3955:f__91otu13960	1	1	1
p__OP11:c__OP11-1:o__85otu2257:f__91otu16312	1	1	1
p__OP11:c__unclassified:o__unclassified:f__unclassified	1	1	1
p__OP11:c__WCHB1-64:o__d153:f__unclassified	1	1	1
p__OP3:c__koll11:o__GIF10:f__kpj58rc	1	1	1
p__OP8:c__OP8_1:o__HMMVPog-54:f__91otu5683	1	1	1
p__OP9:c__JS1:o__SB-45:f__91otu5120	1	1	1
p__PAUC34f:c__79otu374:o__85otu937:f__91otu8867	1	1	1
p__Planctomycetes:c__Phycisphaerae:o__MSBL9:f__91otu19983	1	1	1
p__Planctomycetes:c__Phycisphaerae:o__Phycisphaerales:f__Phycisphaeraceae	1	1	1
p__Planctomycetes:c__Planctomycetia:o__Pirellulales:f__Pirellulaceae	1	1	1
p__Planctomycetes:c__Planctomycetia:o__Planctomycetales:f__Planctomycetaceae	1	1	1
p__Planctomycetes:c__Planctomycetia:o__unclassified:f__unclassified	1	1	1
p__Planctomycetes:c__unclassified:o__unclassified:f__unclassified	1	1	1
p__Proteobacteria:c__Alphaproteobacteria:o__Rhizobiales:f__Hyphomicrobiaceae	1	1	1
p__Proteobacteria:c__Alphaproteobacteria:o__Rhizobiales:f__Rhizobiaceae	1	1	1
p__Proteobacteria:c__Alphaproteobacteria:o__Rhizobiales:f__unclassified	1	1	1
p__Proteobacteria:c__Alphaproteobacteria:o__Rhodospirillales:f__Rhodospirillaceae	1	1	1
p__Proteobacteria:c__Alphaproteobacteria:o__unclassified:f__unclassified	1	1	1
p__Proteobacteria:c__Betaproteobacteria:o__Burkholderiales:f__Alcaligenaceae	1	1	1
p__Proteobacteria:c__Betaproteobacteria:o__Burkholderiales:f__Burkholderiaceae	1	1	1
p__Proteobacteria:c__Betaproteobacteria:o__Burkholderiales:f__Comamonadaceae	1	1	1
p__Proteobacteria:c__Betaproteobacteria:o__Burkholderiales:f__Oxalobacteraceae	1	1	1
p__Proteobacteria:c__Betaproteobacteria:o__Burkholderiales:f__unclassified	1	1	1
p__Proteobacteria:c__Betaproteobacteria:o__Rhodocyclales:f__Rhodocyclaceae	1	1	1
p__Proteobacteria:c__Betaproteobacteria:o__unclassified:f__unclassified	1	1	1
p__Proteobacteria:c__Deltaproteobacteria:o__Desulfobacterales:f__Desulfobacteraceae	1	1	1
p__Proteobacteria:c__Deltaproteobacteria:o__Myxococcales:f__OM27	1	1	1
p__Proteobacteria:c__Deltaproteobacteria:o__unclassified:f__unclassified	1	1	1
p__Proteobacteria:c__Epsilonproteobacteria:o__Campylobacterales:f__Campylobacteraceae	1	1	1
p__Proteobacteria:c__Gammaproteobacteria:o__Aeromonadales:f__Aeromonadaceae	1	1	1
p__Proteobacteria:c__Gammaproteobacteria:o__Alteromonadales:f__Alteromonadaceae	1	1	1
p__Proteobacteria:c__Gammaproteobacteria:o__Alteromonadales:f__unclassified	1	1	1
p__Proteobacteria:c__Gammaproteobacteria:o__Chromatiales:f__Ectothiorhodospiraceae	1	1	1
p__Proteobacteria:c__Gammaproteobacteria:o__Enterobacteriales:f__Enterobacteriaceae	1	1	1
p__Proteobacteria:c__Gammaproteobacteria:o__Legionellales:f__Coxiellaceae	1	1	1
p__Proteobacteria:c__Gammaproteobacteria:o__Legionellales:f__unclassified	1	1	1
p__Proteobacteria:c__Gammaproteobacteria:o__Oceanospirillales:f__Halomonadaceae	1	1	1
p__Proteobacteria:c__Gammaproteobacteria:o__Oceanospirillales:f__Oceanospirillaceae	1	1	1
p__Proteobacteria:c__Gammaproteobacteria:o__Oceanospirillales:f__unclassified	1	1	1
p__Proteobacteria:c__Gammaproteobacteria:o__Pasteurellales:f__Pasteurellaceae	1	1	1
p__Proteobacteria:c__Gammaproteobacteria:o__Pseudomonadales:f__Moraxellaceae	1	1	1
p__Proteobacteria:c__Gammaproteobacteria:o__Pseudomonadales:f__Pseudomonadaceae	1	1	1
p__Proteobacteria:c__Gammaproteobacteria:o__Thiotrichales:f__unclassified	1	1	1
p__Proteobacteria:c__Gammaproteobacteria:o__unclassified:f__unclassified	1	1	1
p__Proteobacteria:c__Gammaproteobacteria:o__Vibrionales:f__unclassified	1	1	1
p__Proteobacteria:c__Gammaproteobacteria:o__Xanthomonadales:f__Xanthomonadaceae	1	1	1
p__Proteobacteria:c__unclassified:o__unclassified:f__unclassified	1	1	1
p__SAR406:c__AB16:o__Arctic96B-7:f__A714017	1	1	1
p__SBR1093:c__VHS-B5-50:o__85otu2798:f__91otu6513	1	1	1
p__SC4:c__79otu914:o__unclassified:f__unclassified	1	1	1
p__Spirochaetes:c__Spirochaetes:o__Spirochaetales:f__Spirochaetaceae	1	1	1
p__Synergistetes:c__Synergistia:o__Synergistales:f__Dethiosulfovibrionaceae	1	1	1
p__Tenericutes:c__Mollicutes:o__Acholeplasmatales:f__Acholeplasmataceae	1	1	1
p__Tenericutes:c__Mollicutes:o__Mycoplasmatales:f__Mycoplasmataceae	1	1	1
p__Tenericutes:c__Mollicutes:o__RF39:f__91otu4596	1	1	1
p__Tenericutes:c__Mollicutes:o__RF39:f__91otu6283	1	1	1
p__Tenericutes:c__Mollicutes:o__RF39:f__unclassified	1	1	1
p__Tenericutes:c__Mollicutes:o__unclassified:f__unclassified	1	1	1
p__Thermotogae:c__Thermotogae:o__Thermotogales:f__Thermotogaceae	1	1	1
p__TM6:c__SJA-4:o__85otu1955:f__91otu21287	1	1	1
p__TM6:c__SJA-4:o__85otu1955:f__unclassified	1	1	1
p__TM6:c__SJA-4:o__unclassified:f__unclassified	1	1	1
p__Verrucomicrobia:c__[Spartobacteria]:o__[Chthoniobacterales]:f__[Chthoniobacteraceae]	1	1	1
p__Verrucomicrobia:c__Opitutae:o__Puniceicoccales:f__Puniceicoccaceae	1	1	1
p__Verrucomicrobia:c__Verruco-5:o__LD1-PB3:f__LD1-PA34	1	1	1
p__Verrucomicrobia:c__Verruco-5:o__R76-B128:f__91otu6185	1	1	1
p__Verrucomicrobia:c__Verruco-5:o__unclassified:f__unclassified	1	1	1
p__Verrucomicrobia:c__Verruco-5:o__WCHB1-41:f__91otu2032	1	1	1
p__Verrucomicrobia:c__Verruco-5:o__WCHB1-41:f__RFP12	1	1	1
p__Verrucomicrobia:c__Verruco-5:o__WCHB1-41:f__unclassified	1	1	1
p__Verrucomicrobia:c__Verrucomicrobiae:o__Verrucomicrobiales:f__Verrucomicrobiaceae	1	1	1
p__WPS-2:c__79otu123:o__85otu3313:f__unclassified	1	1	1
p__WPS-2:c__unclassified:o__unclassified:f__unclassified	1	1	1
p__WS2:c__Kazan-3B-09:o__85otu1268:f__91otu5424	1	1	1
p__WS2:c__SHA-109:o__85otu3576:f__91otu1702	1	1	1
p__WS3:c__PRR-12:o__PBS-III-9:f__unclassified	1	1	1
p__WWE1:c__[Cloacamonae]:o__[Cloacamonales]:f__[Cloacamonaceae]	1	1	1

## Sheet: Ectorhizosphere
	EcN	EcC	EcR			Only_EcN	Only_EcC	Only_EcR	EcN_EcC	EcN_EcR	EcC_EcR	EcN_EcC_EcR
p__AC1:c__TA06:o__85otu40:f__91otu12946	1	0	0			p__AC1:c__TA06:o__85otu40:f__91otu12946	p__Actinobacteria:c__Actinobacteria:o__Actinomycetales:f__Dermacoccaceae	p__[Caldithrix]:c__KSB1:o__GW-22:f__91otu3356	p__[Thermi]:c__Deinococci:o__unclassified:f__unclassified	p__[Thermi]:c__Deinococci:o__Thermales:f__Thermaceae	p__73otu0:c__79otu398:o__85otu2529:f__91otu9264	p__[Thermi]:c__Deinococci:o__Deinococcales:f__Deinococcaceae
p__Actinobacteria:c__Actinobacteria:o__Actinomycetales:f__Dermabacteraceae	1	0	0			p__Actinobacteria:c__Actinobacteria:o__Actinomycetales:f__Dermabacteraceae	p__Aquificae:c__Aquificae:o__Aquificales:f__Hydrogenothermaceae	p__[Thermi]:c__Deinococci:o__Deinococcales:f__unclassified	p__73otu172:c__79otu1135:o__85otu2485:f__91otu2286	p__73otu211:c__79otu193:o__85otu4903:f__91otu12318	p__73otu142:c__79otu62:o__85otu2075:f__91otu7017	p__[Thermi]:c__Deinococci:o__Deinococcales:f__Trueperaceae
p__Chloroflexi:c__Anaerolineae:o__OPB11:f__91otu5231	1	0	0			p__Chloroflexi:c__Anaerolineae:o__OPB11:f__91otu5231	p__BRC1:c__NPL-UPA2:o__85otu574:f__91otu8729	p__Acidobacteria:c__Acidobacteria-6:o__iii1-15:f__91otu6259	p__73otu205:c__79otu1106:o__unclassified:f__unclassified	p__73otu70:c__79otu206:o__85otu3571:f__91otu18715	p__Acidobacteria:c__[Chloracidobacteria]:o__RB41:f__91otu4241	p__73otu1:c__79otu313:o__unclassified:f__unclassified
p__GN04:c__GN15:o__unclassified:f__unclassified	1	0	0			p__GN04:c__GN15:o__unclassified:f__unclassified	p__OP11:c__WCHB1-64:o__d153:f__91otu19062	p__Acidobacteria:c__Acidobacteria-6:o__iii1-15:f__91otu8568	p__BRC1:c__unclassified:o__unclassified:f__unclassified	p__AC1:c__SHA-114:o__85otu2650:f__91otu4541	p__Acidobacteria:c__Acidobacteriia:o__Acidobacteriales:f__Acidobacteriaceae	p__73otu1:c__79otu624:o__unclassified:f__unclassified
p__OD1:c__ABY1:o__85otu2364:f__91otu905	1	0	0			p__OD1:c__ABY1:o__85otu2364:f__91otu905	p__ZB3:c__BS119:o__85otu976:f__91otu12358	p__Actinobacteria:c__Acidimicrobiia:o__Acidimicrobiales:f__91otu4616	p__Chlorobi:c__BSV26:o__A89:f__91otu19657	p__AC1:c__unclassified:o__unclassified:f__unclassified	p__Actinobacteria:c__Acidimicrobiia:o__Acidimicrobiales:f__unclassified	p__73otu142:c__79otu62:o__85otu2075:f__91otu7688
p__OP11:c__WCHB1-64:o__d153:f__91otu10106	1	0	0			p__OP11:c__WCHB1-64:o__d153:f__91otu10106		p__Actinobacteria:c__Actinobacteria:o__Actinomycetales:f__91otu21285	p__Chlorobi:c__Ignavibacteria:o__Ignavibacteriales:f__Ignavibacteriaceae	p__Bacteroidetes:c__Sphingobacteriia:o__Sphingobacteriales:f__91otu2013	p__Actinobacteria:c__Actinobacteria:o__Actinomycetales:f__91otu4267	p__73otu160:c__79otu641:o__85otu2556:f__91otu11103
p__OP11:c__WCHB1-64:o__d153:f__91otu7003	1	0	0			p__OP11:c__WCHB1-64:o__d153:f__91otu7003		p__AD3:c__ABS-6:o__85otu3418:f__91otu4215	p__Chloroflexi:c__unclassified:o__unclassified:f__unclassified	p__Chlorobi:c__OPB56:o__85otu4337:f__91otu1051	p__Actinobacteria:c__Actinobacteria:o__Actinomycetales:f__Geodermatophilaceae	p__73otu205:c__79otu1106:o__85otu78:f__91otu6121
p__Actinobacteria:c__Actinobacteria:o__Actinomycetales:f__Dermacoccaceae	0	1	0					p__BRC1:c__NPL-UPA2:o__85otu574:f__91otu12527	p__Cyanobacteria:c__Oscillatoriophycideae:o__Oscillatoriales:f__Phormidiaceae	p__Elusimicrobia:c__Elusimicrobia:o__FAC88:f__91otu12128	p__Actinobacteria:c__Actinobacteria:o__Actinomycetales:f__Intrasporangiaceae	p__AC1:c__SHA-114:o__unclassified:f__unclassified
p__Aquificae:c__Aquificae:o__Aquificales:f__Hydrogenothermaceae	0	1	0					p__Chlorobi:c__BSV26:o__PK329:f__91otu6564	p__Elusimicrobia:c__Endomicrobia:o__unclassified:f__unclassified	p__Firmicutes:c__Erysipelotrichi:o__Erysipelotrichales:f__Erysipelotrichaceae	p__Actinobacteria:c__Actinobacteria:o__Actinomycetales:f__Nocardiaceae	p__Acidobacteria:c__[Chloracidobacteria]:o__RB41:f__Ellin6075
p__BRC1:c__NPL-UPA2:o__85otu574:f__91otu8729	0	1	0					p__Chlorobi:c__Ignavibacteria:o__Ignavibacteriales:f__unclassified	p__FBP:c__79otu485:o__85otu1455:f__91otu14810	p__Gemmatimonadetes:c__Gemm-1:o__85otu2854:f__91otu10095	p__Actinobacteria:c__Actinobacteria:o__Actinomycetales:f__Propionibacteriaceae	p__Acidobacteria:c__[Chloracidobacteria]:o__RB41:f__unclassified
p__OP11:c__WCHB1-64:o__d153:f__91otu19062	0	1	0					p__Chlorobi:c__OPB56:o__85otu4337:f__91otu11483	p__Gemmatimonadetes:c__Gemm-2:o__85otu2360:f__91otu6522	p__Gemmatimonadetes:c__Gemm-3:o__85otu4649:f__unclassified	p__Bacteroidetes:c__Cytophagia:o__Cytophagales:f__Cytophagaceae	p__Acidobacteria:c__Acidobacteria-6:o__iii1-15:f__91otu412
p__ZB3:c__BS119:o__85otu976:f__91otu12358	0	1	0					p__Chlorobi:c__SJA-28:o__85otu1379:f__91otu6228	p__OD1:c__ZB2:o__85otu1211:f__91otu13262	p__Gemmatimonadetes:c__Gemmatimonadetes:o__85otu3181:f__91otu16315	p__Chloroflexi:c__Anaerolineae:o__OPB11:f__91otu8870	p__Acidobacteria:c__Acidobacteria-6:o__iii1-15:f__91otu6980
p__[Thermi]:c__Deinococci:o__unclassified:f__unclassified	1	1	0					p__Chloroflexi:c__Anaerolineae:o__OPB11:f__91otu7882	p__OP11:c__OP11-4:o__unclassified:f__unclassified	p__OD1:c__ZB2:o__85otu65:f__91otu12950	p__Cyanobacteria:c__79otu272:o__85otu377:f__91otu123	p__Acidobacteria:c__Acidobacteria-6:o__iii1-15:f__91otu8728
p__73otu172:c__79otu1135:o__85otu2485:f__91otu2286	1	1	0					p__Cyanobacteria:c__Synechococcophycideae:o__Pseudanabaenales:f__Pseudanabaenaceae	p__OP11:c__WCHB1-64:o__d153:f__91otu6360	p__OP1:c__MSBL6:o__85otu3955:f__91otu13960	p__Cyanobacteria:c__Chloroplast:o__Streptophyta:f__unclassified	p__Acidobacteria:c__Acidobacteria-6:o__iii1-15:f__mb2424
p__73otu205:c__79otu1106:o__unclassified:f__unclassified	1	1	0					p__Cyanobacteria:c__Synechococcophycideae:o__Synechococcales:f__Acaryochloridaceae	p__OP9:c__JS1:o__BA021:f__unclassified	p__OP11:c__WCHB1-64:o__d153:f__unclassified	p__Cyanobacteria:c__unclassified:o__unclassified:f__unclassified	p__Acidobacteria:c__Acidobacteria-6:o__iii1-15:f__RB40
p__BRC1:c__unclassified:o__unclassified:f__unclassified	1	1	0					p__Gemmatimonadetes:c__Gemm-2:o__85otu2360:f__91otu18935	p__Planctomycetes:c__Phycisphaerae:o__MSBL9:f__91otu8601	p__OP11:c__WCHB1-64:o__unclassified:f__unclassified	p__Elusimicrobia:c__Elusimicrobia:o__Elusimicrobiales:f__91otu5285	p__Acidobacteria:c__Acidobacteria-6:o__iii1-15:f__unclassified
p__Chlorobi:c__BSV26:o__A89:f__91otu19657	1	1	0					p__Gemmatimonadetes:c__Gemm-2:o__85otu2360:f__unclassified	p__Planctomycetes:c__Phycisphaerae:o__MSBL9:f__unclassified	p__PAUC34f:c__79otu374:o__85otu937:f__91otu8867	p__FBP:c__79otu485:o__85otu1455:f__91otu4885	p__Acidobacteria:c__Acidobacteriia:o__Acidobacteriales:f__Koribacteraceae
p__Chlorobi:c__Ignavibacteria:o__Ignavibacteriales:f__Ignavibacteriaceae	1	1	0					p__Gemmatimonadetes:c__Gemmatimonadetes:o__N1423WL:f__91otu9114	p__Proteobacteria:c__Betaproteobacteria:o__85otu2950:f__91otu6928	p__Proteobacteria:c__79otu0:o__85otu1910:f__91otu12993	p__Firmicutes:c__Bacilli:o__Gemellales:f__Gemellaceae	p__Acidobacteria:c__RB25:o__85otu4859:f__91otu5375
p__Chloroflexi:c__unclassified:o__unclassified:f__unclassified	1	1	0					p__GN01:c__79otu374:o__85otu175:f__91otu7379	p__Proteobacteria:c__Betaproteobacteria:o__Neisseriales:f__Neisseriaceae	p__Proteobacteria:c__Alphaproteobacteria:o__85otu1423:f__91otu4141	p__Firmicutes:c__Bacilli:o__Turicibacterales:f__Turicibacteraceae	p__Acidobacteria:c__unclassified:o__unclassified:f__unclassified
p__Cyanobacteria:c__Oscillatoriophycideae:o__Oscillatoriales:f__Phormidiaceae	1	1	0					p__GN02:c__3BR-5F:o__85otu2862:f__91otu508	p__Proteobacteria:c__Gammaproteobacteria:o__Aeromonadales:f__91otu18727	p__Proteobacteria:c__Alphaproteobacteria:o__Rhizobiales:f__91otu4041	p__Firmicutes:c__Clostridia:o__SHA-98:f__91otu7719	p__Actinobacteria:c__Acidimicrobiia:o__Acidimicrobiales:f__C111
p__Elusimicrobia:c__Endomicrobia:o__unclassified:f__unclassified	1	1	0					p__GN02:c__79otu831:o__85otu3419:f__91otu15620	p__Tenericutes:c__Mollicutes:o__RF39:f__91otu8708	p__Proteobacteria:c__Alphaproteobacteria:o__Rhizobiales:f__91otu7225	p__Gemmatimonadetes:c__Gemmatimonadetes:o__Gemmatimonadales:f__Ellin5301	p__Actinobacteria:c__Actinobacteria:o__Actinomycetales:f__91otu4362
p__FBP:c__79otu485:o__85otu1455:f__91otu14810	1	1	0					p__GN04:c__GN15:o__85otu2184:f__91otu7485	p__TM7:c__TM7-3:o__CW040:f__91otu5484	p__Proteobacteria:c__Alphaproteobacteria:o__Rhizobiales:f__Methylocystaceae	p__LCP-89:c__SAW1_B44:o__85otu1054:f__91otu5485	p__Actinobacteria:c__Actinobacteria:o__Actinomycetales:f__91otu662
p__Gemmatimonadetes:c__Gemm-2:o__85otu2360:f__91otu6522	1	1	0					p__LD1:c__79otu385:o__85otu2916:f__91otu996	p__TM7:c__TM7-3:o__CW040:f__F16	p__Proteobacteria:c__Betaproteobacteria:o__85otu1461:f__91otu10412	p__OD1:c__ZB2:o__unclassified:f__unclassified	p__Actinobacteria:c__Actinobacteria:o__Actinomycetales:f__Actinomycetaceae
p__OD1:c__ZB2:o__85otu1211:f__91otu13262	1	1	0					p__Lentisphaerae:c__[Lentisphaeria]:o__unclassified:f__unclassified		p__Proteobacteria:c__Betaproteobacteria:o__85otu4392:f__91otu8759	p__Planctomycetes:c__Phycisphaerae:o__MSBL9:f__91otu4288	p__Actinobacteria:c__Actinobacteria:o__Actinomycetales:f__Cellulomonadaceae
p__OP11:c__OP11-4:o__unclassified:f__unclassified	1	1	0					p__OD1:c__ABY1:o__85otu2036:f__91otu10181		p__Proteobacteria:c__Betaproteobacteria:o__85otu4392:f__unclassified	p__Proteobacteria:c__Alphaproteobacteria:o__Rhizobiales:f__91otu8344	p__Actinobacteria:c__Actinobacteria:o__Actinomycetales:f__Corynebacteriaceae
p__OP11:c__WCHB1-64:o__d153:f__91otu6360	1	1	0					p__OD1:c__ABY1:o__85otu2364:f__91otu7002		p__Proteobacteria:c__Betaproteobacteria:o__Methylophilales:f__Methylophilaceae	p__Proteobacteria:c__Alphaproteobacteria:o__Rickettsiales:f__unclassified	p__Actinobacteria:c__Actinobacteria:o__Actinomycetales:f__Microbacteriaceae
p__OP9:c__JS1:o__BA021:f__unclassified	1	1	0					p__OD1:c__unclassified:o__unclassified:f__unclassified		p__Proteobacteria:c__Betaproteobacteria:o__MWH-UniP1:f__91otu1168	p__Proteobacteria:c__Betaproteobacteria:o__85otu4053:f__91otu1799	p__Actinobacteria:c__Actinobacteria:o__Actinomycetales:f__Micrococcaceae
p__Planctomycetes:c__Phycisphaerae:o__MSBL9:f__91otu8601	1	1	0					p__OD1:c__ZB2:o__85otu3920:f__91otu6067		p__Proteobacteria:c__Deltaproteobacteria:o__Desulfobacterales:f__unclassified	p__Verrucomicrobia:c__unclassified:o__unclassified:f__unclassified	p__Actinobacteria:c__Actinobacteria:o__Actinomycetales:f__Micromonosporaceae
p__Planctomycetes:c__Phycisphaerae:o__MSBL9:f__unclassified	1	1	0					p__OP11:c__WCHB1-64:o__d153:f__91otu13578		p__Proteobacteria:c__Gammaproteobacteria:o__Alteromonadales:f__HTCC2188	p__Verrucomicrobia:c__Verruco-5:o__WCHB1-41:f__unclassified	p__Actinobacteria:c__Actinobacteria:o__Actinomycetales:f__Mycobacteriaceae
p__Proteobacteria:c__Betaproteobacteria:o__85otu2950:f__91otu6928	1	1	0					p__OP11:c__WCHB1-64:o__d153:f__91otu9390		p__Proteobacteria:c__Gammaproteobacteria:o__Oceanospirillales:f__unclassified		p__Actinobacteria:c__Actinobacteria:o__Actinomycetales:f__Nocardioidaceae
p__Proteobacteria:c__Betaproteobacteria:o__Neisseriales:f__Neisseriaceae	1	1	0					p__OP3:c__PBS-25:o__85otu1584:f__91otu4655		p__Proteobacteria:c__Gammaproteobacteria:o__Vibrionales:f__unclassified		p__Actinobacteria:c__Actinobacteria:o__Actinomycetales:f__Pseudonocardiaceae
p__Proteobacteria:c__Gammaproteobacteria:o__Aeromonadales:f__91otu18727	1	1	0					p__OP3:c__unclassified:o__unclassified:f__unclassified		p__Verrucomicrobia:c__Verruco-5:o__R76-B128:f__91otu6185		p__Actinobacteria:c__Actinobacteria:o__Actinomycetales:f__Streptomycetaceae
p__Tenericutes:c__Mollicutes:o__RF39:f__91otu8708	1	1	0					p__OP8:c__OP8_1:o__85otu3907:f__91otu1126		p__WS2:c__SHA-109:o__85otu2225:f__91otu4624		p__Actinobacteria:c__Actinobacteria:o__Actinomycetales:f__Streptosporangiaceae
p__TM7:c__TM7-3:o__CW040:f__91otu5484	1	1	0					p__Planctomycetes:c__Phycisphaerae:o__WD2101:f__unclassified		p__WS3:c__PRR-12:o__Sediment-1:f__91otu12364		p__Actinobacteria:c__Actinobacteria:o__Actinomycetales:f__unclassified
p__TM7:c__TM7-3:o__CW040:f__F16	1	1	0					p__Planctomycetes:c__Planctomycetia:o__Gemmatales:f__Gemmataceae				p__Actinobacteria:c__MB-A2-108:o__0319-7L14:f__91otu956
p__[Caldithrix]:c__KSB1:o__GW-22:f__91otu3356	0	0	1					p__Planctomycetes:c__Planctomycetia:o__Gemmatales:f__Isosphaeraceae				p__Actinobacteria:c__OPB41:o__85otu3089:f__91otu684
p__[Thermi]:c__Deinococci:o__Deinococcales:f__unclassified	0	0	1					p__Proteobacteria:c__Alphaproteobacteria:o__85otu2081:f__91otu8920				p__Actinobacteria:c__unclassified:o__unclassified:f__unclassified
p__Acidobacteria:c__Acidobacteria-6:o__iii1-15:f__91otu6259	0	0	1					p__Proteobacteria:c__Alphaproteobacteria:o__85otu5001:f__91otu21381				p__AD3:c__79otu798:o__85otu4024:f__91otu12448
p__Acidobacteria:c__Acidobacteria-6:o__iii1-15:f__91otu8568	0	0	1					p__Proteobacteria:c__Betaproteobacteria:o__85otu2271:f__unclassified				p__Armatimonadetes:c__[Fimbriimonadia]:o__85otu4395:f__91otu8532
p__Actinobacteria:c__Acidimicrobiia:o__Acidimicrobiales:f__91otu4616	0	0	1					p__Proteobacteria:c__Betaproteobacteria:o__MND1:f__91otu8095				p__Armatimonadetes:c__Armatimonadia:o__Armatimonadales:f__Armatimonadaceae
p__Actinobacteria:c__Actinobacteria:o__Actinomycetales:f__91otu21285	0	0	1					p__Proteobacteria:c__Deltaproteobacteria:o__Desulfobacterales:f__Desulfobulbaceae				p__Armatimonadetes:c__SJA-176:o__RB046:f__91otu9272
p__AD3:c__ABS-6:o__85otu3418:f__91otu4215	0	0	1					p__Proteobacteria:c__Deltaproteobacteria:o__Myxococcales:f__91otu7352				p__Armatimonadetes:c__SJA-176:o__RB046:f__unclassified
p__BRC1:c__NPL-UPA2:o__85otu574:f__91otu12527	0	0	1					p__Proteobacteria:c__Gammaproteobacteria:o__Chromatiales:f__unclassified				p__Armatimonadetes:c__unclassified:o__unclassified:f__unclassified
p__Chlorobi:c__BSV26:o__PK329:f__91otu6564	0	0	1					p__Proteobacteria:c__Gammaproteobacteria:o__Vibrionales:f__Vibrionaceae				p__Bacteroidetes:c__[Saprospirae]:o__[Saprospirales]:f__Chitinophagaceae
p__Chlorobi:c__Ignavibacteria:o__Ignavibacteriales:f__unclassified	0	0	1					p__SBR1093:c__EC214:o__85otu2655:f__91otu1018				p__Bacteroidetes:c__[Saprospirae]:o__[Saprospirales]:f__Saprospiraceae
p__Chlorobi:c__OPB56:o__85otu4337:f__91otu11483	0	0	1					p__Tenericutes:c__RF3:o__ML615J-28:f__91otu7305				p__Bacteroidetes:c__[Saprospirae]:o__[Saprospirales]:f__unclassified
p__Chlorobi:c__SJA-28:o__85otu1379:f__91otu6228	0	0	1					p__TM6:c__SJA-4:o__85otu1030:f__91otu5341				p__Bacteroidetes:c__Bacteroidia:o__Bacteroidales:f__Bacteroidaceae
p__Chloroflexi:c__Anaerolineae:o__OPB11:f__91otu7882	0	0	1					p__TM7:c__79otu362:o__85otu4192:f__91otu17028				p__Bacteroidetes:c__Bacteroidia:o__Bacteroidales:f__Porphyromonadaceae
p__Cyanobacteria:c__Synechococcophycideae:o__Pseudanabaenales:f__Pseudanabaenaceae	0	0	1					p__TM7:c__TM7-1:o__85otu4207:f__91otu13234				p__Bacteroidetes:c__Bacteroidia:o__Bacteroidales:f__Prevotellaceae
p__Cyanobacteria:c__Synechococcophycideae:o__Synechococcales:f__Acaryochloridaceae	0	0	1					p__TM7:c__TM7-1:o__85otu4207:f__91otu4665				p__Bacteroidetes:c__Bacteroidia:o__Bacteroidales:f__S24-7
p__Gemmatimonadetes:c__Gemm-2:o__85otu2360:f__91otu18935	0	0	1					p__TM7:c__TM7-3:o__85otu3817:f__91otu5010				p__Bacteroidetes:c__Bacteroidia:o__Bacteroidales:f__unclassified
p__Gemmatimonadetes:c__Gemm-2:o__85otu2360:f__unclassified	0	0	1					p__TM7:c__TM7-3:o__85otu4192:f__91otu14831				p__Bacteroidetes:c__Cytophagia:o__Cytophagales:f__Flammeovirgaceae
p__Gemmatimonadetes:c__Gemmatimonadetes:o__N1423WL:f__91otu9114	0	0	1					p__TM7:c__TM7-3:o__85otu878:f__91otu5484				p__Bacteroidetes:c__Flavobacteriia:o__Flavobacteriales:f__[Weeksellaceae]
p__GN01:c__79otu374:o__85otu175:f__91otu7379	0	0	1					p__TM7:c__TM7-3:o__unclassified:f__unclassified				p__Bacteroidetes:c__Flavobacteriia:o__Flavobacteriales:f__91otu12526
p__GN02:c__3BR-5F:o__85otu2862:f__91otu508	0	0	1					p__TM7:c__unclassified:o__unclassified:f__unclassified				p__Bacteroidetes:c__Flavobacteriia:o__Flavobacteriales:f__Flavobacteriaceae
p__GN02:c__79otu831:o__85otu3419:f__91otu15620	0	0	1					p__TPD-58:c__79otu239:o__85otu1027:f__91otu10718				p__Bacteroidetes:c__Flavobacteriia:o__Flavobacteriales:f__unclassified
p__GN04:c__GN15:o__85otu2184:f__91otu7485	0	0	1					p__Verrucomicrobia:c__[Pedosphaerae]:o__[Pedosphaerales]:f__Ellin517				p__Bacteroidetes:c__Sphingobacteriia:o__Sphingobacteriales:f__Sphingobacteriaceae
p__LD1:c__79otu385:o__85otu2916:f__91otu996	0	0	1					p__WPS-2:c__79otu123:o__85otu3313:f__unclassified				p__Bacteroidetes:c__unclassified:o__unclassified:f__unclassified
p__Lentisphaerae:c__[Lentisphaeria]:o__unclassified:f__unclassified	0	0	1					p__WS2:c__SHA-109:o__85otu3576:f__91otu1702				p__BRC1:c__NPL-UPA2:o__85otu3767:f__91otu20583
p__OD1:c__ABY1:o__85otu2036:f__91otu10181	0	0	1					p__WS6:c__B142:o__85otu4106:f__91otu21538				p__BRC1:c__PRR-11:o__85otu2824:f__91otu10648
p__OD1:c__ABY1:o__85otu2364:f__91otu7002	0	0	1					p__ZB3:c__79otu753:o__85otu3135:f__91otu3919				p__BRC1:c__PRR-11:o__85otu4965:f__91otu20943
p__OD1:c__unclassified:o__unclassified:f__unclassified	0	0	1									p__BRC1:c__PRR-11:o__85otu736:f__91otu15717
p__OD1:c__ZB2:o__85otu3920:f__91otu6067	0	0	1									p__BRC1:c__PRR-11:o__85otu824:f__91otu14618
p__OP11:c__WCHB1-64:o__d153:f__91otu13578	0	0	1									p__BRC1:c__PRR-11:o__85otu824:f__91otu4236
p__OP11:c__WCHB1-64:o__d153:f__91otu9390	0	0	1									p__BRC1:c__PRR-11:o__unclassified:f__unclassified
p__OP3:c__PBS-25:o__85otu1584:f__91otu4655	0	0	1									p__Chlamydiae:c__Chlamydiia:o__Chlamydiales:f__Chlamydiaceae
p__OP3:c__unclassified:o__unclassified:f__unclassified	0	0	1									p__Chlamydiae:c__Chlamydiia:o__Chlamydiales:f__Parachlamydiaceae
p__OP8:c__OP8_1:o__85otu3907:f__91otu1126	0	0	1									p__Chlorobi:c__OPB56:o__85otu4337:f__91otu1620
p__Planctomycetes:c__Phycisphaerae:o__WD2101:f__unclassified	0	0	1									p__Chlorobi:c__OPB56:o__85otu4337:f__91otu8133
p__Planctomycetes:c__Planctomycetia:o__Gemmatales:f__Gemmataceae	0	0	1									p__Chlorobi:c__OPB56:o__85otu4751:f__91otu14507
p__Planctomycetes:c__Planctomycetia:o__Gemmatales:f__Isosphaeraceae	0	0	1									p__Chlorobi:c__OPB56:o__unclassified:f__unclassified
p__Proteobacteria:c__Alphaproteobacteria:o__85otu2081:f__91otu8920	0	0	1									p__Chlorobi:c__unclassified:o__unclassified:f__unclassified
p__Proteobacteria:c__Alphaproteobacteria:o__85otu5001:f__91otu21381	0	0	1									p__Chloroflexi:c__Anaerolineae:o__Anaerolineales:f__Anaerolinaceae
p__Proteobacteria:c__Betaproteobacteria:o__85otu2271:f__unclassified	0	0	1									p__Chloroflexi:c__Anaerolineae:o__OPB11:f__91otu16316
p__Proteobacteria:c__Betaproteobacteria:o__MND1:f__91otu8095	0	0	1									p__Chloroflexi:c__Anaerolineae:o__OPB11:f__91otu7232
p__Proteobacteria:c__Deltaproteobacteria:o__Desulfobacterales:f__Desulfobulbaceae	0	0	1									p__Chloroflexi:c__Anaerolineae:o__OPB11:f__unclassified
p__Proteobacteria:c__Deltaproteobacteria:o__Myxococcales:f__91otu7352	0	0	1									p__Chloroflexi:c__Anaerolineae:o__SBR1031:f__A4b
p__Proteobacteria:c__Gammaproteobacteria:o__Chromatiales:f__unclassified	0	0	1									p__Chloroflexi:c__Anaerolineae:o__SHA-20:f__unclassified
p__Proteobacteria:c__Gammaproteobacteria:o__Vibrionales:f__Vibrionaceae	0	0	1									p__Chloroflexi:c__Anaerolineae:o__unclassified:f__unclassified
p__SBR1093:c__EC214:o__85otu2655:f__91otu1018	0	0	1									p__Chloroflexi:c__Dehalococcoidetes:o__Dehalococcoidales:f__Dehalococcoidaceae
p__Tenericutes:c__RF3:o__ML615J-28:f__91otu7305	0	0	1									p__Cyanobacteria:c__Chloroplast:o__Chlorophyta:f__91otu12309
p__TM6:c__SJA-4:o__85otu1030:f__91otu5341	0	0	1									p__Cyanobacteria:c__Chloroplast:o__Chlorophyta:f__Chlamydomonadaceae
p__TM7:c__79otu362:o__85otu4192:f__91otu17028	0	0	1									p__Cyanobacteria:c__Chloroplast:o__Chlorophyta:f__unclassified
p__TM7:c__TM7-1:o__85otu4207:f__91otu13234	0	0	1									p__Cyanobacteria:c__Chloroplast:o__Stramenopiles:f__91otu4345
p__TM7:c__TM7-1:o__85otu4207:f__91otu4665	0	0	1									p__Cyanobacteria:c__Chloroplast:o__Stramenopiles:f__91otu4445
p__TM7:c__TM7-3:o__85otu3817:f__91otu5010	0	0	1									p__Cyanobacteria:c__Chloroplast:o__Streptophyta:f__91otu7296
p__TM7:c__TM7-3:o__85otu4192:f__91otu14831	0	0	1									p__Cyanobacteria:c__Chloroplast:o__unclassified:f__unclassified
p__TM7:c__TM7-3:o__85otu878:f__91otu5484	0	0	1									p__Cyanobacteria:c__Oscillatoriophycideae:o__Chroococcales:f__unclassified
p__TM7:c__TM7-3:o__unclassified:f__unclassified	0	0	1									p__Cyanobacteria:c__Oscillatoriophycideae:o__Chroococcales:f__Xenococcaceae
p__TM7:c__unclassified:o__unclassified:f__unclassified	0	0	1									p__Cyanobacteria:c__Synechococcophycideae:o__Synechococcales:f__Synechococcaceae
p__TPD-58:c__79otu239:o__85otu1027:f__91otu10718	0	0	1									p__Cyanobacteria:c__Synechococcophycideae:o__unclassified:f__unclassified
p__Verrucomicrobia:c__[Pedosphaerae]:o__[Pedosphaerales]:f__Ellin517	0	0	1									p__Deferribacteres:c__Deferribacteres:o__Deferribacterales:f__Deferribacteraceae
p__WPS-2:c__79otu123:o__85otu3313:f__unclassified	0	0	1									p__Elusimicrobia:c__Elusimicrobia:o__Elusimicrobiales:f__91otu21753
p__WS2:c__SHA-109:o__85otu3576:f__91otu1702	0	0	1									p__Elusimicrobia:c__Elusimicrobia:o__Elusimicrobiales:f__unclassified
p__WS6:c__B142:o__85otu4106:f__91otu21538	0	0	1									p__Elusimicrobia:c__Elusimicrobia:o__FAC88:f__91otu7351
p__ZB3:c__79otu753:o__85otu3135:f__91otu3919	0	0	1									p__FCPU426:c__79otu855:o__85otu2720:f__91otu8913
p__[Thermi]:c__Deinococci:o__Thermales:f__Thermaceae	1	0	1									p__Fibrobacteres:c__Fibrobacteria:o__Fibrobacterales:f__Fibrobacteraceae
p__73otu211:c__79otu193:o__85otu4903:f__91otu12318	1	0	1									p__Fibrobacteres:c__TG3:o__TG3-1:f__91otu3989
p__73otu70:c__79otu206:o__85otu3571:f__91otu18715	1	0	1									p__Fibrobacteres:c__TG3:o__TG3-1:f__MAT-CR-H6-H10
p__AC1:c__SHA-114:o__85otu2650:f__91otu4541	1	0	1									p__Firmicutes:c__Bacilli:o__Bacillales:f__91otu20027
p__AC1:c__unclassified:o__unclassified:f__unclassified	1	0	1									p__Firmicutes:c__Bacilli:o__Bacillales:f__91otu4273
p__Bacteroidetes:c__Sphingobacteriia:o__Sphingobacteriales:f__91otu2013	1	0	1									p__Firmicutes:c__Bacilli:o__Bacillales:f__Bacillaceae
p__Chlorobi:c__OPB56:o__85otu4337:f__91otu1051	1	0	1									p__Firmicutes:c__Bacilli:o__Bacillales:f__Paenibacillaceae
p__Elusimicrobia:c__Elusimicrobia:o__FAC88:f__91otu12128	1	0	1									p__Firmicutes:c__Bacilli:o__Bacillales:f__Planococcaceae
p__Firmicutes:c__Erysipelotrichi:o__Erysipelotrichales:f__Erysipelotrichaceae	1	0	1									p__Firmicutes:c__Bacilli:o__Bacillales:f__Staphylococcaceae
p__Gemmatimonadetes:c__Gemm-1:o__85otu2854:f__91otu10095	1	0	1									p__Firmicutes:c__Bacilli:o__Bacillales:f__unclassified
p__Gemmatimonadetes:c__Gemm-3:o__85otu4649:f__unclassified	1	0	1									p__Firmicutes:c__Bacilli:o__Lactobacillales:f__Enterococcaceae
p__Gemmatimonadetes:c__Gemmatimonadetes:o__85otu3181:f__91otu16315	1	0	1									p__Firmicutes:c__Bacilli:o__Lactobacillales:f__Lactobacillaceae
p__OD1:c__ZB2:o__85otu65:f__91otu12950	1	0	1									p__Firmicutes:c__Bacilli:o__Lactobacillales:f__Streptococcaceae
p__OP1:c__MSBL6:o__85otu3955:f__91otu13960	1	0	1									p__Firmicutes:c__Bacilli:o__Lactobacillales:f__unclassified
p__OP11:c__WCHB1-64:o__d153:f__unclassified	1	0	1									p__Firmicutes:c__Bacilli:o__unclassified:f__unclassified
p__OP11:c__WCHB1-64:o__unclassified:f__unclassified	1	0	1									p__Firmicutes:c__Clostridia:o__Clostridiales:f__[Tissierellaceae]
p__PAUC34f:c__79otu374:o__85otu937:f__91otu8867	1	0	1									p__Firmicutes:c__Clostridia:o__Clostridiales:f__Clostridiaceae
p__Proteobacteria:c__79otu0:o__85otu1910:f__91otu12993	1	0	1									p__Firmicutes:c__Clostridia:o__Clostridiales:f__Lachnospiraceae
p__Proteobacteria:c__Alphaproteobacteria:o__85otu1423:f__91otu4141	1	0	1									p__Firmicutes:c__Clostridia:o__Clostridiales:f__Peptococcaceae
p__Proteobacteria:c__Alphaproteobacteria:o__Rhizobiales:f__91otu4041	1	0	1									p__Firmicutes:c__Clostridia:o__Clostridiales:f__Ruminococcaceae
p__Proteobacteria:c__Alphaproteobacteria:o__Rhizobiales:f__91otu7225	1	0	1									p__Firmicutes:c__Clostridia:o__Clostridiales:f__unclassified
p__Proteobacteria:c__Alphaproteobacteria:o__Rhizobiales:f__Methylocystaceae	1	0	1									p__Firmicutes:c__Clostridia:o__Clostridiales:f__Veillonellaceae
p__Proteobacteria:c__Betaproteobacteria:o__85otu1461:f__91otu10412	1	0	1									p__Firmicutes:c__unclassified:o__unclassified:f__unclassified
p__Proteobacteria:c__Betaproteobacteria:o__85otu4392:f__91otu8759	1	0	1									p__Fusobacteria:c__Fusobacteriia:o__Fusobacteriales:f__Fusobacteriaceae
p__Proteobacteria:c__Betaproteobacteria:o__85otu4392:f__unclassified	1	0	1									p__Fusobacteria:c__Fusobacteriia:o__Fusobacteriales:f__Leptotrichiaceae
p__Proteobacteria:c__Betaproteobacteria:o__Methylophilales:f__Methylophilaceae	1	0	1									p__Fusobacteria:c__Fusobacteriia:o__Fusobacteriales:f__unclassified
p__Proteobacteria:c__Betaproteobacteria:o__MWH-UniP1:f__91otu1168	1	0	1									p__GAL15:c__79otu760:o__85otu3649:f__91otu4091
p__Proteobacteria:c__Deltaproteobacteria:o__Desulfobacterales:f__unclassified	1	0	1									p__Gemmatimonadetes:c__Gemm-1:o__85otu1575:f__91otu7483
p__Proteobacteria:c__Gammaproteobacteria:o__Alteromonadales:f__HTCC2188	1	0	1									p__Gemmatimonadetes:c__Gemm-1:o__85otu4434:f__91otu833
p__Proteobacteria:c__Gammaproteobacteria:o__Oceanospirillales:f__unclassified	1	0	1									p__Gemmatimonadetes:c__Gemm-2:o__85otu2360:f__91otu10503
p__Proteobacteria:c__Gammaproteobacteria:o__Vibrionales:f__unclassified	1	0	1									p__Gemmatimonadetes:c__Gemm-3:o__85otu4649:f__91otu475
p__Verrucomicrobia:c__Verruco-5:o__R76-B128:f__91otu6185	1	0	1									p__Gemmatimonadetes:c__Gemm-3:o__unclassified:f__unclassified
p__WS2:c__SHA-109:o__85otu2225:f__91otu4624	1	0	1									p__Gemmatimonadetes:c__Gemm-4:o__85otu290:f__91otu5162
p__WS3:c__PRR-12:o__Sediment-1:f__91otu12364	1	0	1									p__Gemmatimonadetes:c__Gemmatimonadetes:o__85otu3181:f__91otu12060
p__73otu0:c__79otu398:o__85otu2529:f__91otu9264	0	1	1									p__Gemmatimonadetes:c__Gemmatimonadetes:o__Gemmatimonadales:f__91otu10174
p__73otu142:c__79otu62:o__85otu2075:f__91otu7017	0	1	1									p__Gemmatimonadetes:c__Gemmatimonadetes:o__Gemmatimonadales:f__Gemmatimonadaceae
p__Acidobacteria:c__[Chloracidobacteria]:o__RB41:f__91otu4241	0	1	1									p__Gemmatimonadetes:c__Gemmatimonadetes:o__unclassified:f__unclassified
p__Acidobacteria:c__Acidobacteriia:o__Acidobacteriales:f__Acidobacteriaceae	0	1	1									p__Gemmatimonadetes:c__unclassified:o__unclassified:f__unclassified
p__Actinobacteria:c__Acidimicrobiia:o__Acidimicrobiales:f__unclassified	0	1	1									p__GN02:c__3BR-5F:o__85otu4604:f__91otu10019
p__Actinobacteria:c__Actinobacteria:o__Actinomycetales:f__91otu4267	0	1	1									p__GN02:c__BD1-5:o__85otu573:f__91otu418
p__Actinobacteria:c__Actinobacteria:o__Actinomycetales:f__Geodermatophilaceae	0	1	1									p__GN02:c__unclassified:o__unclassified:f__unclassified
p__Actinobacteria:c__Actinobacteria:o__Actinomycetales:f__Intrasporangiaceae	0	1	1									p__KSB3:c__79otu904:o__85otu2233:f__91otu6419
p__Actinobacteria:c__Actinobacteria:o__Actinomycetales:f__Nocardiaceae	0	1	1									p__KSB3:c__MAT-CR-H3-D11:o__85otu378:f__91otu10426
p__Actinobacteria:c__Actinobacteria:o__Actinomycetales:f__Propionibacteriaceae	0	1	1									p__Lentisphaerae:c__[Lentisphaeria]:o__Z20:f__91otu4386
p__Bacteroidetes:c__Cytophagia:o__Cytophagales:f__Cytophagaceae	0	1	1									p__Nitrospirae:c__Nitrospira:o__Nitrospirales:f__[Leptospirillaceae]
p__Chloroflexi:c__Anaerolineae:o__OPB11:f__91otu8870	0	1	1									p__Nitrospirae:c__Nitrospira:o__Nitrospirales:f__[Thermodesulfovibrionaceae]
p__Cyanobacteria:c__79otu272:o__85otu377:f__91otu123	0	1	1									p__Nitrospirae:c__Nitrospira:o__Nitrospirales:f__Nitrospiraceae
p__Cyanobacteria:c__Chloroplast:o__Streptophyta:f__unclassified	0	1	1									p__Nitrospirae:c__Nitrospira:o__Nitrospirales:f__unclassified
p__Cyanobacteria:c__unclassified:o__unclassified:f__unclassified	0	1	1									p__NKB19:c__unclassified:o__unclassified:f__unclassified
p__Elusimicrobia:c__Elusimicrobia:o__Elusimicrobiales:f__91otu5285	0	1	1									p__NPL-UPA2:c__79otu804:o__85otu1733:f__91otu4708
p__FBP:c__79otu485:o__85otu1455:f__91otu4885	0	1	1									p__OD1:c__ABY1:o__85otu2364:f__91otu10907
p__Firmicutes:c__Bacilli:o__Gemellales:f__Gemellaceae	0	1	1									p__OD1:c__ABY1:o__85otu2364:f__91otu11218
p__Firmicutes:c__Bacilli:o__Turicibacterales:f__Turicibacteraceae	0	1	1									p__OD1:c__ABY1:o__85otu2364:f__91otu13212
p__Firmicutes:c__Clostridia:o__SHA-98:f__91otu7719	0	1	1									p__OD1:c__ABY1:o__85otu2364:f__unclassified
p__Gemmatimonadetes:c__Gemmatimonadetes:o__Gemmatimonadales:f__Ellin5301	0	1	1									p__OD1:c__ABY1:o__85otu4066:f__91otu13988
p__LCP-89:c__SAW1_B44:o__85otu1054:f__91otu5485	0	1	1									p__OD1:c__ABY1:o__85otu500:f__91otu1738
p__OD1:c__ZB2:o__unclassified:f__unclassified	0	1	1									p__OD1:c__ABY1:o__85otu993:f__91otu4052
p__Planctomycetes:c__Phycisphaerae:o__MSBL9:f__91otu4288	0	1	1									p__OD1:c__ABY1:o__unclassified:f__unclassified
p__Proteobacteria:c__Alphaproteobacteria:o__Rhizobiales:f__91otu8344	0	1	1									p__OD1:c__ZB2:o__85otu1211:f__91otu13362
p__Proteobacteria:c__Alphaproteobacteria:o__Rickettsiales:f__unclassified	0	1	1									p__OD1:c__ZB2:o__85otu334:f__91otu4764
p__Proteobacteria:c__Betaproteobacteria:o__85otu4053:f__91otu1799	0	1	1									p__OD1:c__ZB2:o__85otu446:f__91otu17059
p__Verrucomicrobia:c__unclassified:o__unclassified:f__unclassified	0	1	1									p__OP1:c__KB1:o__85otu4977:f__91otu7189
p__Verrucomicrobia:c__Verruco-5:o__WCHB1-41:f__unclassified	0	1	1									p__OP11:c__OP11-1:o__85otu2257:f__91otu16312
p__[Thermi]:c__Deinococci:o__Deinococcales:f__Deinococcaceae	1	1	1									p__OP11:c__unclassified:o__unclassified:f__unclassified
p__[Thermi]:c__Deinococci:o__Deinococcales:f__Trueperaceae	1	1	1									p__OP11:c__WCHB1-64:o__K2-4-19:f__unclassified
p__73otu1:c__79otu313:o__unclassified:f__unclassified	1	1	1									p__OP3:c__BD4-9:o__85otu1017:f__91otu6690
p__73otu1:c__79otu624:o__unclassified:f__unclassified	1	1	1									p__OP3:c__BD4-9:o__85otu3015:f__91otu16265
p__73otu142:c__79otu62:o__85otu2075:f__91otu7688	1	1	1									p__OP3:c__koll11:o__GIF10:f__kpj58rc
p__73otu160:c__79otu641:o__85otu2556:f__91otu11103	1	1	1									p__OP8:c__OP8_1:o__HMMVPog-54:f__91otu5683
p__73otu205:c__79otu1106:o__85otu78:f__91otu6121	1	1	1									p__OP8:c__OP8_1:o__HMMVPog-54:f__unclassified
p__AC1:c__SHA-114:o__unclassified:f__unclassified	1	1	1									p__OP9:c__JS1:o__BA021:f__91otu5102
p__Acidobacteria:c__[Chloracidobacteria]:o__RB41:f__Ellin6075	1	1	1									p__OP9:c__JS1:o__SB-45:f__91otu5120
p__Acidobacteria:c__[Chloracidobacteria]:o__RB41:f__unclassified	1	1	1									p__Planctomycetes:c__Phycisphaerae:o__MSBL9:f__91otu19983
p__Acidobacteria:c__Acidobacteria-6:o__iii1-15:f__91otu412	1	1	1									p__Planctomycetes:c__Phycisphaerae:o__Phycisphaerales:f__Phycisphaeraceae
p__Acidobacteria:c__Acidobacteria-6:o__iii1-15:f__91otu6980	1	1	1									p__Planctomycetes:c__Phycisphaerae:o__unclassified:f__unclassified
p__Acidobacteria:c__Acidobacteria-6:o__iii1-15:f__91otu8728	1	1	1									p__Planctomycetes:c__Planctomycetia:o__Pirellulales:f__Pirellulaceae
p__Acidobacteria:c__Acidobacteria-6:o__iii1-15:f__mb2424	1	1	1									p__Planctomycetes:c__Planctomycetia:o__Planctomycetales:f__Planctomycetaceae
p__Acidobacteria:c__Acidobacteria-6:o__iii1-15:f__RB40	1	1	1									p__Planctomycetes:c__Planctomycetia:o__unclassified:f__unclassified
p__Acidobacteria:c__Acidobacteria-6:o__iii1-15:f__unclassified	1	1	1									p__Planctomycetes:c__unclassified:o__unclassified:f__unclassified
p__Acidobacteria:c__Acidobacteriia:o__Acidobacteriales:f__Koribacteraceae	1	1	1									p__Proteobacteria:c__79otu165:o__85otu2434:f__91otu8985
p__Acidobacteria:c__RB25:o__85otu4859:f__91otu5375	1	1	1									p__Proteobacteria:c__Alphaproteobacteria:o__Caulobacterales:f__Caulobacteraceae
p__Acidobacteria:c__unclassified:o__unclassified:f__unclassified	1	1	1									p__Proteobacteria:c__Alphaproteobacteria:o__Rhizobiales:f__91otu10211
p__Actinobacteria:c__Acidimicrobiia:o__Acidimicrobiales:f__C111	1	1	1									p__Proteobacteria:c__Alphaproteobacteria:o__Rhizobiales:f__91otu4281
p__Actinobacteria:c__Actinobacteria:o__Actinomycetales:f__91otu4362	1	1	1									p__Proteobacteria:c__Alphaproteobacteria:o__Rhizobiales:f__91otu4359
p__Actinobacteria:c__Actinobacteria:o__Actinomycetales:f__91otu662	1	1	1									p__Proteobacteria:c__Alphaproteobacteria:o__Rhizobiales:f__Beijerinckiaceae
p__Actinobacteria:c__Actinobacteria:o__Actinomycetales:f__Actinomycetaceae	1	1	1									p__Proteobacteria:c__Alphaproteobacteria:o__Rhizobiales:f__Bradyrhizobiaceae
p__Actinobacteria:c__Actinobacteria:o__Actinomycetales:f__Cellulomonadaceae	1	1	1									p__Proteobacteria:c__Alphaproteobacteria:o__Rhizobiales:f__Hyphomicrobiaceae
p__Actinobacteria:c__Actinobacteria:o__Actinomycetales:f__Corynebacteriaceae	1	1	1									p__Proteobacteria:c__Alphaproteobacteria:o__Rhizobiales:f__Methylobacteriaceae
p__Actinobacteria:c__Actinobacteria:o__Actinomycetales:f__Microbacteriaceae	1	1	1									p__Proteobacteria:c__Alphaproteobacteria:o__Rhizobiales:f__Phyllobacteriaceae
p__Actinobacteria:c__Actinobacteria:o__Actinomycetales:f__Micrococcaceae	1	1	1									p__Proteobacteria:c__Alphaproteobacteria:o__Rhizobiales:f__Rhizobiaceae
p__Actinobacteria:c__Actinobacteria:o__Actinomycetales:f__Micromonosporaceae	1	1	1									p__Proteobacteria:c__Alphaproteobacteria:o__Rhizobiales:f__unclassified
p__Actinobacteria:c__Actinobacteria:o__Actinomycetales:f__Mycobacteriaceae	1	1	1									p__Proteobacteria:c__Alphaproteobacteria:o__Rhodobacterales:f__Rhodobacteraceae
p__Actinobacteria:c__Actinobacteria:o__Actinomycetales:f__Nocardioidaceae	1	1	1									p__Proteobacteria:c__Alphaproteobacteria:o__Rhodospirillales:f__Acetobacteraceae
p__Actinobacteria:c__Actinobacteria:o__Actinomycetales:f__Pseudonocardiaceae	1	1	1									p__Proteobacteria:c__Alphaproteobacteria:o__Rhodospirillales:f__Rhodospirillaceae
p__Actinobacteria:c__Actinobacteria:o__Actinomycetales:f__Streptomycetaceae	1	1	1									p__Proteobacteria:c__Alphaproteobacteria:o__Rickettsiales:f__Pelagibacteraceae
p__Actinobacteria:c__Actinobacteria:o__Actinomycetales:f__Streptosporangiaceae	1	1	1									p__Proteobacteria:c__Alphaproteobacteria:o__Sphingomonadales:f__Sphingomonadaceae
p__Actinobacteria:c__Actinobacteria:o__Actinomycetales:f__unclassified	1	1	1									p__Proteobacteria:c__Alphaproteobacteria:o__unclassified:f__unclassified
p__Actinobacteria:c__MB-A2-108:o__0319-7L14:f__91otu956	1	1	1									p__Proteobacteria:c__Betaproteobacteria:o__85otu2071:f__91otu5833
p__Actinobacteria:c__OPB41:o__85otu3089:f__91otu684	1	1	1									p__Proteobacteria:c__Betaproteobacteria:o__85otu2639:f__91otu16330
p__Actinobacteria:c__unclassified:o__unclassified:f__unclassified	1	1	1									p__Proteobacteria:c__Betaproteobacteria:o__85otu4392:f__91otu20788
p__AD3:c__79otu798:o__85otu4024:f__91otu12448	1	1	1									p__Proteobacteria:c__Betaproteobacteria:o__Burkholderiales:f__Alcaligenaceae
p__Armatimonadetes:c__[Fimbriimonadia]:o__85otu4395:f__91otu8532	1	1	1									p__Proteobacteria:c__Betaproteobacteria:o__Burkholderiales:f__Burkholderiaceae
p__Armatimonadetes:c__Armatimonadia:o__Armatimonadales:f__Armatimonadaceae	1	1	1									p__Proteobacteria:c__Betaproteobacteria:o__Burkholderiales:f__Comamonadaceae
p__Armatimonadetes:c__SJA-176:o__RB046:f__91otu9272	1	1	1									p__Proteobacteria:c__Betaproteobacteria:o__Burkholderiales:f__Oxalobacteraceae
p__Armatimonadetes:c__SJA-176:o__RB046:f__unclassified	1	1	1									p__Proteobacteria:c__Betaproteobacteria:o__Burkholderiales:f__unclassified
p__Armatimonadetes:c__unclassified:o__unclassified:f__unclassified	1	1	1									p__Proteobacteria:c__Betaproteobacteria:o__Methylophilales:f__91otu6828
p__Bacteroidetes:c__[Saprospirae]:o__[Saprospirales]:f__Chitinophagaceae	1	1	1									p__Proteobacteria:c__Betaproteobacteria:o__Methylophilales:f__unclassified
p__Bacteroidetes:c__[Saprospirae]:o__[Saprospirales]:f__Saprospiraceae	1	1	1									p__Proteobacteria:c__Betaproteobacteria:o__MKC10:f__91otu19944
p__Bacteroidetes:c__[Saprospirae]:o__[Saprospirales]:f__unclassified	1	1	1									p__Proteobacteria:c__Betaproteobacteria:o__Rhodocyclales:f__Rhodocyclaceae
p__Bacteroidetes:c__Bacteroidia:o__Bacteroidales:f__Bacteroidaceae	1	1	1									p__Proteobacteria:c__Betaproteobacteria:o__unclassified:f__unclassified
p__Bacteroidetes:c__Bacteroidia:o__Bacteroidales:f__Porphyromonadaceae	1	1	1									p__Proteobacteria:c__Deltaproteobacteria:o__Desulfobacterales:f__Desulfobacteraceae
p__Bacteroidetes:c__Bacteroidia:o__Bacteroidales:f__Prevotellaceae	1	1	1									p__Proteobacteria:c__Deltaproteobacteria:o__Myxococcales:f__OM27
p__Bacteroidetes:c__Bacteroidia:o__Bacteroidales:f__S24-7	1	1	1									p__Proteobacteria:c__Deltaproteobacteria:o__Syntrophobacterales:f__unclassified
p__Bacteroidetes:c__Bacteroidia:o__Bacteroidales:f__unclassified	1	1	1									p__Proteobacteria:c__Deltaproteobacteria:o__unclassified:f__unclassified
p__Bacteroidetes:c__Cytophagia:o__Cytophagales:f__Flammeovirgaceae	1	1	1									p__Proteobacteria:c__Epsilonproteobacteria:o__Campylobacterales:f__Campylobacteraceae
p__Bacteroidetes:c__Flavobacteriia:o__Flavobacteriales:f__[Weeksellaceae]	1	1	1									p__Proteobacteria:c__Gammaproteobacteria:o__Aeromonadales:f__Aeromonadaceae
p__Bacteroidetes:c__Flavobacteriia:o__Flavobacteriales:f__91otu12526	1	1	1									p__Proteobacteria:c__Gammaproteobacteria:o__Alteromonadales:f__Alteromonadaceae
p__Bacteroidetes:c__Flavobacteriia:o__Flavobacteriales:f__Flavobacteriaceae	1	1	1									p__Proteobacteria:c__Gammaproteobacteria:o__Alteromonadales:f__unclassified
p__Bacteroidetes:c__Flavobacteriia:o__Flavobacteriales:f__unclassified	1	1	1									p__Proteobacteria:c__Gammaproteobacteria:o__Chromatiales:f__Ectothiorhodospiraceae
p__Bacteroidetes:c__Sphingobacteriia:o__Sphingobacteriales:f__Sphingobacteriaceae	1	1	1									p__Proteobacteria:c__Gammaproteobacteria:o__Enterobacteriales:f__Enterobacteriaceae
p__Bacteroidetes:c__unclassified:o__unclassified:f__unclassified	1	1	1									p__Proteobacteria:c__Gammaproteobacteria:o__Legionellales:f__Coxiellaceae
p__BRC1:c__NPL-UPA2:o__85otu3767:f__91otu20583	1	1	1									p__Proteobacteria:c__Gammaproteobacteria:o__Legionellales:f__unclassified
p__BRC1:c__PRR-11:o__85otu2824:f__91otu10648	1	1	1									p__Proteobacteria:c__Gammaproteobacteria:o__Methylococcales:f__Methylococcaceae
p__BRC1:c__PRR-11:o__85otu4965:f__91otu20943	1	1	1									p__Proteobacteria:c__Gammaproteobacteria:o__Oceanospirillales:f__Halomonadaceae
p__BRC1:c__PRR-11:o__85otu736:f__91otu15717	1	1	1									p__Proteobacteria:c__Gammaproteobacteria:o__Oceanospirillales:f__Oceanospirillaceae
p__BRC1:c__PRR-11:o__85otu824:f__91otu14618	1	1	1									p__Proteobacteria:c__Gammaproteobacteria:o__Pasteurellales:f__Pasteurellaceae
p__BRC1:c__PRR-11:o__85otu824:f__91otu4236	1	1	1									p__Proteobacteria:c__Gammaproteobacteria:o__Pseudomonadales:f__Moraxellaceae
p__BRC1:c__PRR-11:o__unclassified:f__unclassified	1	1	1									p__Proteobacteria:c__Gammaproteobacteria:o__Pseudomonadales:f__Pseudomonadaceae
p__Chlamydiae:c__Chlamydiia:o__Chlamydiales:f__Chlamydiaceae	1	1	1									p__Proteobacteria:c__Gammaproteobacteria:o__Pseudomonadales:f__unclassified
p__Chlamydiae:c__Chlamydiia:o__Chlamydiales:f__Parachlamydiaceae	1	1	1									p__Proteobacteria:c__Gammaproteobacteria:o__Thiotrichales:f__unclassified
p__Chlorobi:c__OPB56:o__85otu4337:f__91otu1620	1	1	1									p__Proteobacteria:c__Gammaproteobacteria:o__unclassified:f__unclassified
p__Chlorobi:c__OPB56:o__85otu4337:f__91otu8133	1	1	1									p__Proteobacteria:c__Gammaproteobacteria:o__Xanthomonadales:f__Xanthomonadaceae
p__Chlorobi:c__OPB56:o__85otu4751:f__91otu14507	1	1	1									p__Proteobacteria:c__unclassified:o__unclassified:f__unclassified
p__Chlorobi:c__OPB56:o__unclassified:f__unclassified	1	1	1									p__SAR406:c__AB16:o__Arctic96B-7:f__A714017
p__Chlorobi:c__unclassified:o__unclassified:f__unclassified	1	1	1									p__SBR1093:c__VHS-B5-50:o__85otu2798:f__91otu6513
p__Chloroflexi:c__Anaerolineae:o__Anaerolineales:f__Anaerolinaceae	1	1	1									p__SC4:c__79otu914:o__unclassified:f__unclassified
p__Chloroflexi:c__Anaerolineae:o__OPB11:f__91otu16316	1	1	1									p__Spirochaetes:c__Spirochaetes:o__Spirochaetales:f__Spirochaetaceae
p__Chloroflexi:c__Anaerolineae:o__OPB11:f__91otu7232	1	1	1									p__Synergistetes:c__Synergistia:o__Synergistales:f__Dethiosulfovibrionaceae
p__Chloroflexi:c__Anaerolineae:o__OPB11:f__unclassified	1	1	1									p__Tenericutes:c__Mollicutes:o__Acholeplasmatales:f__Acholeplasmataceae
p__Chloroflexi:c__Anaerolineae:o__SBR1031:f__A4b	1	1	1									p__Tenericutes:c__Mollicutes:o__Anaeroplasmatales:f__Anaeroplasmataceae
p__Chloroflexi:c__Anaerolineae:o__SHA-20:f__unclassified	1	1	1									p__Tenericutes:c__Mollicutes:o__Mycoplasmatales:f__Mycoplasmataceae
p__Chloroflexi:c__Anaerolineae:o__unclassified:f__unclassified	1	1	1									p__Tenericutes:c__Mollicutes:o__RF39:f__91otu4596
p__Chloroflexi:c__Dehalococcoidetes:o__Dehalococcoidales:f__Dehalococcoidaceae	1	1	1									p__Tenericutes:c__Mollicutes:o__RF39:f__91otu6283
p__Cyanobacteria:c__Chloroplast:o__Chlorophyta:f__91otu12309	1	1	1									p__Tenericutes:c__Mollicutes:o__RF39:f__unclassified
p__Cyanobacteria:c__Chloroplast:o__Chlorophyta:f__Chlamydomonadaceae	1	1	1									p__Tenericutes:c__Mollicutes:o__unclassified:f__unclassified
p__Cyanobacteria:c__Chloroplast:o__Chlorophyta:f__unclassified	1	1	1									p__Thermotogae:c__Thermotogae:o__Thermotogales:f__Thermotogaceae
p__Cyanobacteria:c__Chloroplast:o__Stramenopiles:f__91otu4345	1	1	1									p__TM6:c__SJA-4:o__85otu1955:f__91otu21287
p__Cyanobacteria:c__Chloroplast:o__Stramenopiles:f__91otu4445	1	1	1									p__TM6:c__SJA-4:o__85otu1955:f__unclassified
p__Cyanobacteria:c__Chloroplast:o__Streptophyta:f__91otu7296	1	1	1									p__TM6:c__SJA-4:o__unclassified:f__unclassified
p__Cyanobacteria:c__Chloroplast:o__unclassified:f__unclassified	1	1	1									p__TM7:c__TM7-3:o__EW055:f__91otu5013
p__Cyanobacteria:c__Oscillatoriophycideae:o__Chroococcales:f__unclassified	1	1	1									p__Verrucomicrobia:c__[Spartobacteria]:o__[Chthoniobacterales]:f__[Chthoniobacteraceae]
p__Cyanobacteria:c__Oscillatoriophycideae:o__Chroococcales:f__Xenococcaceae	1	1	1									p__Verrucomicrobia:c__Opitutae:o__Puniceicoccales:f__Puniceicoccaceae
p__Cyanobacteria:c__Synechococcophycideae:o__Synechococcales:f__Synechococcaceae	1	1	1									p__Verrucomicrobia:c__Verruco-5:o__LD1-PB3:f__LD1-PA34
p__Cyanobacteria:c__Synechococcophycideae:o__unclassified:f__unclassified	1	1	1									p__Verrucomicrobia:c__Verruco-5:o__unclassified:f__unclassified
p__Deferribacteres:c__Deferribacteres:o__Deferribacterales:f__Deferribacteraceae	1	1	1									p__Verrucomicrobia:c__Verruco-5:o__WCHB1-41:f__91otu2032
p__Elusimicrobia:c__Elusimicrobia:o__Elusimicrobiales:f__91otu21753	1	1	1									p__Verrucomicrobia:c__Verruco-5:o__WCHB1-41:f__RFP12
p__Elusimicrobia:c__Elusimicrobia:o__Elusimicrobiales:f__unclassified	1	1	1									p__Verrucomicrobia:c__Verrucomicrobiae:o__Verrucomicrobiales:f__Verrucomicrobiaceae
p__Elusimicrobia:c__Elusimicrobia:o__FAC88:f__91otu7351	1	1	1									p__WPS-2:c__79otu123:o__85otu3313:f__91otu3741
p__FCPU426:c__79otu855:o__85otu2720:f__91otu8913	1	1	1									p__WPS-2:c__unclassified:o__unclassified:f__unclassified
p__Fibrobacteres:c__Fibrobacteria:o__Fibrobacterales:f__Fibrobacteraceae	1	1	1									p__WS2:c__Kazan-3B-09:o__85otu1268:f__91otu5424
p__Fibrobacteres:c__TG3:o__TG3-1:f__91otu3989	1	1	1									p__WS3:c__PRR-12:o__GN03:f__KSB4
p__Fibrobacteres:c__TG3:o__TG3-1:f__MAT-CR-H6-H10	1	1	1									p__WS3:c__PRR-12:o__PBS-III-9:f__unclassified
p__Firmicutes:c__Bacilli:o__Bacillales:f__91otu20027	1	1	1									p__WWE1:c__[Cloacamonae]:o__[Cloacamonales]:f__[Cloacamonaceae]
p__Firmicutes:c__Bacilli:o__Bacillales:f__91otu4273	1	1	1
p__Firmicutes:c__Bacilli:o__Bacillales:f__Bacillaceae	1	1	1
p__Firmicutes:c__Bacilli:o__Bacillales:f__Paenibacillaceae	1	1	1
p__Firmicutes:c__Bacilli:o__Bacillales:f__Planococcaceae	1	1	1
p__Firmicutes:c__Bacilli:o__Bacillales:f__Staphylococcaceae	1	1	1
p__Firmicutes:c__Bacilli:o__Bacillales:f__unclassified	1	1	1
p__Firmicutes:c__Bacilli:o__Lactobacillales:f__Enterococcaceae	1	1	1
p__Firmicutes:c__Bacilli:o__Lactobacillales:f__Lactobacillaceae	1	1	1
p__Firmicutes:c__Bacilli:o__Lactobacillales:f__Streptococcaceae	1	1	1
p__Firmicutes:c__Bacilli:o__Lactobacillales:f__unclassified	1	1	1
p__Firmicutes:c__Bacilli:o__unclassified:f__unclassified	1	1	1
p__Firmicutes:c__Clostridia:o__Clostridiales:f__[Tissierellaceae]	1	1	1
p__Firmicutes:c__Clostridia:o__Clostridiales:f__Clostridiaceae	1	1	1
p__Firmicutes:c__Clostridia:o__Clostridiales:f__Lachnospiraceae	1	1	1
p__Firmicutes:c__Clostridia:o__Clostridiales:f__Peptococcaceae	1	1	1
p__Firmicutes:c__Clostridia:o__Clostridiales:f__Ruminococcaceae	1	1	1
p__Firmicutes:c__Clostridia:o__Clostridiales:f__unclassified	1	1	1
p__Firmicutes:c__Clostridia:o__Clostridiales:f__Veillonellaceae	1	1	1
p__Firmicutes:c__unclassified:o__unclassified:f__unclassified	1	1	1
p__Fusobacteria:c__Fusobacteriia:o__Fusobacteriales:f__Fusobacteriaceae	1	1	1
p__Fusobacteria:c__Fusobacteriia:o__Fusobacteriales:f__Leptotrichiaceae	1	1	1
p__Fusobacteria:c__Fusobacteriia:o__Fusobacteriales:f__unclassified	1	1	1
p__GAL15:c__79otu760:o__85otu3649:f__91otu4091	1	1	1
p__Gemmatimonadetes:c__Gemm-1:o__85otu1575:f__91otu7483	1	1	1
p__Gemmatimonadetes:c__Gemm-1:o__85otu4434:f__91otu833	1	1	1
p__Gemmatimonadetes:c__Gemm-2:o__85otu2360:f__91otu10503	1	1	1
p__Gemmatimonadetes:c__Gemm-3:o__85otu4649:f__91otu475	1	1	1
p__Gemmatimonadetes:c__Gemm-3:o__unclassified:f__unclassified	1	1	1
p__Gemmatimonadetes:c__Gemm-4:o__85otu290:f__91otu5162	1	1	1
p__Gemmatimonadetes:c__Gemmatimonadetes:o__85otu3181:f__91otu12060	1	1	1
p__Gemmatimonadetes:c__Gemmatimonadetes:o__Gemmatimonadales:f__91otu10174	1	1	1
p__Gemmatimonadetes:c__Gemmatimonadetes:o__Gemmatimonadales:f__Gemmatimonadaceae	1	1	1
p__Gemmatimonadetes:c__Gemmatimonadetes:o__unclassified:f__unclassified	1	1	1
p__Gemmatimonadetes:c__unclassified:o__unclassified:f__unclassified	1	1	1
p__GN02:c__3BR-5F:o__85otu4604:f__91otu10019	1	1	1
p__GN02:c__BD1-5:o__85otu573:f__91otu418	1	1	1
p__GN02:c__unclassified:o__unclassified:f__unclassified	1	1	1
p__KSB3:c__79otu904:o__85otu2233:f__91otu6419	1	1	1
p__KSB3:c__MAT-CR-H3-D11:o__85otu378:f__91otu10426	1	1	1
p__Lentisphaerae:c__[Lentisphaeria]:o__Z20:f__91otu4386	1	1	1
p__Nitrospirae:c__Nitrospira:o__Nitrospirales:f__[Leptospirillaceae]	1	1	1
p__Nitrospirae:c__Nitrospira:o__Nitrospirales:f__[Thermodesulfovibrionaceae]	1	1	1
p__Nitrospirae:c__Nitrospira:o__Nitrospirales:f__Nitrospiraceae	1	1	1
p__Nitrospirae:c__Nitrospira:o__Nitrospirales:f__unclassified	1	1	1
p__NKB19:c__unclassified:o__unclassified:f__unclassified	1	1	1
p__NPL-UPA2:c__79otu804:o__85otu1733:f__91otu4708	1	1	1
p__OD1:c__ABY1:o__85otu2364:f__91otu10907	1	1	1
p__OD1:c__ABY1:o__85otu2364:f__91otu11218	1	1	1
p__OD1:c__ABY1:o__85otu2364:f__91otu13212	1	1	1
p__OD1:c__ABY1:o__85otu2364:f__unclassified	1	1	1
p__OD1:c__ABY1:o__85otu4066:f__91otu13988	1	1	1
p__OD1:c__ABY1:o__85otu500:f__91otu1738	1	1	1
p__OD1:c__ABY1:o__85otu993:f__91otu4052	1	1	1
p__OD1:c__ABY1:o__unclassified:f__unclassified	1	1	1
p__OD1:c__ZB2:o__85otu1211:f__91otu13362	1	1	1
p__OD1:c__ZB2:o__85otu334:f__91otu4764	1	1	1
p__OD1:c__ZB2:o__85otu446:f__91otu17059	1	1	1
p__OP1:c__KB1:o__85otu4977:f__91otu7189	1	1	1
p__OP11:c__OP11-1:o__85otu2257:f__91otu16312	1	1	1
p__OP11:c__unclassified:o__unclassified:f__unclassified	1	1	1
p__OP11:c__WCHB1-64:o__K2-4-19:f__unclassified	1	1	1
p__OP3:c__BD4-9:o__85otu1017:f__91otu6690	1	1	1
p__OP3:c__BD4-9:o__85otu3015:f__91otu16265	1	1	1
p__OP3:c__koll11:o__GIF10:f__kpj58rc	1	1	1
p__OP8:c__OP8_1:o__HMMVPog-54:f__91otu5683	1	1	1
p__OP8:c__OP8_1:o__HMMVPog-54:f__unclassified	1	1	1
p__OP9:c__JS1:o__BA021:f__91otu5102	1	1	1
p__OP9:c__JS1:o__SB-45:f__91otu5120	1	1	1
p__Planctomycetes:c__Phycisphaerae:o__MSBL9:f__91otu19983	1	1	1
p__Planctomycetes:c__Phycisphaerae:o__Phycisphaerales:f__Phycisphaeraceae	1	1	1
p__Planctomycetes:c__Phycisphaerae:o__unclassified:f__unclassified	1	1	1
p__Planctomycetes:c__Planctomycetia:o__Pirellulales:f__Pirellulaceae	1	1	1
p__Planctomycetes:c__Planctomycetia:o__Planctomycetales:f__Planctomycetaceae	1	1	1
p__Planctomycetes:c__Planctomycetia:o__unclassified:f__unclassified	1	1	1
p__Planctomycetes:c__unclassified:o__unclassified:f__unclassified	1	1	1
p__Proteobacteria:c__79otu165:o__85otu2434:f__91otu8985	1	1	1
p__Proteobacteria:c__Alphaproteobacteria:o__Caulobacterales:f__Caulobacteraceae	1	1	1
p__Proteobacteria:c__Alphaproteobacteria:o__Rhizobiales:f__91otu10211	1	1	1
p__Proteobacteria:c__Alphaproteobacteria:o__Rhizobiales:f__91otu4281	1	1	1
p__Proteobacteria:c__Alphaproteobacteria:o__Rhizobiales:f__91otu4359	1	1	1
p__Proteobacteria:c__Alphaproteobacteria:o__Rhizobiales:f__Beijerinckiaceae	1	1	1
p__Proteobacteria:c__Alphaproteobacteria:o__Rhizobiales:f__Bradyrhizobiaceae	1	1	1
p__Proteobacteria:c__Alphaproteobacteria:o__Rhizobiales:f__Hyphomicrobiaceae	1	1	1
p__Proteobacteria:c__Alphaproteobacteria:o__Rhizobiales:f__Methylobacteriaceae	1	1	1
p__Proteobacteria:c__Alphaproteobacteria:o__Rhizobiales:f__Phyllobacteriaceae	1	1	1
p__Proteobacteria:c__Alphaproteobacteria:o__Rhizobiales:f__Rhizobiaceae	1	1	1
p__Proteobacteria:c__Alphaproteobacteria:o__Rhizobiales:f__unclassified	1	1	1
p__Proteobacteria:c__Alphaproteobacteria:o__Rhodobacterales:f__Rhodobacteraceae	1	1	1
p__Proteobacteria:c__Alphaproteobacteria:o__Rhodospirillales:f__Acetobacteraceae	1	1	1
p__Proteobacteria:c__Alphaproteobacteria:o__Rhodospirillales:f__Rhodospirillaceae	1	1	1
p__Proteobacteria:c__Alphaproteobacteria:o__Rickettsiales:f__Pelagibacteraceae	1	1	1
p__Proteobacteria:c__Alphaproteobacteria:o__Sphingomonadales:f__Sphingomonadaceae	1	1	1
p__Proteobacteria:c__Alphaproteobacteria:o__unclassified:f__unclassified	1	1	1
p__Proteobacteria:c__Betaproteobacteria:o__85otu2071:f__91otu5833	1	1	1
p__Proteobacteria:c__Betaproteobacteria:o__85otu2639:f__91otu16330	1	1	1
p__Proteobacteria:c__Betaproteobacteria:o__85otu4392:f__91otu20788	1	1	1
p__Proteobacteria:c__Betaproteobacteria:o__Burkholderiales:f__Alcaligenaceae	1	1	1
p__Proteobacteria:c__Betaproteobacteria:o__Burkholderiales:f__Burkholderiaceae	1	1	1
p__Proteobacteria:c__Betaproteobacteria:o__Burkholderiales:f__Comamonadaceae	1	1	1
p__Proteobacteria:c__Betaproteobacteria:o__Burkholderiales:f__Oxalobacteraceae	1	1	1
p__Proteobacteria:c__Betaproteobacteria:o__Burkholderiales:f__unclassified	1	1	1
p__Proteobacteria:c__Betaproteobacteria:o__Methylophilales:f__91otu6828	1	1	1
p__Proteobacteria:c__Betaproteobacteria:o__Methylophilales:f__unclassified	1	1	1
p__Proteobacteria:c__Betaproteobacteria:o__MKC10:f__91otu19944	1	1	1
p__Proteobacteria:c__Betaproteobacteria:o__Rhodocyclales:f__Rhodocyclaceae	1	1	1
p__Proteobacteria:c__Betaproteobacteria:o__unclassified:f__unclassified	1	1	1
p__Proteobacteria:c__Deltaproteobacteria:o__Desulfobacterales:f__Desulfobacteraceae	1	1	1
p__Proteobacteria:c__Deltaproteobacteria:o__Myxococcales:f__OM27	1	1	1
p__Proteobacteria:c__Deltaproteobacteria:o__Syntrophobacterales:f__unclassified	1	1	1
p__Proteobacteria:c__Deltaproteobacteria:o__unclassified:f__unclassified	1	1	1
p__Proteobacteria:c__Epsilonproteobacteria:o__Campylobacterales:f__Campylobacteraceae	1	1	1
p__Proteobacteria:c__Gammaproteobacteria:o__Aeromonadales:f__Aeromonadaceae	1	1	1
p__Proteobacteria:c__Gammaproteobacteria:o__Alteromonadales:f__Alteromonadaceae	1	1	1
p__Proteobacteria:c__Gammaproteobacteria:o__Alteromonadales:f__unclassified	1	1	1
p__Proteobacteria:c__Gammaproteobacteria:o__Chromatiales:f__Ectothiorhodospiraceae	1	1	1
p__Proteobacteria:c__Gammaproteobacteria:o__Enterobacteriales:f__Enterobacteriaceae	1	1	1
p__Proteobacteria:c__Gammaproteobacteria:o__Legionellales:f__Coxiellaceae	1	1	1
p__Proteobacteria:c__Gammaproteobacteria:o__Legionellales:f__unclassified	1	1	1
p__Proteobacteria:c__Gammaproteobacteria:o__Methylococcales:f__Methylococcaceae	1	1	1
p__Proteobacteria:c__Gammaproteobacteria:o__Oceanospirillales:f__Halomonadaceae	1	1	1
p__Proteobacteria:c__Gammaproteobacteria:o__Oceanospirillales:f__Oceanospirillaceae	1	1	1
p__Proteobacteria:c__Gammaproteobacteria:o__Pasteurellales:f__Pasteurellaceae	1	1	1
p__Proteobacteria:c__Gammaproteobacteria:o__Pseudomonadales:f__Moraxellaceae	1	1	1
p__Proteobacteria:c__Gammaproteobacteria:o__Pseudomonadales:f__Pseudomonadaceae	1	1	1
p__Proteobacteria:c__Gammaproteobacteria:o__Pseudomonadales:f__unclassified	1	1	1
p__Proteobacteria:c__Gammaproteobacteria:o__Thiotrichales:f__unclassified	1	1	1
p__Proteobacteria:c__Gammaproteobacteria:o__unclassified:f__unclassified	1	1	1
p__Proteobacteria:c__Gammaproteobacteria:o__Xanthomonadales:f__Xanthomonadaceae	1	1	1
p__Proteobacteria:c__unclassified:o__unclassified:f__unclassified	1	1	1
p__SAR406:c__AB16:o__Arctic96B-7:f__A714017	1	1	1
p__SBR1093:c__VHS-B5-50:o__85otu2798:f__91otu6513	1	1	1
p__SC4:c__79otu914:o__unclassified:f__unclassified	1	1	1
p__Spirochaetes:c__Spirochaetes:o__Spirochaetales:f__Spirochaetaceae	1	1	1
p__Synergistetes:c__Synergistia:o__Synergistales:f__Dethiosulfovibrionaceae	1	1	1
p__Tenericutes:c__Mollicutes:o__Acholeplasmatales:f__Acholeplasmataceae	1	1	1
p__Tenericutes:c__Mollicutes:o__Anaeroplasmatales:f__Anaeroplasmataceae	1	1	1
p__Tenericutes:c__Mollicutes:o__Mycoplasmatales:f__Mycoplasmataceae	1	1	1
p__Tenericutes:c__Mollicutes:o__RF39:f__91otu4596	1	1	1
p__Tenericutes:c__Mollicutes:o__RF39:f__91otu6283	1	1	1
p__Tenericutes:c__Mollicutes:o__RF39:f__unclassified	1	1	1
p__Tenericutes:c__Mollicutes:o__unclassified:f__unclassified	1	1	1
p__Thermotogae:c__Thermotogae:o__Thermotogales:f__Thermotogaceae	1	1	1
p__TM6:c__SJA-4:o__85otu1955:f__91otu21287	1	1	1
p__TM6:c__SJA-4:o__85otu1955:f__unclassified	1	1	1
p__TM6:c__SJA-4:o__unclassified:f__unclassified	1	1	1
p__TM7:c__TM7-3:o__EW055:f__91otu5013	1	1	1
p__Verrucomicrobia:c__[Spartobacteria]:o__[Chthoniobacterales]:f__[Chthoniobacteraceae]	1	1	1
p__Verrucomicrobia:c__Opitutae:o__Puniceicoccales:f__Puniceicoccaceae	1	1	1
p__Verrucomicrobia:c__Verruco-5:o__LD1-PB3:f__LD1-PA34	1	1	1
p__Verrucomicrobia:c__Verruco-5:o__unclassified:f__unclassified	1	1	1
p__Verrucomicrobia:c__Verruco-5:o__WCHB1-41:f__91otu2032	1	1	1
p__Verrucomicrobia:c__Verruco-5:o__WCHB1-41:f__RFP12	1	1	1
p__Verrucomicrobia:c__Verrucomicrobiae:o__Verrucomicrobiales:f__Verrucomicrobiaceae	1	1	1
p__WPS-2:c__79otu123:o__85otu3313:f__91otu3741	1	1	1
p__WPS-2:c__unclassified:o__unclassified:f__unclassified	1	1	1
p__WS2:c__Kazan-3B-09:o__85otu1268:f__91otu5424	1	1	1
p__WS3:c__PRR-12:o__GN03:f__KSB4	1	1	1
p__WS3:c__PRR-12:o__PBS-III-9:f__unclassified	1	1	1
p__WWE1:c__[Cloacamonae]:o__[Cloacamonales]:f__[Cloacamonaceae]	1	1	1
