# Supplementary material for: G3 PhyloChip Analysis Confirms the Promise of Plant-Based Culture Media for Unlocking the Composition and Diversity of the Maize Root Microbiome and for Recovering Unculturable Candidate Divisions/Phyla
Source: Microbes Environ. 2018 Sep 29;33(3):317–25. doi: 10.1264/jsme2.ME18023 (PMC6167109; doi:10.1264/jsme2.ME18023)
Supplement: Supplementary file 3 [file 33_317_s3.xlsx]

## Sheet: Sheet1
Data S2: The detailed information of 54 OTUs displaying significant differences among plant-based culture media and nutrient agar in maize endorhizosphere.
otu	phylum	EnN16	EnN17	EnN18	EnC19	EnC20	EnC21	T.test
803	p__AC1	1628	1649	1667	1703	1705	1732	0.0111477
1763	p__AC1	933	1004	968	1120	1144	1142	0.00158554
444	p__BRC1	1346	1327	1366	1442	1430	1521	0.0183722
761	p__BRC1	332	284	321	675	533	552	0.00423259
804	p__BRC1	747	788	805	1015	1079	1093	0.000669662
1316	p__BRC1	788	803	857	1136	1097	958	0.012904
1713	p__BRC1	1705	1719	1711	1753	1760	1757	0.000578531
252	p__FBP	1690	1683	1704	1731	1725	1754	0.0147044
1050	p__FBP	907	918	951	1053	1093	1202	0.0147895
977	p__FCPU426	1539	1526	1549	1616	1595	1650	0.00900571
1097	p__GAL15	1436	1499	1531	1321	1293	1174	0.0130149
890	p__GN02	1191	1211	1223	1409	1418	1456	0.000216045
891	p__GN02	1002	956	995	1198	1188	1242	0.000506692
1693	p__GN04	1381	1372	1419	1475	1488	1536	0.00972514
567	p__KSB3	1596	1587	1580	1692	1678	1710	0.000519594
551	p__LCP-89	1626	1631	1661	1706	1695	1735	0.0108952
1451	p__NKB19	1599	1534	1556	1606	1641	1658	0.042277
209	p__OD1	1511	1529	1530	1609	1610	1633	0.000707675
210	p__OD1	744	754	793	971	990	971	0.000192494
232	p__OD1	732	765	771	972	1028	974	0.000431768
387	p__OD1	1345	1322	1353	1463	1474	1530	0.0028008
707	p__OD1	911	902	869	1266	1346	1192	0.00127226
782	p__OD1	1546	1576	1582	1647	1621	1688	0.0201137
783	p__OD1	664	800	837	1068	1117	948	0.0188696
784	p__OD1	1261	1227	1245	1381	1370	1490	0.0128187
790	p__OD1	1523	1567	1560	970	1002	1044	2.79945e-05
1168	p__OD1	681	687	686	870	821	935	0.00449054
1223	p__OD1	917	924	1012	580	512	727	0.00807849
1226	p__OD1	1304	1244	1349	1456	1468	1466	0.00583283
1695	p__OD1	1402	1377	1482	658	650	662	1.79736e-05
162	p__OP11	1129	1117	1200	1340	1340	1359	0.00176643
259	p__OP11	1099	1081	1121	1249	1198	1323	0.0147957
656	p__OP11	713	659	733	854	849	884	0.00286296
892	p__OP11	1368	1350	1380	1471	1452	1549	0.0157288
893	p__OP11	610	660	688	872	817	818	0.00329288
1628	p__OP11	1112	996	1254	549	551	559	0.00160614
183	p__OP3	1075	1063	1093	1311	1227	1400	0.00967593
270	p__OP3	807	826	861	1040	1100	1075	0.00051636
388	p__OP3	1652	1657	1659	1695	1708	1724	0.00358104
795	p__OP3	1049	981	1039	1286	1236	1328	0.00156468
1832	p__OP3	822	866	859	921	985	1041	0.0231944
471	p__OP9	558	530	746	1186	1148	923	0.0112004
475	p__OP9	1282	1254	1165	1446	1470	1459	0.00334163
687	p__TM6	765	732	823	992	1019	1036	0.00120032
1129	p__TM6	1419	1384	1422	1243	1247	1337	0.0158995
805	p__TM7	743	652	806	136	388	337	0.00738227
806	p__TM7	387	437	412	624	678	643	0.000383024
1449	p__TM7	999	998	996	1208	1186	1255	0.000426747
1835	p__TM7	421	349	244	33	153	148	0.0247364
1388	p__WS2	1177	1134	1144	1310	1360	1297	0.00181457
674	p__WS3	88	246	250	753	699	854	0.00120941
675	p__WS3	1622	1640	1643	1688	1683	1705	0.0036554
1074	p__WWE1	1441	1468	1489	1585	1561	1626	0.00608375
1313	p__ZB3	1348	1336	1377	1464	1426	1526	0.0200022
