# Supplementary material for: G3 PhyloChip Analysis Confirms the Promise of Plant-Based Culture Media for Unlocking the Composition and Diversity of the Maize Root Microbiome and for Recovering Unculturable Candidate Divisions/Phyla
Source: Microbes Environ. 2018 Sep 29;33(3):317–25. doi: 10.1264/jsme2.ME18023 (PMC6167109; doi:10.1264/jsme2.ME18023)
Supplement: Supplementary file 4 [file 33_317_s4.xlsx]

## Sheet: Sheet1
Data S3: The abundance (Hybridization scores) of the OTUs belonging to the Ca. Phytoplasma
otu	phylum	class	order	family	genus	species	EcN01	EcN02	EcN03	EcC04	EcC05	EcC06	T.Test (P ≤ 0,05)	EnN16	EnN17	EnN18	EnC19	EnC20	EnC21	T.Test (P ≤ 0,05)
76	p__Tenericutes	c__Mollicutes	o__Acholeplasmatales	f__Acholeplasmataceae	g__Candidatus Phytoplasma	s__97otu97564	820	766	817	771	853	829		977	1013	1003	1154	1168	1231
1026	p__Tenericutes	c__Mollicutes	o__Acholeplasmatales	f__Acholeplasmataceae	g__Candidatus Phytoplasma	s__witches-broom	1059	1066	1010	1133	1171	1143		923	845	933	1100	1318	1166
1606	p__Tenericutes	c__Mollicutes	o__Acholeplasmatales	f__Acholeplasmataceae	g__Candidatus Phytoplasma	s__97otu97564	487	603	480	565	572	594		543	469	465	650	1003	612
Total sum							2366	2435	2307	2469	2596	2566	0.0306994	2443	2327	2401	2904	3489	3009	0.0153669
