# Supplementary material for: G3 PhyloChip Analysis Confirms the Promise of Plant-Based Culture Media for Unlocking the Composition and Diversity of the Maize Root Microbiome and for Recovering Unculturable Candidate Divisions/Phyla
Source: Microbes Environ. 2018 Sep 29;33(3):317–25. doi: 10.1264/jsme2.ME18023 (PMC6167109; doi:10.1264/jsme2.ME18023)
Supplement: Supplementary file 5 [file 33_317_s5.xlsx]

## Sheet: Sheet1
Data S4: The Abundance values (Hybridization Scores) for all eOTUs.
otu	kingdom	phylum	class	order	family	genus	species	EcN01	EcN02	EcN03	EcC04	EcC05	EcC06	EcR13	EcR14	EcR15	EnN16	EnN17	EnN18	EnC19	EnC20	EnC21	EnR28	EnR29	EnR30
1	k__Bacteria	p__Firmicutes	c__Bacilli	o__Bacillales	f__Bacillaceae	g__Bacillus	s__unclassified	579	209	121	949	1414	1767	130	116	81	1658	1009	1282	48	66	43	164	60	114
2	k__Bacteria	p__Bacteroidetes	c__Bacteroidia	o__Bacteroidales	f__Prevotellaceae	g__Prevotella	s__copri	1776	1743	1767	1773	1768	1759	1746	1715	1698	1768	1767	1777	1779	1789	1781	1744	1667	1759
3	k__Bacteria	p__Proteobacteria	c__79otu165	o__85otu2434	f__91otu8985	g__94otu17360	s__97otu19166	1811	1790	1811	1806	1704	1789	1817	1814	1815	1815	1813	1812	1742	1712	1741	1817	1814	1817
4	k__Bacteria	p__Proteobacteria	c__Alphaproteobacteria	o__85otu5001	f__91otu21381	g__94otu44498	s__97otu96879	181	173	142	134	187	153	1650	1518	1536	231	233	176	220	206	1778	1660	1487	1669
5	k__Bacteria	p__Proteobacteria	c__Gammaproteobacteria	o__Enterobacteriales	f__Enterobacteriaceae	g__94otu9652	s__97otu11765	1554	1480	1541	1495	1514	1508	1314	890	840	1526	1528	1566	1655	1623	1692	1231	780	1420
6	k__Bacteria	p__Proteobacteria	c__Gammaproteobacteria	o__Enterobacteriales	f__Enterobacteriaceae	g__94otu17091	s__97otu2420	1786	1762	1789	1784	1784	1770	1755	1404	1417	1784	1783	1790	1797	1799	1803	1753	1402	1761
7	k__Bacteria	p__Proteobacteria	c__Gammaproteobacteria	o__Enterobacteriales	f__Enterobacteriaceae	g__unclassified	s__unclassified	834	767	848	718	728	623	302	10	13	890	871	901	1059	1073	1267	350	12	289
8	k__Bacteria	p__Planctomycetes	c__Planctomycetia	o__unclassified	f__unclassified	g__unclassified	s__unclassified	1020	880	930	969	997	1092	661	417	439	997	1043	1082	1229	1313	1245	604	318	665
9	k__Bacteria	p__Bacteroidetes	c__Bacteroidia	o__Bacteroidales	f__unclassified	g__unclassified	s__unclassified	1415	1321	1340	1344	1377	1395	1140	905	898	1357	1356	1405	1481	1513	1512	1087	826	1158
10	k__Bacteria	p__Proteobacteria	c__Betaproteobacteria	o__85otu2950	f__91otu6928	g__94otu13853	s__97otu82469	1667	1075	1706	1716	1480	1680	1502	1614	1568	1697	1711	1681	310	1541	146	1488	1567	1518
11	k__Bacteria	p__Proteobacteria	c__Alphaproteobacteria	o__Rhodospirillales	f__Rhodospirillaceae	g__unclassified	s__unclassified	1283	1736	1695	1496	1205	370	1306	1742	1748	136	204	98	133	202	51	1345	1735	1306
12	k__Bacteria	p__Proteobacteria	c__Deltaproteobacteria	o__Myxococcales	f__OM27	g__unclassified	s__unclassified	1481	1406	1434	1449	1502	1503	1342	1115	1107	1464	1490	1522	1573	1615	1592	1284	1005	1340
13	k__Bacteria	p__Firmicutes	c__Clostridia	o__Clostridiales	f__unclassified	g__unclassified	s__unclassified	58	37	128	46	49	151	825	929	843	118	108	66	110	255	72	860	965	873
14	k__Bacteria	p__Acidobacteria	c__Acidobacteria-6	o__iii1-15	f__91otu8568	g__94otu9589	s__97otu11161	102	129	174	118	157	243	482	1573	1581	199	166	205	369	205	139	401	1542	534
15	k__Bacteria	p__Planctomycetes	c__Planctomycetia	o__Pirellulales	f__Pirellulaceae	g__Pirellula	s__97otu54195	1684	1631	1649	1662	1684	1671	1633	1515	1487	1685	1674	1695	1717	1729	1717	1626	1395	1648
16	k__Bacteria	p__Bacteroidetes	c__Bacteroidia	o__Bacteroidales	f__Prevotellaceae	g__Prevotella	s__copri	1037	886	936	937	970	1068	651	446	400	959	987	1042	1199	1279	1247	582	365	611
19	k__Bacteria	p__Planctomycetes	c__unclassified	o__unclassified	f__unclassified	g__unclassified	s__unclassified	1703	1646	1666	1685	1706	1695	1660	1556	1531	1700	1699	1712	1730	1746	1729	1646	1429	1670
20	k__Bacteria	p__Firmicutes	c__Bacilli	o__Bacillales	f__Bacillaceae	g__94otu26725	s__97otu9427	1097	1513	933	1638	1083	511	42	461	455	1430	1413	605	120	209	155	52	495	35
21	k__Bacteria	p__Bacteroidetes	c__Bacteroidia	o__Bacteroidales	f__Prevotellaceae	g__Prevotella	s__copri	1645	1600	1619	1636	1644	1608	1576	1441	1388	1637	1636	1677	1682	1704	1708	1581	1374	1586
22	k__Bacteria	p__Planctomycetes	c__Phycisphaerae	o__Phycisphaerales	f__Phycisphaeraceae	g__unclassified	s__unclassified	1622	1548	1562	1588	1605	1589	1519	1355	1327	1603	1597	1621	1659	1689	1674	1511	1277	1539
23	k__Bacteria	p__Bacteroidetes	c__Bacteroidia	o__Bacteroidales	f__Porphyromonadaceae	g__Porphyromonas	s__97otu300	843	670	734	744	721	885	409	222	182	762	824	868	996	1112	1079	345	144	378
25	k__Bacteria	p__Proteobacteria	c__Gammaproteobacteria	o__Pseudomonadales	f__Pseudomonadaceae	g__unclassified	s__unclassified	1813	1803	1813	1805	1755	1799	1656	1330	1381	1802	1802	1806	1783	1772	1776	1664	1284	1676
26	k__Bacteria	p__Proteobacteria	c__Gammaproteobacteria	o__Pseudomonadales	f__Pseudomonadaceae	g__unclassified	s__unclassified	1767	1729	1754	1748	1652	1735	608	717	862	1751	1752	1755	1697	1700	1687	583	754	575
27	k__Bacteria	p__Verrucomicrobia	c__Verruco-5	o__WCHB1-41	f__RFP12	g__94otu8833	s__97otu67227	807	762	820	746	806	857	445	224	228	918	936	974	1153	1104	1193	382	198	466
28	k__Bacteria	p__Proteobacteria	c__Betaproteobacteria	o__85otu1461	f__91otu10412	g__94otu34595	s__97otu85675	1604	889	970	690	694	203	744	1616	1608	121	127	112	228	118	119	784	1598	796
29	k__Bacteria	p__Firmicutes	c__Bacilli	o__Bacillales	f__Bacillaceae	g__unclassified	s__unclassified	226	98	137	303	1234	391	78	666	819	1693	1242	727	137	330	355	91	712	141
31	k__Bacteria	p__Actinobacteria	c__Actinobacteria	o__Actinomycetales	f__Streptomycetaceae	g__94otu2932	s__97otu47264	208	181	198	177	301	558	1637	1526	1514	367	289	324	419	404	403	1649	1489	1638
32	k__Bacteria	p__Planctomycetes	c__unclassified	o__unclassified	f__unclassified	g__unclassified	s__unclassified	893	757	807	835	856	986	500	313	295	875	903	983	1113	1200	1119	449	181	503
33	k__Bacteria	p__Bacteroidetes	c__Bacteroidia	o__Bacteroidales	f__Porphyromonadaceae	g__Paludibacter	s__97otu6777	639	516	581	569	600	709	227	67	73	717	688	743	920	919	964	206	54	219
34	k__Bacteria	p__Bacteroidetes	c__Bacteroidia	o__Bacteroidales	f__S24-7	g__94otu9584	s__97otu11156	1501	1417	1450	1467	1520	1524	1375	1140	1126	1493	1514	1534	1602	1629	1604	1316	1033	1377
35	k__Bacteria	p__Proteobacteria	c__Betaproteobacteria	o__unclassified	f__unclassified	g__unclassified	s__unclassified	1705	888	1713	1607	1474	989	1600	1745	1741	1742	1751	1699	794	905	644	1601	1732	1630
36	k__Bacteria	p__Planctomycetes	c__Planctomycetia	o__Pirellulales	f__Pirellulaceae	g__94otu261	s__97otu81634	92	99	85	76	81	112	1210	1397	1242	97	92	89	127	130	103	1224	1362	1214
37	k__Bacteria	p__Bacteroidetes	c__Bacteroidia	o__Bacteroidales	f__Porphyromonadaceae	g__Porphyromonas	s__97otu98715	1196	1068	1115	1134	1165	1246	839	629	603	1153	1193	1217	1366	1410	1357	781	474	841
38	k__Bacteria	p__Proteobacteria	c__Gammaproteobacteria	o__Xanthomonadales	f__Xanthomonadaceae	g__unclassified	s__unclassified	1753	1780	1756	1637	1200	1661	1774	1717	1732	1818	1818	1818	1816	1706	1818	1770	1739	1770
39	k__Bacteria	p__Proteobacteria	c__Gammaproteobacteria	o__Xanthomonadales	f__Xanthomonadaceae	g__94otu18700	s__unclassified	1681	1772	1338	908	988	633	1773	986	1114	1811	1810	1813	1807	1720	1811	1766	1079	1777
40	k__Bacteria	p__Proteobacteria	c__Gammaproteobacteria	o__unclassified	f__unclassified	g__unclassified	s__unclassified	1579	1505	1563	1508	1559	1526	1435	681	734	1550	1581	1598	1669	1660	1699	1445	707	1445
41	k__Bacteria	p__Proteobacteria	c__Gammaproteobacteria	o__Alteromonadales	f__Alteromonadaceae	g__unclassified	s__unclassified	1127	1063	1168	1013	1110	1024	649	179	181	1174	1180	1221	1363	1339	1454	637	188	581
42	k__Bacteria	p__Cyanobacteria	c__Chloroplast	o__Streptophyta	f__unclassified	g__unclassified	s__unclassified	481	523	509	1542	1392	1535	1539	1532	1411	493	541	542	1334	1353	1232	1568	1347	1581
43	k__Bacteria	p__Planctomycetes	c__Phycisphaerae	o__Phycisphaerales	f__Phycisphaeraceae	g__unclassified	s__unclassified	1540	1462	1489	1511	1567	1558	1443	1233	1212	1534	1549	1564	1618	1653	1632	1391	1104	1436
44	k__Bacteria	p__Acidobacteria	c__Acidobacteria-6	o__iii1-15	f__91otu412	g__94otu34630	s__unclassified	879	861	938	833	937	784	489	189	186	952	954	1022	1139	1158	1291	441	193	432
45	k__Bacteria	p__Actinobacteria	c__Actinobacteria	o__Actinomycetales	f__Mycobacteriaceae	g__Mycobacterium	s__unclassified	173	29	163	93	752	111	1462	1497	1518	177	165	177	1374	177	44	1498	1419	1448
46	k__Bacteria	p__Bacteroidetes	c__Bacteroidia	o__Bacteroidales	f__Prevotellaceae	g__Prevotella	s__copri	1627	1567	1569	1600	1618	1603	1543	1375	1343	1606	1610	1626	1670	1694	1683	1518	1285	1547
47	k__Bacteria	p__Planctomycetes	c__Planctomycetia	o__Gemmatales	f__Isosphaeraceae	g__94otu29904	s__97otu32991	73	56	43	87	89	117	1315	1416	1278	71	68	96	213	138	252	1294	1344	1279
48	k__Bacteria	p__Proteobacteria	c__Gammaproteobacteria	o__unclassified	f__unclassified	g__unclassified	s__unclassified	746	698	747	733	729	790	296	127	113	853	809	880	1061	1035	1155	277	91	297
49	k__Bacteria	p__Proteobacteria	c__Gammaproteobacteria	o__Legionellales	f__Coxiellaceae	g__Aquicella	s__unclassified	1497	1421	1495	1453	1525	1474	1323	740	740	1509	1518	1537	1622	1616	1660	1268	747	1317
50	k__Bacteria	p__Proteobacteria	c__Betaproteobacteria	o__Burkholderiales	f__Comamonadaceae	g__94otu45559	s__97otu75680	1668	1192	1371	914	1554	265	788	1649	1652	22	14	65	26	27	42	804	1646	794
51	k__Bacteria	p__Bacteroidetes	c__Bacteroidia	o__Bacteroidales	f__Porphyromonadaceae	g__Paludibacter	s__unclassified	1475	1407	1423	1433	1448	1451	1267	1061	1049	1471	1445	1490	1525	1570	1571	1287	1003	1326
52	k__Bacteria	p__Proteobacteria	c__Alphaproteobacteria	o__Sphingomonadales	f__Sphingomonadaceae	g__Sphingobium	s__unclassified	1518	1111	1481	1583	1621	583	1688	1458	1468	135	161	357	103	228	101	1683	1441	1708
53	k__Bacteria	p__Proteobacteria	c__Gammaproteobacteria	o__Aeromonadales	f__Aeromonadaceae	g__unclassified	s__unclassified	1599	1458	1635	1543	1054	378	4	4	3	230	219	219	271	164	325	4	5	4
54	k__Bacteria	p__Planctomycetes	c__Planctomycetia	o__Planctomycetales	f__Planctomycetaceae	g__Planctomyces	s__97otu95023	107	94	109	82	94	82	1251	1170	1046	124	141	185	181	237	316	1276	1151	1283
55	k__Bacteria	p__Proteobacteria	c__Deltaproteobacteria	o__Desulfobacterales	f__Desulfobacteraceae	g__Desulfococcus	s__unclassified	743	576	603	609	613	801	312	148	116	672	708	753	891	983	984	211	79	268
56	k__Bacteria	p__Bacteroidetes	c__Flavobacteriia	o__Flavobacteriales	f__[Weeksellaceae]	g__94otu37061	s__97otu41255	1761	1731	1750	1746	1664	1434	1643	1618	1517	1743	1721	1743	1411	709	539	1635	1579	1668
57	k__Bacteria	p__Planctomycetes	c__Phycisphaerae	o__MSBL9	f__91otu19983	g__94otu10283	s__97otu62707	1246	1129	1187	1190	1211	1278	932	700	654	1235	1252	1295	1391	1451	1414	873	565	954
58	k__Bacteria	p__Bacteroidetes	c__Bacteroidia	o__Bacteroidales	f__unclassified	g__unclassified	s__unclassified	799	826	816	852	811	825	504	288	255	914	894	909	1022	1134	1107	430	223	458
59	k__Bacteria	p__Proteobacteria	c__Deltaproteobacteria	o__Myxococcales	f__OM27	g__unclassified	s__unclassified	755	607	994	672	794	896	366	266	211	791	1151	774	1060	1039	1047	400	108	418
61	k__Bacteria	p__Planctomycetes	c__Phycisphaerae	o__Phycisphaerales	f__Phycisphaeraceae	g__94otu32405	s__97otu35901	1726	1676	1686	1710	1724	1702	1689	1587	1574	1716	1713	1725	1744	1751	1744	1672	1496	1703
63	k__Bacteria	p__Proteobacteria	c__Deltaproteobacteria	o__Desulfobacterales	f__Desulfobacteraceae	g__Desulfococcus	s__97otu4088	1043	994	1045	1000	1041	1043	780	344	296	1160	1163	1205	1331	1254	1434	683	283	744
64	k__Bacteria	p__Bacteroidetes	c__Bacteroidia	o__Bacteroidales	f__Prevotellaceae	g__Prevotella	s__copri	718	585	623	634	665	845	336	165	154	714	739	824	951	1051	1011	233	87	322
65	k__Bacteria	p__Planctomycetes	c__unclassified	o__unclassified	f__unclassified	g__unclassified	s__unclassified	1462	1366	1391	1419	1468	1482	1273	1048	1037	1429	1452	1468	1553	1599	1582	1229	916	1284
66	k__Bacteria	p__Firmicutes	c__Clostridia	o__Clostridiales	f__Clostridiaceae	g__unclassified	s__unclassified	103	119	76	90	14	24	1202	988	984	198	172	73	162	90	90	1217	1030	1170
67	k__Bacteria	p__Bacteroidetes	c__Bacteroidia	o__Bacteroidales	f__S24-7	g__94otu19296	s__97otu15293	750	558	1001	612	734	864	335	249	177	773	1121	751	1016	975	1039	417	68	364
68	k__Bacteria	p__Spirochaetes	c__Spirochaetes	o__Spirochaetales	f__Spirochaetaceae	g__Treponema	s__primitia	144	49	87	74	34	97	1075	1151	1063	119	61	109	130	173	201	1114	1154	1068
69	k__Bacteria	p__Spirochaetes	c__Spirochaetes	o__Spirochaetales	f__Spirochaetaceae	g__Treponema	s__sp5	650	578	686	701	704	723	266	78	74	742	807	779	976	1013	1012	245	89	276
70	k__Archaea	p__Euryarchaeota	c__Thermoplasmata	o__E2	f__[Methanomassiliicoccaceae]	g__vadinCA11	s__unclassified	599	590	610	598	660	821	194	95	145	745	720	775	950	998	928	261	119	209
71	k__Bacteria	p__Proteobacteria	c__Deltaproteobacteria	o__Desulfobacterales	f__Desulfobacteraceae	g__Desulfococcus	s__unclassified	1616	1572	1580	1593	1607	1583	1526	1359	1330	1610	1605	1633	1668	1690	1677	1526	1295	1526
72	k__Bacteria	p__Proteobacteria	c__Gammaproteobacteria	o__Pseudomonadales	f__Pseudomonadaceae	g__Pseudomonas	s__97otu60952	1369	1015	1269	999	494	274	1256	425	543	1318	1394	1199	189	235	219	1191	434	1225
73	k__Bacteria	p__Spirochaetes	c__Spirochaetes	o__Spirochaetales	f__Spirochaetaceae	g__Treponema	s__primitia	600	513	570	546	575	669	208	86	132	677	686	702	929	931	919	214	126	188
74	k__Bacteria	p__TM7	c__TM7-3	o__85otu4192	f__91otu14831	g__94otu38499	s__97otu44084	80	32	54	35	21	55	1063	1083	1034	89	143	94	154	109	137	1131	1091	1087
75	k__Bacteria	p__Proteobacteria	c__Alphaproteobacteria	o__Sphingomonadales	f__Sphingomonadaceae	g__Kaistobacter	s__97otu77731	72	28	33	24	413	703	1381	1623	1626	105	147	246	83	85	102	1414	1613	1378
76	k__Bacteria	p__Tenericutes	c__Mollicutes	o__Acholeplasmatales	f__Acholeplasmataceae	g__Candidatus Phytoplasma	s__97otu97564	820	766	817	771	853	829	408	246	314	977	1013	1003	1154	1168	1231	427	268	377
77	k__Bacteria	p__Actinobacteria	c__Actinobacteria	o__Actinomycetales	f__Mycobacteriaceae	g__Mycobacterium	s__97otu22898	42	48	28	23	130	26	1000	1029	1102	51	85	124	357	57	142	1059	970	1030
78	k__Bacteria	p__Tenericutes	c__Mollicutes	o__Mycoplasmatales	f__Mycoplasmataceae	g__Mycoplasma	s__97otu60078	673	625	702	625	695	746	341	92	85	806	762	801	998	1031	1084	321	103	299
79	k__Bacteria	p__Firmicutes	c__Bacilli	o__Bacillales	f__Bacillaceae	g__Bacillus	s__97otu98718	1537	1719	1491	1270	1737	1734	574	811	749	1650	1228	1578	1106	1011	938	610	768	602
80	k__Bacteria	p__Proteobacteria	c__Gammaproteobacteria	o__Xanthomonadales	f__Xanthomonadaceae	g__Stenotrophomonas	s__geniculata	1081	1361	652	453	467	471	1077	337	377	1643	1655	1672	1646	1262	1701	1063	381	1097
81	k__Bacteria	p__Bacteroidetes	c__Sphingobacteriia	o__Sphingobacteriales	f__Sphingobacteriaceae	g__Sphingobacterium	s__multivorum	306	221	144	77	77	53	1264	978	941	1702	1731	1702	93	490	1716	1285	1026	1296
82	k__Bacteria	p__Proteobacteria	c__Gammaproteobacteria	o__Enterobacteriales	f__Enterobacteriaceae	g__Citrobacter	s__97otu98077	1085	857	1030	900	890	942	465	69	66	1024	1045	1100	1344	1276	1417	431	43	489
83	k__Bacteria	p__Planctomycetes	c__Planctomycetia	o__Pirellulales	f__Pirellulaceae	g__Pirellula	s__97otu59609	69	104	42	108	84	86	990	1157	993	151	78	167	251	129	204	1066	1169	987
84	k__Bacteria	p__TM7	c__TM7-3	o__85otu878	f__91otu5484	g__94otu11597	s__97otu13211	301	308	297	301	252	288	1317	1384	1320	412	412	427	416	436	524	1367	1432	1332
85	k__Bacteria	p__Proteobacteria	c__Gammaproteobacteria	o__Pasteurellales	f__Pasteurellaceae	g__Haemophilus	s__parainfluenzae	1453	1358	1452	1367	1465	1362	1089	393	429	1460	1477	1511	1604	1602	1652	1088	431	1089
86	k__Archaea	p__Euryarchaeota	c__Halobacteria	o__Halobacteriales	f__Halobacteriaceae	g__Halorhabdus	s__97otu31595	593	507	588	520	592	695	200	43	60	695	730	762	967	957	920	236	50	194
87	k__Bacteria	p__Proteobacteria	c__Gammaproteobacteria	o__Enterobacteriales	f__Enterobacteriaceae	g__Enterobacter	s__97otu30447	346	179	269	236	1408	282	1725	1272	1318	1747	1761	1754	1752	1795	1728	1706	1254	1728
88	k__Bacteria	p__Proteobacteria	c__Gammaproteobacteria	o__Enterobacteriales	f__Enterobacteriaceae	g__94otu9652	s__97otu11765	805	552	745	579	591	644	114	24	18	768	736	768	1064	948	1227	88	14	168
89	k__Bacteria	p__Proteobacteria	c__Gammaproteobacteria	o__Enterobacteriales	f__Enterobacteriaceae	g__94otu9652	s__97otu11765	1567	1492	1556	1500	1541	1515	1339	632	672	1560	1572	1589	1665	1664	1698	1332	676	1355
90	k__Bacteria	p__Acidobacteria	c__[Chloracidobacteria]	o__RB41	f__Ellin6075	g__94otu9267	s__97otu16452	20	51	52	103	109	170	851	1429	1333	79	49	119	111	155	114	939	1392	908
91	k__Bacteria	p__Verrucomicrobia	c__[Spartobacteria]	o__[Chthoniobacterales]	f__[Chthoniobacteraceae]	g__Candidatus Xiphinematobacter	s__97otu14953	66	54	30	51	31	42	1088	715	622	112	114	137	129	161	131	1121	726	1060
92	k__Bacteria	p__Bacteroidetes	c__Bacteroidia	o__Bacteroidales	f__Porphyromonadaceae	g__Paludibacter	s__unclassified	538	439	486	483	491	672	117	30	52	601	646	674	851	926	832	175	45	136
93	k__Bacteria	p__Proteobacteria	c__Gammaproteobacteria	o__Xanthomonadales	f__Xanthomonadaceae	g__Stenotrophomonas	s__97otu97678	424	600	369	352	235	363	215	35	49	1253	1247	1306	1131	526	1428	228	75	211
94	k__Bacteria	p__Proteobacteria	c__Gammaproteobacteria	o__Xanthomonadales	f__Xanthomonadaceae	g__Stenotrophomonas	s__97otu97678	1510	1623	1100	589	632	496	1675	695	838	1777	1781	1789	1774	1671	1800	1662	801	1683
95	k__Bacteria	p__Actinobacteria	c__Actinobacteria	o__Actinomycetales	f__Microbacteriaceae	g__Microbacterium	s__97otu52992	1289	1562	435	971	1225	1731	291	1307	1326	353	342	337	163	141	151	170	1250	198
96	k__Bacteria	p__Actinobacteria	c__Actinobacteria	o__Actinomycetales	f__Streptomycetaceae	g__Streptomyces	s__97otu33	99	120	86	142	184	320	1230	1053	1109	116	115	171	204	76	124	1257	1053	1227
97	k__Bacteria	p__Planctomycetes	c__Planctomycetia	o__Gemmatales	f__Gemmataceae	g__Gemmata	s__97otu55646	47	33	107	13	25	99	856	1282	1197	167	104	139	295	184	231	906	1309	835
98	k__Bacteria	p__Spirochaetes	c__Spirochaetes	o__Spirochaetales	f__Spirochaetaceae	g__Treponema	s__amylovorum	1129	1070	1154	1072	1163	1054	794	368	302	1209	1197	1226	1362	1361	1441	729	308	718
99	k__Bacteria	p__Spirochaetes	c__Spirochaetes	o__Spirochaetales	f__Spirochaetaceae	g__Treponema	s__primitia	111	95	69	62	64	56	1542	934	903	155	188	90	140	64	274	1536	981	1558
100	k__Bacteria	p__Tenericutes	c__Mollicutes	o__Mycoplasmatales	f__Mycoplasmataceae	g__Mycoplasma	s__97otu15161	1360	1306	1312	1357	1460	1309	1258	665	729	1398	1406	1436	1524	1554	1572	1232	746	1166
101	k__Archaea	p__Euryarchaeota	c__Thermoplasmata	o__E2	f__[Methanomassiliicoccaceae]	g__vadinCA11	s__97otu46863	16	18	13	9	27	35	1101	1295	1145	26	105	59	35	136	40	1173	1225	1143
102	k__Bacteria	p__Proteobacteria	c__Gammaproteobacteria	o__Pseudomonadales	f__Pseudomonadaceae	g__Pseudomonas	s__97otu536	596	486	471	1626	234	1602	38	6	9	1594	1589	1540	328	496	436	27	6	21
103	k__Bacteria	p__Proteobacteria	c__Gammaproteobacteria	o__Pseudomonadales	f__Pseudomonadaceae	g__Pseudomonas	s__97otu22639	1706	1609	1663	1652	1305	1645	1767	1671	1710	1667	1705	1685	1487	1440	1493	1767	1692	1753
104	k__Bacteria	p__Proteobacteria	c__Gammaproteobacteria	o__Pseudomonadales	f__Pseudomonadaceae	g__Pseudomonas	s__97otu2357	722	637	688	735	692	740	1761	1689	1691	737	747	780	893	878	1010	1763	1674	1746
105	k__Bacteria	p__Proteobacteria	c__Gammaproteobacteria	o__Aeromonadales	f__Aeromonadaceae	g__94otu12472	s__97otu14113	1663	1547	1731	1658	1243	656	10	68	105	429	430	447	394	270	526	9	112	11
106	k__Bacteria	p__Proteobacteria	c__Gammaproteobacteria	o__Aeromonadales	f__Aeromonadaceae	g__94otu18710	s__97otu2856	1651	1577	1650	1627	1637	1616	1500	831	890	1644	1659	1674	1701	1703	1733	1497	866	1505
107	k__Bacteria	p__Planctomycetes	c__Phycisphaerae	o__Phycisphaerales	f__Phycisphaeraceae	g__94otu32405	s__97otu35901	588	503	551	581	598	782	174	91	101	709	702	690	887	934	887	235	51	192
108	k__Bacteria	p__Proteobacteria	c__Gammaproteobacteria	o__Pseudomonadales	f__Moraxellaceae	g__Acinetobacter	s__johnsonii	1353	1285	1336	1248	1265	1265	1057	445	479	1444	1437	1469	1474	1478	1566	971	488	1002
109	k__Bacteria	p__Bacteroidetes	c__Flavobacteriia	o__Flavobacteriales	f__[Weeksellaceae]	g__Chryseobacterium	s__97otu1086	1751	1698	1744	1686	1444	997	1434	1428	1321	1711	1673	1745	999	476	487	1453	1478	1413
110	k__Bacteria	p__Firmicutes	c__Bacilli	o__Bacillales	f__Bacillaceae	g__Bacillus	s__97otu98718	1511	1764	1478	1145	1775	1271	295	758	705	928	828	1483	985	850	895	274	749	282
111	k__Bacteria	p__Proteobacteria	c__Betaproteobacteria	o__Burkholderiales	f__Comamonadaceae	g__94otu11888	s__97otu32813	1764	1533	1618	1232	1759	684	1438	1380	1401	82	72	101	132	620	149	1450	1346	1462
112	k__Bacteria	p__Proteobacteria	c__Betaproteobacteria	o__Burkholderiales	f__Comamonadaceae	g__94otu8736	s__97otu77832	1072	408	557	273	817	147	27	861	935	49	124	28	79	69	45	20	879	36
113	k__Bacteria	p__Proteobacteria	c__Alphaproteobacteria	o__Rhizobiales	f__Methylobacteriaceae	g__unclassified	s__unclassified	1446	1741	1632	1413	1301	327	1594	1655	1641	156	150	39	445	1677	143	1596	1627	1599
114	k__Bacteria	p__Verrucomicrobia	c__Verrucomicrobiae	o__Verrucomicrobiales	f__Verrucomicrobiaceae	g__Luteolibacter	s__unclassified	71	44	47	67	65	38	1115	975	905	103	112	86	173	176	81	1145	976	1141
115	k__Bacteria	p__Firmicutes	c__Bacilli	o__Bacillales	f__Planococcaceae	g__Sporosarcina	s__unclassified	116	203	150	175	168	101	1618	1405	1407	352	335	330	257	408	230	1604	1405	1596
116	k__Bacteria	p__Firmicutes	c__Bacilli	o__Bacillales	f__Planococcaceae	g__94otu21178	s__97otu3939	21	31	57	22	61	218	1466	489	485	152	184	189	114	63	255	1447	510	1540
117	k__Bacteria	p__Firmicutes	c__Bacilli	o__Bacillales	f__unclassified	g__unclassified	s__unclassified	583	1473	1333	1701	974	494	1716	1120	1119	1427	1431	684	25	111	1605	1701	1179	1725
118	k__Bacteria	p__Firmicutes	c__Bacilli	o__Bacillales	f__Bacillaceae	g__Bacillus	s__flexus	1454	1678	1362	1727	1324	688	74	854	802	1632	1623	840	263	509	267	68	877	107
119	k__Bacteria	p__Firmicutes	c__Bacilli	o__Bacillales	f__Bacillaceae	g__Bacillus	s__97otu98718	790	1113	735	1114	1029	1172	154	296	274	895	802	748	912	1348	860	112	276	133
120	k__Bacteria	p__Firmicutes	c__Bacilli	o__Bacillales	f__Staphylococcaceae	g__Staphylococcus	s__97otu97507	1571	1478	1516	1535	1572	1552	1499	1056	995	1549	1539	1544	1628	1663	1656	1413	947	1475
121	k__Bacteria	p__Firmicutes	c__Bacilli	o__Bacillales	f__Bacillaceae	g__Bacillus	s__97otu1494	1612	1651	1588	1692	1667	1683	1685	1263	1288	1602	1588	1517	1638	1741	1543	1670	1291	1691
122	k__Bacteria	p__TM7	c__TM7-1	o__85otu4207	f__91otu4665	g__94otu10536	s__97otu12125	26	47	36	33	20	43	964	966	943	60	54	80	87	82	100	995	964	931
123	k__Bacteria	p__Firmicutes	c__Clostridia	o__Clostridiales	f__Clostridiaceae	g__Clostridium	s__perfringens	52	68	48	63	60	67	961	1119	1099	39	43	74	112	113	79	976	1127	961
124	k__Bacteria	p__Firmicutes	c__Clostridia	o__Clostridiales	f__Lachnospiraceae	g__Coprococcus	s__eutactus	172	21	88	25	132	5	1237	554	594	91	89	43	9	5	144	1272	607	1339
125	k__Bacteria	p__Firmicutes	c__Clostridia	o__Clostridiales	f__Lachnospiraceae	g__Blautia	s__producta	1449	1384	1456	1418	1495	1404	1300	676	697	1512	1506	1535	1596	1578	1642	1253	719	1237
126	k__Bacteria	p__Firmicutes	c__Clostridia	o__Clostridiales	f__Lachnospiraceae	g__Coprococcus	s__unclassified	660	602	678	649	669	762	262	76	87	778	776	799	964	1044	997	271	81	223
127	k__Bacteria	p__TM7	c__TM7-3	o__85otu3817	f__91otu5010	g__94otu1115	s__97otu16110	18	39	65	30	38	22	948	1075	1030	75	75	78	73	110	41	921	1066	943
129	k__Bacteria	p__Actinobacteria	c__Acidimicrobiia	o__Acidimicrobiales	f__91otu4616	g__94otu10479	s__97otu12068	39	34	66	42	43	96	740	1342	1334	72	55	42	192	328	75	774	1255	739
130	k__Bacteria	p__Proteobacteria	c__Gammaproteobacteria	o__Aeromonadales	f__Aeromonadaceae	g__94otu18710	s__97otu2856	1697	1442	1656	1515	1010	400	8	20	33	96	101	70	188	117	154	6	29	8
131	k__Bacteria	p__Chloroflexi	c__Anaerolineae	o__OPB11	f__91otu7882	g__94otu15432	s__unclassified	241	246	227	305	244	233	1303	1296	1269	330	358	317	406	515	461	1321	1302	1345
132	k__Bacteria	p__Proteobacteria	c__Gammaproteobacteria	o__Legionellales	f__Coxiellaceae	g__Aquicella	s__97otu12048	1399	1329	1421	1299	1401	1281	1013	304	362	1414	1435	1445	1550	1534	1599	1037	368	1014
133	k__Bacteria	p__Proteobacteria	c__Gammaproteobacteria	o__Legionellales	f__Coxiellaceae	g__Aquicella	s__unclassified	702	621	733	570	674	591	183	16	21	833	816	851	1031	960	1173	182	18	142
134	k__Archaea	p__Euryarchaeota	c__Methanobacteria	o__Methanobacteriales	f__MSBL1	g__SAGMEG-1	s__unclassified	595	512	614	591	622	814	179	80	61	723	753	786	942	956	934	210	55	252
135	k__Archaea	p__Euryarchaeota	c__Methanobacteria	o__Methanobacteriales	f__MSBL1	g__SAGMEG-1	s__97otu97907	143	143	103	214	126	182	871	1281	1255	181	160	194	264	267	299	944	1265	849
136	k__Bacteria	p__Bacteroidetes	c__Bacteroidia	o__Bacteroidales	f__S24-7	g__94otu13307	s__97otu2090	777	726	753	778	801	775	557	214	207	905	898	906	1073	1101	1156	515	220	488
137	k__Bacteria	p__Bacteroidetes	c__Bacteroidia	o__Bacteroidales	f__Prevotellaceae	g__Prevotella	s__copri	540	483	535	492	508	725	106	50	84	625	630	664	809	885	805	138	85	112
138	k__Bacteria	p__Bacteroidetes	c__Bacteroidia	o__Bacteroidales	f__Bacteroidaceae	g__Bacteroides	s__unclassified	152	168	167	131	115	103	952	1040	1070	222	178	222	179	194	294	1004	1083	1026
139	k__Bacteria	p__Proteobacteria	c__Gammaproteobacteria	o__Vibrionales	f__unclassified	g__unclassified	s__unclassified	1538	1450	1546	1466	1527	1468	1398	600	652	1552	1571	1588	1650	1631	1686	1394	621	1370
140	k__Archaea	p__Euryarchaeota	c__Thermoplasmata	o__E2	f__DHVEG-1	g__94otu21708	s__97otu62718	87	58	75	59	87	63	1282	1160	1065	65	120	115	40	112	99	1364	1117	1313
142	k__Bacteria	p__Proteobacteria	c__Gammaproteobacteria	o__Methylococcales	f__Methylococcaceae	g__94otu6541	s__97otu55757	1269	1180	1264	1178	1222	1183	870	364	326	1286	1304	1328	1455	1424	1529	808	303	842
143	k__Bacteria	p__Proteobacteria	c__Alphaproteobacteria	o__Sphingomonadales	f__Sphingomonadaceae	g__Sphingomonas	s__wittichii	95	127	254	250	243	1306	999	1502	1506	123	119	165	76	158	120	1027	1503	1027
144	k__Bacteria	p__Proteobacteria	c__Alphaproteobacteria	o__Sphingomonadales	f__Sphingomonadaceae	g__Sphingobium	s__97otu78210	1548	1283	1515	1645	1630	1705	1676	1604	1560	256	429	749	216	419	270	1674	1566	1690
145	k__Bacteria	p__Planctomycetes	c__Phycisphaerae	o__Phycisphaerales	f__Phycisphaeraceae	g__94otu32405	s__97otu35901	51	30	44	84	22	21	1031	1290	1243	33	80	19	95	98	1	1006	1276	982
146	k__Bacteria	p__Cyanobacteria	c__Chloroplast	o__Streptophyta	f__91otu7296	g__94otu15236	s__97otu70595	365	454	418	1456	1268	1461	1378	1303	1175	442	464	506	1255	1273	1143	1406	1103	1416
147	k__Bacteria	p__Planctomycetes	c__Planctomycetia	o__Gemmatales	f__Gemmataceae	g__Gemmata	s__unclassified	19	109	79	95	58	10	1130	882	794	68	23	62	78	156	86	1165	882	1120
149	k__Bacteria	p__Proteobacteria	c__Betaproteobacteria	o__Burkholderiales	f__Alcaligenaceae	g__Achromobacter	s__97otu2408	367	480	1642	1581	1437	608	1423	756	771	1672	1689	1649	267	575	410	1417	800	1415
150	k__Bacteria	p__Proteobacteria	c__Betaproteobacteria	o__Burkholderiales	f__Comamonadaceae	g__94otu11888	s__97otu19497	214	89	112	143	326	139	1117	817	852	142	53	152	212	126	239	1083	792	1081
151	k__Bacteria	p__Proteobacteria	c__Alphaproteobacteria	o__Rhizobiales	f__unclassified	g__unclassified	s__unclassified	1154	1102	1074	1186	1199	1225	216	281	351	693	618	738	205	1257	278	216	324	176
152	k__Bacteria	p__Proteobacteria	c__Alphaproteobacteria	o__Rhizobiales	f__Rhizobiaceae	g__Agrobacterium	s__unclassified	1797	1785	1794	1807	1803	1796	1635	1656	1655	1763	1749	1770	242	884	669	1639	1611	1639
153	k__Bacteria	p__Proteobacteria	c__Alphaproteobacteria	o__Rhizobiales	f__Rhizobiaceae	g__Agrobacterium	s__unclassified	1795	1783	1791	1788	1804	1791	1707	1702	1708	1732	1693	1739	401	1778	609	1708	1698	1707
154	k__Bacteria	p__Proteobacteria	c__Alphaproteobacteria	o__Rhizobiales	f__Hyphomicrobiaceae	g__Rhodoplanes	s__97otu8508	60	60	55	81	131	192	1010	959	1029	57	79	91	57	103	197	1039	1004	996
155	k__Bacteria	p__Acidobacteria	c__Acidobacteria-6	o__iii1-15	f__91otu412	g__94otu34630	s__97otu26258	924	850	996	893	976	969	572	280	273	1007	1064	1063	1224	1253	1253	542	259	518
156	k__Bacteria	p__Planctomycetes	c__Phycisphaerae	o__MSBL9	f__91otu19983	g__unclassified	s__unclassified	609	484	594	550	582	774	229	79	108	674	693	723	949	989	936	307	94	264
157	k__Bacteria	p__Bacteroidetes	c__Flavobacteriia	o__Flavobacteriales	f__Flavobacteriaceae	g__94otu11668	s__97otu90303	151	385	1300	993	112	241	28	1358	1235	175	239	204	66	165	212	46	1275	32
158	k__Bacteria	p__Bacteroidetes	c__Flavobacteriia	o__Flavobacteriales	f__[Weeksellaceae]	g__Chryseobacterium	s__unclassified	1445	1334	1384	1333	1103	826	30	345	225	654	536	1150	289	269	240	47	364	39
159	k__Bacteria	p__Bacteroidetes	c__Flavobacteriia	o__Flavobacteriales	f__Flavobacteriaceae	g__Flavobacterium	s__succinicans	1130	933	1086	844	410	220	112	221	185	910	801	1077	298	409	172	155	316	145
160	k__Bacteria	p__Bacteroidetes	c__Flavobacteriia	o__Flavobacteriales	f__[Weeksellaceae]	g__Chryseobacterium	s__97otu4579	1523	1360	1473	1342	826	465	707	673	643	1392	1344	1477	556	313	523	802	791	688
161	k__Bacteria	p__Proteobacteria	c__Gammaproteobacteria	o__Chromatiales	f__Ectothiorhodospiraceae	g__Halorhodospira	s__unclassified	1039	955	1051	903	1000	912	556	130	140	1113	1113	1122	1285	1294	1419	585	140	519
162	k__Bacteria	p__OP11	c__WCHB1-64	o__d153	f__91otu7003	g__94otu407	s__97otu83816	1012	953	1043	953	1086	959	569	389	407	1129	1117	1200	1340	1340	1359	562	397	560
163	k__Bacteria	p__Proteobacteria	c__Betaproteobacteria	o__MKC10	f__91otu19944	g__94otu42441	s__97otu47736	499	406	1737	1629	1399	595	1441	903	929	1746	1759	1713	319	539	411	1446	930	1432
164	k__Bacteria	p__Verrucomicrobia	c__Verruco-5	o__WCHB1-41	f__RFP12	g__unclassified	s__unclassified	694	605	684	574	700	694	191	98	111	787	792	828	960	966	1074	177	133	158
165	k__Bacteria	p__Proteobacteria	c__Deltaproteobacteria	o__Myxococcales	f__91otu7352	g__unclassified	s__unclassified	44	24	25	31	5	61	943	1276	1206	31	51	29	51	29	49	942	1223	902
166	k__Bacteria	p__Proteobacteria	c__Gammaproteobacteria	o__Oceanospirillales	f__Halomonadaceae	g__Candidatus Portiera	s__97otu5778	918	665	906	762	950	735	430	75	98	970	1005	1053	1197	1241	1365	494	93	333
167	k__Bacteria	p__Proteobacteria	c__Epsilonproteobacteria	o__Campylobacterales	f__Campylobacteraceae	g__Arcobacter	s__97otu86459	1068	960	1072	1023	1124	1070	792	379	352	1134	1145	1192	1323	1304	1409	755	352	741
168	k__Bacteria	p__Proteobacteria	c__Gammaproteobacteria	o__Alteromonadales	f__Alteromonadaceae	g__Glaciecola	s__unclassified	877	764	866	728	782	804	330	14	17	919	927	961	1204	1126	1273	354	16	349
169	k__Bacteria	p__Acidobacteria	c__[Chloracidobacteria]	o__RB41	f__Ellin6075	g__unclassified	s__unclassified	50	52	26	18	99	232	889	1270	1270	209	180	141	86	147	145	957	1278	959
170	k__Bacteria	p__Actinobacteria	c__Actinobacteria	o__Actinomycetales	f__unclassified	g__unclassified	s__unclassified	1301	1302	1711	1617	1742	1747	1662	1668	1653	867	1185	873	1770	1350	1714	1651	1653	1655
172	k__Bacteria	p__Actinobacteria	c__Actinobacteria	o__Actinomycetales	f__Mycobacteriaceae	g__Mycobacterium	s__97otu22898	216	103	235	193	552	368	1383	1350	1358	386	247	186	1232	188	228	1409	1313	1398
173	k__Bacteria	p__Actinobacteria	c__Actinobacteria	o__Actinomycetales	f__unclassified	g__unclassified	s__unclassified	239	123	58	140	137	178	1086	1068	1096	236	215	150	397	139	214	1127	1035	1086
174	k__Bacteria	p__Actinobacteria	c__Actinobacteria	o__Actinomycetales	f__Nocardioidaceae	g__unclassified	s__unclassified	218	241	286	356	1769	253	934	1470	1507	271	290	252	442	304	372	932	1400	907
175	k__Bacteria	p__Actinobacteria	c__Actinobacteria	o__Actinomycetales	f__Streptomycetaceae	g__Streptomyces	s__97otu53321	179	213	176	506	449	1749	1574	1427	1418	596	482	389	511	499	483	1602	1390	1606
176	k__Bacteria	p__Actinobacteria	c__Actinobacteria	o__Actinomycetales	f__91otu662	g__94otu29558	s__97otu9863	1709	1710	1133	736	644	560	53	1658	1623	373	808	781	58	70	82	38	1625	74
177	k__Bacteria	p__Actinobacteria	c__Actinobacteria	o__Actinomycetales	f__Micrococcaceae	g__94otu9674	s__97otu5254	1664	1637	1693	1706	1591	562	611	1611	1566	471	584	454	47	34	77	595	1531	610
178	k__Bacteria	p__Actinobacteria	c__Actinobacteria	o__Actinomycetales	f__Micrococcaceae	g__94otu9041	s__97otu62115	1765	1771	1778	1753	1681	998	868	1793	1794	612	908	745	1145	493	694	908	1787	826
179	k__Bacteria	p__Actinobacteria	c__Actinobacteria	o__Actinomycetales	f__Corynebacteriaceae	g__Corynebacterium	s__97otu41611	936	945	1000	956	1042	979	466	406	375	1077	1058	1112	1252	1264	1317	385	307	438
180	k__Bacteria	p__Actinobacteria	c__Actinobacteria	o__Actinomycetales	f__Dermabacteraceae	g__94otu9665	s__unclassified	1718	1699	1699	1721	1534	1564	770	1665	1670	1389	1448	1308	1728	1757	1495	767	1657	795
181	k__Bacteria	p__Actinobacteria	c__Actinobacteria	o__Actinomycetales	f__Micrococcaceae	g__Micrococcus	s__luteus	1694	1738	1746	1763	1782	1781	1653	1783	1776	1621	1535	1673	1796	1796	1625	1679	1788	1635
182	k__Bacteria	p__Actinobacteria	c__Actinobacteria	o__Actinomycetales	f__Micrococcaceae	g__Micrococcus	s__luteus	1531	1615	1587	1631	1677	1697	1308	1628	1631	1359	1260	1446	1729	1734	1424	1320	1630	1261
183	k__Bacteria	p__OP3	c__koll11	o__GIF10	f__kpj58rc	g__94otu4955	s__97otu50889	1078	911	1063	959	1021	1044	626	170	106	1075	1063	1093	1311	1227	1400	529	105	603
184	k__Bacteria	p__Firmicutes	c__Clostridia	o__Clostridiales	f__Clostridiaceae	g__Clostridium	s__perfringens	89	71	68	79	113	77	955	902	855	179	199	190	281	151	241	979	919	1016
185	k__Bacteria	p__Proteobacteria	c__Gammaproteobacteria	o__Xanthomonadales	f__Xanthomonadaceae	g__unclassified	s__unclassified	1735	1702	1740	1640	1197	1626	1481	1378	1399	466	451	473	380	298	480	1484	1324	1493
186	k__Bacteria	p__Proteobacteria	c__Gammaproteobacteria	o__Pseudomonadales	f__Pseudomonadaceae	g__Pseudomonas	s__stutzeri	1747	1612	1727	1707	1210	1658	1737	1409	1471	1723	1735	1657	653	677	744	1738	1430	1742
187	k__Bacteria	p__Proteobacteria	c__Gammaproteobacteria	o__Enterobacteriales	f__Enterobacteriaceae	g__Erwinia	s__unclassified	212	185	207	161	147	188	1419	884	916	250	280	289	338	127	361	1436	862	1427
188	k__Bacteria	p__Proteobacteria	c__Gammaproteobacteria	o__Pseudomonadales	f__Pseudomonadaceae	g__Pseudomonas	s__97otu63078	1471	1399	1382	1234	996	828	1754	1632	1695	1535	1595	1603	1313	1299	1209	1764	1687	1720
189	k__Bacteria	p__Proteobacteria	c__Gammaproteobacteria	o__Pseudomonadales	f__Pseudomonadaceae	g__Pseudomonas	s__stutzeri	1677	1621	1638	1582	1178	1569	1787	1743	1765	1607	1666	1639	1336	1324	1325	1784	1756	1772
190	k__Bacteria	p__Proteobacteria	c__Gammaproteobacteria	o__Alteromonadales	f__HTCC2188	g__HTCC	s__unclassified	1419	1322	1339	1086	673	1247	1597	1297	1396	1274	1389	1441	1112	940	968	1624	1327	1613
191	k__Bacteria	p__Proteobacteria	c__Gammaproteobacteria	o__Xanthomonadales	f__Xanthomonadaceae	g__Luteimonas	s__97otu6030	110	86	67	71	76	119	930	1417	1502	303	317	292	226	133	159	958	1486	896
192	k__Bacteria	p__Proteobacteria	c__Gammaproteobacteria	o__Xanthomonadales	f__Xanthomonadaceae	g__94otu18695	s__97otu91149	1674	1755	1657	1461	912	1541	1702	1594	1628	1814	1812	1814	1799	1601	1812	1693	1631	1694
193	k__Bacteria	p__Proteobacteria	c__Gammaproteobacteria	o__Xanthomonadales	f__Xanthomonadaceae	g__Luteimonas	s__97otu37283	688	1019	611	395	269	541	637	725	861	1565	1582	1587	1494	594	1623	658	833	546
194	k__Bacteria	p__Proteobacteria	c__Gammaproteobacteria	o__Xanthomonadales	f__Xanthomonadaceae	g__Stenotrophomonas	s__geniculata	1166	1326	1144	822	367	905	1022	704	828	1663	1663	1680	1591	937	1696	1000	843	909
195	k__Bacteria	p__Proteobacteria	c__Gammaproteobacteria	o__Xanthomonadales	f__Xanthomonadaceae	g__Stenotrophomonas	s__97otu97678	839	958	776	567	335	689	594	326	294	1376	1333	1379	1368	803	1514	551	263	674
196	k__Bacteria	p__Proteobacteria	c__Gammaproteobacteria	o__Xanthomonadales	f__Xanthomonadaceae	g__Stenotrophomonas	s__97otu97678	400	502	370	297	159	355	137	110	124	1202	1176	1219	1041	453	1351	109	151	109
197	k__Bacteria	p__Proteobacteria	c__Gammaproteobacteria	o__Aeromonadales	f__Aeromonadaceae	g__94otu36664	s__unclassified	1596	1489	1664	1599	1181	707	348	203	253	1284	1286	1302	1163	661	1308	348	251	350
198	k__Bacteria	p__Proteobacteria	c__Gammaproteobacteria	o__Pseudomonadales	f__Pseudomonadaceae	g__Pseudomonas	s__97otu22639	1331	1239	1315	1194	1076	489	307	292	331	1349	1370	1399	1314	1266	1381	288	277	293
199	k__Bacteria	p__Proteobacteria	c__Gammaproteobacteria	o__Pseudomonadales	f__Pseudomonadaceae	g__Pseudomonas	s__97otu22639	1590	1512	1547	1558	1366	1530	662	926	950	1558	1586	1600	1505	1453	1471	633	911	621
200	k__Bacteria	p__Proteobacteria	c__Gammaproteobacteria	o__Alteromonadales	f__Alteromonadaceae	g__Glaciecola	s__97otu60463	1108	1186	1172	1042	561	438	542	104	130	863	978	994	927	1048	1105	607	155	532
201	k__Bacteria	p__Proteobacteria	c__Gammaproteobacteria	o__Enterobacteriales	f__Enterobacteriaceae	g__unclassified	s__unclassified	1602	1584	1601	1551	1244	926	1446	653	658	1458	1524	1504	1468	1532	1554	1434	680	1457
202	k__Bacteria	p__Proteobacteria	c__Gammaproteobacteria	o__Enterobacteriales	f__Enterobacteriaceae	g__94otu9110	s__97otu57459	1769	1742	1768	1744	1653	1321	1649	1313	1393	1761	1770	1775	1710	1707	1713	1633	1298	1637
203	k__Bacteria	p__Proteobacteria	c__Gammaproteobacteria	o__Alteromonadales	f__Alteromonadaceae	g__Glaciecola	s__97otu5332	1532	1463	1543	1474	1530	1472	1488	773	839	1583	1585	1607	1641	1642	1697	1483	805	1453
204	k__Bacteria	p__Proteobacteria	c__Gammaproteobacteria	o__Enterobacteriales	f__Enterobacteriaceae	g__unclassified	s__unclassified	1631	1563	1628	1610	1604	1599	1697	1203	1159	1633	1647	1650	1699	1682	1721	1675	1123	1714
205	k__Bacteria	p__Proteobacteria	c__Gammaproteobacteria	o__Pseudomonadales	f__Pseudomonadaceae	g__Pseudomonas	s__stutzeri	1158	1117	1105	1202	1216	1242	619	519	534	1122	1155	1153	1156	1226	1216	609	482	679
206	k__Bacteria	p__Proteobacteria	c__Gammaproteobacteria	o__unclassified	f__unclassified	g__unclassified	s__unclassified	1032	913	1066	929	987	924	539	150	136	1079	1070	1110	1293	1263	1373	521	136	547
207	k__Bacteria	p__Proteobacteria	c__Gammaproteobacteria	o__Enterobacteriales	f__Enterobacteriaceae	g__Erwinia	s__dispersa	808	725	997	892	772	835	1743	1589	1594	1084	1510	1297	1758	1152	1750	1733	1578	1767
208	k__Bacteria	p__TM7	c__TM7-1	o__85otu4207	f__91otu4665	g__94otu10536	s__unclassified	82	80	82	109	68	132	940	1131	1064	130	137	166	177	225	176	955	1115	950
209	k__Bacteria	p__OD1	c__ABY1	o__unclassified	f__unclassified	g__unclassified	s__unclassified	1530	1426	1499	1486	1503	1509	1416	755	755	1511	1529	1530	1609	1610	1633	1339	698	1385
210	k__Bacteria	p__OD1	c__ABY1	o__85otu2364	f__91otu11218	g__94otu21570	s__97otu23668	671	598	680	603	641	734	299	82	67	744	754	793	971	990	971	308	69	261
211	k__Bacteria	p__Chloroflexi	c__Anaerolineae	o__SBR1031	f__A4b	g__94otu21769	s__97otu63639	105	63	63	32	73	74	1050	1077	1023	101	83	106	138	107	110	1072	1037	1048
212	k__Bacteria	p__Chloroflexi	c__Anaerolineae	o__SBR1031	f__A4b	g__94otu14923	s__unclassified	669	587	637	647	676	718	276	97	99	734	746	784	935	952	995	265	66	204
213	k__Bacteria	p__Proteobacteria	c__Deltaproteobacteria	o__Myxococcales	f__OM27	g__94otu17283	s__97otu43269	756	678	765	717	753	839	367	159	166	865	855	889	1098	1105	1103	391	174	384
214	k__Bacteria	p__TM7	c__TM7-3	o__85otu3817	f__91otu5010	g__94otu1115	s__97otu13337	67	53	72	122	62	123	1017	1379	1313	143	126	134	278	262	108	1060	1381	1036
215	k__Bacteria	p__Actinobacteria	c__Actinobacteria	o__Actinomycetales	f__Micrococcaceae	g__Micrococcus	s__luteus	1198	1456	1412	1729	1227	1764	9	18	14	1686	1453	1383	1651	411	455	12	26	10
216	k__Bacteria	p__Actinobacteria	c__Actinobacteria	o__Actinomycetales	f__unclassified	g__unclassified	s__unclassified	1802	1815	1816	1815	1817	1817	1793	1818	1817	1759	1701	1778	1818	1818	1756	1791	1817	1792
217	k__Bacteria	p__Tenericutes	c__Mollicutes	o__Mycoplasmatales	f__Mycoplasmataceae	g__Mycoplasma	s__haemominutum	709	702	755	693	741	780	260	230	227	897	886	905	1080	1049	1085	266	182	339
218	k__Bacteria	p__Tenericutes	c__Mollicutes	o__Mycoplasmatales	f__Mycoplasmataceae	g__Mycoplasma	s__unclassified	115	41	96	98	97	121	1345	1312	1290	106	122	63	115	96	173	1353	1286	1358
219	k__Bacteria	p__Planctomycetes	c__Planctomycetia	o__Pirellulales	f__Pirellulaceae	g__A17	s__97otu18545	569	489	560	573	554	717	168	37	65	662	704	731	889	974	880	237	62	224
220	k__Bacteria	p__Planctomycetes	c__Planctomycetia	o__Gemmatales	f__Isosphaeraceae	g__94otu14342	s__97otu15998	176	182	180	191	144	191	1116	1222	1071	224	236	235	180	334	236	1109	1188	1093
221	k__Bacteria	p__Planctomycetes	c__Planctomycetia	o__Pirellulales	f__Pirellulaceae	g__A17	s__97otu18545	46	64	31	36	42	28	321	844	704	67	81	93	63	108	105	312	842	226
222	k__Bacteria	p__Proteobacteria	c__Betaproteobacteria	o__Burkholderiales	f__Comamonadaceae	g__Acidovorax	s__caeni	1577	1156	1289	848	1557	309	802	1448	1467	131	167	132	197	357	129	787	1435	805
223	k__Bacteria	p__Proteobacteria	c__Betaproteobacteria	o__Burkholderiales	f__Oxalobacteraceae	g__unclassified	s__unclassified	1442	501	1139	795	599	351	31	1605	1618	350	336	305	503	339	443	41	1599	25
224	k__Bacteria	p__Proteobacteria	c__Betaproteobacteria	o__Burkholderiales	f__Comamonadaceae	g__94otu10323	s__97otu12079	1559	939	1636	1681	1593	1627	1289	1537	1559	1656	1696	1616	536	1537	626	1277	1561	1299
225	k__Bacteria	p__Proteobacteria	c__Betaproteobacteria	o__Burkholderiales	f__Comamonadaceae	g__Delftia	s__97otu29647	884	788	875	902	849	903	472	320	316	988	972	1014	1194	1177	1191	458	257	497
226	k__Bacteria	p__Proteobacteria	c__Betaproteobacteria	o__Burkholderiales	f__Alcaligenaceae	g__Sutterella	s__97otu3927	881	1202	1069	1015	852	881	1011	767	758	1503	1517	1553	1491	930	1576	983	672	1217
227	k__Bacteria	p__Proteobacteria	c__Betaproteobacteria	o__Burkholderiales	f__Oxalobacteraceae	g__Janthinobacterium	s__lividum	411	468	397	353	260	303	120	140	169	1088	1080	1128	977	438	1254	123	166	185
228	k__Bacteria	p__Proteobacteria	c__Betaproteobacteria	o__Burkholderiales	f__Alcaligenaceae	g__Achromobacter	s__97otu69734	256	200	1101	865	487	239	309	115	114	1105	1224	1056	152	284	356	313	116	366
229	k__Bacteria	p__Proteobacteria	c__Betaproteobacteria	o__Burkholderiales	f__Alcaligenaceae	g__unclassified	s__unclassified	394	569	1728	1696	1570	747	1558	1246	1259	1737	1737	1717	306	658	505	1570	1259	1569
230	k__Bacteria	p__Firmicutes	c__Bacilli	o__Bacillales	f__Planococcaceae	g__Lysinibacillus	s__boronitolerans	560	1240	691	1296	1297	1403	1135	426	436	1109	1096	1010	1171	1526	972	1107	478	1139
231	k__Bacteria	p__Gemmatimonadetes	c__Gemm-2	o__85otu2360	f__91otu10503	g__94otu22919	s__97otu25140	1388	1295	1374	1335	1374	1346	1247	687	619	1382	1382	1438	1511	1501	1575	1181	593	1240
232	k__Bacteria	p__OD1	c__ZB2	o__unclassified	f__unclassified	g__unclassified	s__unclassified	659	574	650	596	649	705	221	108	148	732	765	771	972	1028	974	248	153	229
233	k__Bacteria	p__Planctomycetes	c__Phycisphaerae	o__Phycisphaerales	f__Phycisphaeraceae	g__94otu32405	s__97otu71886	1565	1531	1559	1539	1586	1570	1471	911	876	1588	1579	1599	1663	1655	1691	1411	861	1484
234	k__Bacteria	p__Planctomycetes	c__Phycisphaerae	o__Phycisphaerales	f__Phycisphaeraceae	g__unclassified	s__unclassified	652	619	677	606	655	657	256	158	163	814	823	874	989	951	1026	293	148	227
235	k__Bacteria	p__Planctomycetes	c__Phycisphaerae	o__Phycisphaerales	f__Phycisphaeraceae	g__94otu32405	s__97otu35901	100	78	80	88	129	92	1336	1000	937	138	158	111	218	198	121	1346	996	1354
236	k__Bacteria	p__Proteobacteria	c__Alphaproteobacteria	o__Rhizobiales	f__Rhizobiaceae	g__Agrobacterium	s__97otu98714	964	951	909	1045	1176	1126	370	342	310	697	614	740	806	1099	910	359	288	396
237	k__Bacteria	p__Proteobacteria	c__Alphaproteobacteria	o__Rhodospirillales	f__Rhodospirillaceae	g__Inquilinus	s__limosus	1007	920	1012	1007	977	1093	625	400	282	1020	1008	1083	1210	1220	1321	554	241	726
238	k__Bacteria	p__Proteobacteria	c__Alphaproteobacteria	o__Rhizobiales	f__Rhizobiaceae	g__Agrobacterium	s__97otu98714	1019	1035	951	1163	1254	1191	313	283	267	619	569	666	300	1189	257	317	282	379
239	k__Bacteria	p__Proteobacteria	c__Alphaproteobacteria	o__Rhizobiales	f__Rhizobiaceae	g__Agrobacterium	s__97otu98714	1435	1429	1394	1499	1600	1529	884	894	996	946	860	1040	471	1542	481	914	984	891
240	k__Bacteria	p__Proteobacteria	c__Alphaproteobacteria	o__Rhizobiales	f__Rhizobiaceae	g__unclassified	s__unclassified	1800	1792	1795	1803	1806	1793	1726	1754	1736	1752	1727	1756	695	1761	670	1725	1734	1709
241	k__Bacteria	p__Proteobacteria	c__Alphaproteobacteria	o__unclassified	f__unclassified	g__unclassified	s__unclassified	155	117	464	1113	251	1776	1304	1642	1643	53	77	15	59	307	156	1314	1643	1297
242	k__Bacteria	p__Proteobacteria	c__Alphaproteobacteria	o__Rhizobiales	f__Hyphomicrobiaceae	g__Rhodoplanes	s__97otu15246	158	184	38	110	79	143	1162	842	858	54	41	69	80	154	63	1163	808	1136
243	k__Bacteria	p__Proteobacteria	c__Alphaproteobacteria	o__Rhizobiales	f__Hyphomicrobiaceae	g__Devosia	s__97otu11109	253	268	186	269	743	1324	1414	1485	1492	93	111	315	255	378	304	1404	1471	1424
244	k__Bacteria	p__Proteobacteria	c__Alphaproteobacteria	o__Rhodospirillales	f__Rhodospirillaceae	g__Inquilinus	s__97otu45112	225	251	334	247	245	722	1136	1443	1462	127	106	133	321	143	196	1150	1428	1133
245	k__Bacteria	p__Proteobacteria	c__Alphaproteobacteria	o__Rhodospirillales	f__Rhodospirillaceae	g__unclassified	s__unclassified	79	114	90	34	154	133	455	1204	1254	62	31	41	225	86	59	480	1236	443
246	k__Bacteria	p__Proteobacteria	c__Alphaproteobacteria	o__Rhizobiales	f__Bradyrhizobiaceae	g__Bradyrhizobium	s__97otu99200	228	193	130	150	208	227	1189	1013	1031	134	102	131	314	292	1574	1180	991	1231
247	k__Bacteria	p__Proteobacteria	c__Alphaproteobacteria	o__Rhizobiales	f__Beijerinckiaceae	g__94otu28582	s__97otu31485	1500	1705	1518	1205	1286	396	1579	1610	1605	426	195	195	410	1573	215	1585	1577	1587
248	k__Bacteria	p__Proteobacteria	c__Alphaproteobacteria	o__Sphingomonadales	f__Sphingomonadaceae	g__94otu9979	s__97otu12030	967	551	949	1119	1046	1504	1036	814	754	78	206	426	116	39	217	997	730	1176
249	k__Bacteria	p__Proteobacteria	c__Alphaproteobacteria	o__Sphingomonadales	f__Sphingomonadaceae	g__94otu9646	s__97otu58133	1302	595	1125	1030	1063	1748	1324	1541	1576	114	210	301	308	174	96	1358	1592	1281
250	k__Bacteria	p__Proteobacteria	c__Alphaproteobacteria	o__Rhizobiales	f__91otu4281	g__94otu10072	s__97otu19671	1655	1566	1380	974	1668	635	1566	1568	1584	626	348	415	71	444	224	1573	1539	1572
251	k__Bacteria	p__Proteobacteria	c__Alphaproteobacteria	o__Sphingomonadales	f__Sphingomonadaceae	g__Sphingobium	s__97otu78210	1484	772	1575	1353	1675	631	1717	1369	1384	6	40	1	85	36	1	1721	1332	1722
252	k__Bacteria	p__FBP	c__79otu485	o__85otu1455	f__91otu14810	g__94otu17912	s__97otu19754	1685	1634	1681	1653	1669	1656	1601	1121	1091	1690	1683	1704	1731	1725	1754	1593	1092	1633
253	k__Bacteria	p__Gemmatimonadetes	c__Gemm-1	o__85otu2854	f__91otu10095	g__94otu21505	s__97otu24530	148	124	77	124	181	164	1095	1461	1426	290	276	306	373	322	347	1155	1416	1106
254	k__Bacteria	p__Gemmatimonadetes	c__unclassified	o__unclassified	f__unclassified	g__unclassified	s__unclassified	43	73	70	45	101	106	527	1286	1304	50	24	46	27	79	78	615	1264	450
255	k__Bacteria	p__Gemmatimonadetes	c__Gemmatimonadetes	o__unclassified	f__unclassified	g__unclassified	s__unclassified	1332	1282	1296	1330	1368	1365	1219	789	711	1370	1361	1382	1476	1473	1528	1129	686	1224
256	k__Bacteria	p__Gemmatimonadetes	c__Gemmatimonadetes	o__85otu3181	f__91otu16315	g__unclassified	s__unclassified	832	701	714	756	785	676	583	302	279	1029	997	1006	1027	1006	1241	536	256	486
257	k__Bacteria	p__Gemmatimonadetes	c__Gemmatimonadetes	o__unclassified	f__unclassified	g__unclassified	s__unclassified	783	792	850	811	873	921	526	358	353	892	913	936	1149	1203	1126	568	390	521
258	k__Bacteria	p__OP11	c__WCHB1-64	o__d153	f__91otu13578	g__94otu27371	s__97otu61339	64	50	51	40	74	40	1029	1167	1150	80	100	56	89	56	68	1068	1155	1019
259	k__Bacteria	p__OP11	c__WCHB1-64	o__d153	f__91otu6360	g__94otu12928	s__97otu64519	869	883	944	790	960	818	492	318	346	1099	1081	1121	1249	1198	1323	477	366	435
260	k__Bacteria	p__Chloroflexi	c__Anaerolineae	o__OPB11	f__91otu7232	g__unclassified	s__unclassified	120	141	171	158	123	168	706	1262	1134	207	201	231	175	231	123	776	1245	742
261	k__Bacteria	p__Chloroflexi	c__Anaerolineae	o__SBR1031	f__A4b	g__94otu39723	s__unclassified	17	59	118	139	118	211	375	1506	1509	208	138	156	148	280	269	459	1424	332
263	k__Bacteria	p__Acidobacteria	c__Acidobacteria-6	o__iii1-15	f__91otu412	g__94otu34630	s__unclassified	1426	1405	1483	1436	1511	1473	1346	827	764	1504	1519	1536	1615	1600	1634	1288	756	1367
264	k__Bacteria	p__Acidobacteria	c__unclassified	o__unclassified	f__unclassified	g__unclassified	s__unclassified	1086	1042	1067	1132	1122	1207	694	455	415	1116	1131	1193	1332	1341	1361	674	342	810
265	k__Bacteria	p__Acidobacteria	c__Acidobacteria-6	o__iii1-15	f__91otu412	g__94otu34630	s__97otu83198	133	151	133	97	72	94	1316	994	959	145	154	170	164	182	307	1343	1021	1347
266	k__Bacteria	p__Acidobacteria	c__[Chloracidobacteria]	o__RB41	f__Ellin6075	g__94otu9267	s__97otu2638	108	87	99	66	93	158	560	1245	1230	183	130	217	183	140	263	548	1237	491
267	k__Archaea	p__Crenarchaeota	c__Thaumarchaeota	o__Cenarchaeales	f__Cenarchaeaceae	g__Nitrosopumilus	s__unclassified	35	72	120	147	67	142	1328	1423	1325	170	237	234	211	303	286	1393	1413	1329
268	k__Archaea	p__Crenarchaeota	c__MCG	o__pGrfC26	f__91otu7064	g__94otu16441	s__unclassified	631	524	648	599	570	761	268	106	158	756	766	777	953	988	959	299	130	273
269	k__Bacteria	p__OD1	c__ABY1	o__85otu2364	f__91otu7002	g__94otu13965	s__97otu15627	63	82	78	100	106	152	658	1112	1095	128	60	61	283	214	125	722	1071	662
270	k__Bacteria	p__OP3	c__koll11	o__GIF10	f__kpj58rc	g__94otu23877	s__97otu26191	720	653	768	641	717	732	327	146	146	807	826	861	1040	1100	1075	342	173	328
271	k__Bacteria	p__OP3	c__PBS-25	o__85otu1584	f__91otu4655	g__unclassified	s__unclassified	227	263	233	210	240	210	1469	1456	1416	285	266	236	273	376	374	1494	1412	1454
272	k__Bacteria	p__Cyanobacteria	c__Chloroplast	o__Chlorophyta	f__Chlamydomonadaceae	g__94otu16289	s__97otu26428	1087	1083	1121	1102	1132	1104	715	470	396	1120	1115	1175	1278	1268	1395	634	361	667
273	k__Bacteria	p__Cyanobacteria	c__Chloroplast	o__Streptophyta	f__91otu7296	g__94otu15236	s__unclassified	329	378	360	1369	1147	1364	1223	1166	1018	423	463	451	1095	1095	1033	1223	935	1278
274	k__Bacteria	p__Bacteroidetes	c__Flavobacteriia	o__Flavobacteriales	f__[Weeksellaceae]	g__Chryseobacterium	s__97otu13150	1810	1800	1809	1798	1735	1438	1678	1749	1712	1791	1780	1799	1244	631	553	1700	1753	1660
275	k__Bacteria	p__Bacteroidetes	c__Flavobacteriia	o__Flavobacteriales	f__[Weeksellaceae]	g__Chryseobacterium	s__97otu13150	1284	1173	1235	1213	1025	588	734	589	457	1189	1144	1260	661	241	380	701	486	944
276	k__Bacteria	p__Bacteroidetes	c__Sphingobacteriia	o__Sphingobacteriales	f__Sphingobacteriaceae	g__Olivibacter	s__unclassified	1676	1816	1602	1295	1475	898	292	1052	1051	294	424	354	74	343	445	162	1096	319
277	k__Bacteria	p__Bacteroidetes	c__Bacteroidia	o__Bacteroidales	f__Bacteroidaceae	g__Bacteroides	s__uniformis	713	1451	602	375	485	346	592	1146	1094	1417	1560	1427	388	433	1470	617	1226	576
278	k__Bacteria	p__Bacteroidetes	c__Bacteroidia	o__Bacteroidales	f__Porphyromonadaceae	g__Porphyromonas	s__unclassified	281	479	203	116	267	166	959	714	679	1518	1629	1538	231	362	1585	920	779	935
279	k__Bacteria	p__Bacteroidetes	c__Sphingobacteriia	o__Sphingobacteriales	f__Sphingobacteriaceae	g__Sphingobacterium	s__multivorum	966	1454	718	433	656	367	1596	1578	1520	1793	1799	1791	399	762	1792	1598	1574	1598
280	k__Bacteria	p__Bacteroidetes	c__Bacteroidia	o__Bacteroidales	f__unclassified	g__unclassified	s__unclassified	1160	1118	1161	1143	1179	1124	928	557	491	1229	1201	1237	1367	1373	1439	826	484	933
281	k__Bacteria	p__Bacteroidetes	c__Bacteroidia	o__Bacteroidales	f__Porphyromonadaceae	g__Paludibacter	s__97otu85447	563	462	577	526	533	748	152	54	102	640	675	689	890	932	862	209	64	205
282	k__Bacteria	p__Planctomycetes	c__Planctomycetia	o__Pirellulales	f__Pirellulaceae	g__Pirellula	s__unclassified	532	482	532	549	568	759	105	93	126	557	554	562	846	978	721	159	123	100
283	k__Bacteria	p__Planctomycetes	c__unclassified	o__unclassified	f__unclassified	g__unclassified	s__unclassified	1121	1065	1181	1112	1174	1141	874	472	403	1227	1221	1230	1379	1376	1438	813	450	879
284	k__Bacteria	p__Planctomycetes	c__Planctomycetia	o__Pirellulales	f__Pirellulaceae	g__A17	s__97otu42330	139	153	147	136	108	73	1298	1345	1267	232	179	216	252	211	402	1308	1326	1301
285	k__Bacteria	p__Planctomycetes	c__unclassified	o__unclassified	f__unclassified	g__unclassified	s__unclassified	70	65	105	137	55	71	709	1334	1262	107	125	126	227	186	132	733	1289	642
286	k__Bacteria	p__Proteobacteria	c__Gammaproteobacteria	o__unclassified	f__unclassified	g__unclassified	s__unclassified	1183	961	1103	714	458	901	1412	945	1041	1035	1170	1172	804	812	821	1426	1014	1371
287	k__Bacteria	p__Proteobacteria	c__Alphaproteobacteria	o__Rhizobiales	f__unclassified	g__unclassified	s__unclassified	83	91	84	101	47	122	1357	373	438	109	86	146	45	277	117	1373	380	1375
288	k__Bacteria	p__Proteobacteria	c__Gammaproteobacteria	o__Pseudomonadales	f__Pseudomonadaceae	g__Pseudomonas	s__stutzeri	149	341	155	112	53	64	1353	931	868	153	148	193	108	46	166	1376	940	1316
289	k__Bacteria	p__Proteobacteria	c__Alphaproteobacteria	o__Sphingomonadales	f__Sphingomonadaceae	g__Kaistobacter	s__97otu83191	1550	1528	1446	1592	1674	1557	1586	1692	1702	975	920	1044	535	1514	582	1607	1703	1578
290	k__Bacteria	p__Proteobacteria	c__Alphaproteobacteria	o__Rhizobiales	f__Phyllobacteriaceae	g__Phyllobacterium	s__97otu18470	1692	1550	1521	1695	1741	1687	1580	1710	1714	503	456	509	546	1686	427	1567	1706	1556
291	k__Bacteria	p__Proteobacteria	c__Alphaproteobacteria	o__Rhizobiales	f__unclassified	g__unclassified	s__unclassified	566	620	268	531	1116	639	1475	1419	1460	218	234	263	190	317	250	1492	1407	1461
292	k__Bacteria	p__Proteobacteria	c__Deltaproteobacteria	o__Myxococcales	f__OM27	g__unclassified	s__unclassified	168	108	149	159	71	176	300	1207	1268	185	213	188	206	230	186	343	1211	275
293	k__Bacteria	p__Proteobacteria	c__Deltaproteobacteria	o__Myxococcales	f__OM27	g__94otu34999	s__97otu86106	200	171	164	167	176	229	1053	1116	1169	355	347	359	377	293	509	1080	1141	1063
294	k__Bacteria	p__Proteobacteria	c__Alphaproteobacteria	o__Rhizobiales	f__Rhizobiaceae	g__94otu15203	s__97otu59447	1733	1715	1723	1759	1763	1744	1606	1567	1511	1616	1599	1645	577	1723	667	1589	1511	1652
295	k__Bacteria	p__Proteobacteria	c__Alphaproteobacteria	o__Rhizobiales	f__Rhizobiaceae	g__Agrobacterium	s__97otu98714	1147	1177	1114	1291	1369	1283	525	509	476	703	606	773	596	1212	844	547	476	601
296	k__Bacteria	p__Proteobacteria	c__Gammaproteobacteria	o__Pseudomonadales	f__Pseudomonadaceae	g__Pseudomonas	s__97otu22639	1611	1536	1566	1563	1418	1540	615	1551	1575	1591	1620	1622	1520	1536	1534	564	1564	541
297	k__Bacteria	p__Proteobacteria	c__Gammaproteobacteria	o__Xanthomonadales	f__Xanthomonadaceae	g__Stenotrophomonas	s__97otu97678	1046	1349	695	446	404	484	1037	418	488	1619	1615	1640	1588	1199	1675	1064	509	1104
298	k__Bacteria	p__Proteobacteria	c__Gammaproteobacteria	o__Enterobacteriales	f__Enterobacteriaceae	g__94otu13143	s__97otu45622	186	175	240	327	1032	313	340	23	23	678	1399	1129	1614	258	1780	300	30	344
299	k__Bacteria	p__Proteobacteria	c__Gammaproteobacteria	o__Pseudomonadales	f__Moraxellaceae	g__Acinetobacter	s__unclassified	589	568	616	528	560	529	284	188	221	1371	1400	1404	792	832	998	318	240	215
300	k__Bacteria	p__Proteobacteria	c__Gammaproteobacteria	o__Xanthomonadales	f__Xanthomonadaceae	g__Stenotrophomonas	s__97otu97678	401	500	384	309	279	428	116	220	252	1127	1078	1163	980	458	1285	128	317	120
301	k__Bacteria	p__Proteobacteria	c__Gammaproteobacteria	o__Pseudomonadales	f__Pseudomonadaceae	g__Pseudomonas	s__97otu97852	1083	904	934	800	428	934	125	49	56	1047	1071	1016	775	615	951	145	76	117
302	k__Bacteria	p__Proteobacteria	c__Gammaproteobacteria	o__Alteromonadales	f__Alteromonadaceae	g__Marinobacter	s__97otu94798	825	785	846	794	896	994	427	382	391	904	891	911	1126	1137	1073	428	404	351
303	k__Bacteria	p__Proteobacteria	c__Gammaproteobacteria	o__Alteromonadales	f__Alteromonadaceae	g__Marinobacter	s__97otu19270	1371	1234	1348	1377	1384	1387	1150	620	669	1449	1442	1461	1530	1521	1579	1201	696	655
304	k__Bacteria	p__Proteobacteria	c__Gammaproteobacteria	o__Alteromonadales	f__Alteromonadaceae	g__Marinobacter	s__97otu98457	742	768	833	645	745	520	389	163	143	941	943	944	1047	899	1261	368	158	303
305	k__Bacteria	p__Proteobacteria	c__Gammaproteobacteria	o__Alteromonadales	f__Alteromonadaceae	g__Marinobacter	s__97otu19270	1070	983	1042	987	1145	1075	935	566	592	1135	1190	1202	1352	1327	1443	901	541	817
306	k__Bacteria	p__Proteobacteria	c__Gammaproteobacteria	o__Alteromonadales	f__Alteromonadaceae	g__Marinobacter	s__unclassified	1536	1468	1520	1497	1536	1532	1409	871	872	1501	1531	1558	1627	1635	1663	1357	784	1428
307	k__Bacteria	p__Proteobacteria	c__Gammaproteobacteria	o__Enterobacteriales	f__Enterobacteriaceae	g__unclassified	s__unclassified	1342	1286	1361	1266	1352	1275	1614	946	972	1372	1429	1392	1572	1480	1586	1610	953	1641
308	k__Bacteria	p__TM7	c__TM7-3	o__unclassified	f__unclassified	g__unclassified	s__unclassified	174	135	196	132	104	150	915	785	651	190	157	225	239	278	232	888	694	1039
309	k__Bacteria	p__Firmicutes	c__Clostridia	o__Clostridiales	f__unclassified	g__unclassified	s__unclassified	126	111	41	141	143	104	1248	219	223	180	194	179	118	246	254	1247	286	1257
310	k__Bacteria	p__Firmicutes	c__Bacilli	o__Bacillales	f__Paenibacillaceae	g__Paenibacillus	s__unclassified	1431	192	340	202	377	16	1704	1514	1466	122	796	548	135	128	331	1698	1501	1706
311	k__Bacteria	p__Firmicutes	c__Clostridia	o__Clostridiales	f__Clostridiaceae	g__Clostridium	s__perfringens	187	159	208	117	222	98	1045	1136	1164	200	117	142	128	115	152	1108	1160	1110
312	k__Bacteria	p__Firmicutes	c__Clostridia	o__Clostridiales	f__unclassified	g__unclassified	s__unclassified	1079	1148	1013	1189	1154	1272	906	525	483	1053	991	932	1205	1392	1051	840	421	977
313	k__Bacteria	p__Firmicutes	c__Bacilli	o__Lactobacillales	f__Streptococcaceae	g__Streptococcus	s__unclassified	1257	1171	1222	1233	1217	1209	1156	664	578	1298	1248	1291	1399	1423	1474	985	605	1066
314	k__Bacteria	p__Firmicutes	c__Clostridia	o__Clostridiales	f__Ruminococcaceae	g__Ruminococcus	s__flavefaciens	701	734	804	666	716	654	319	270	318	937	940	972	1067	1027	1113	355	290	335
315	k__Archaea	p__Euryarchaeota	c__Methanomicrobia	o__Methanomicrobiales	f__Methanomicrobiaceae	g__Methanoculleus	s__97otu29697	693	542	631	639	617	796	271	107	195	752	749	760	974	981	908	334	175	242
316	k__Archaea	p__Euryarchaeota	c__Methanomicrobia	o__Methanosarcinales	f__Methanosarcinaceae	g__Methanimicrococcus	s__blatticola	210	172	183	160	165	187	1236	1163	1077	287	279	299	362	311	385	1254	1145	1243
317	k__Archaea	p__Euryarchaeota	c__Methanobacteria	o__Methanobacteriales	f__Methanobacteriaceae	g__Methanobacterium	s__97otu56790	125	154	138	127	85	87	361	1179	1089	159	67	87	248	55	184	383	1159	287
318	k__Archaea	p__Euryarchaeota	c__Methanomicrobia	o__Methanosarcinales	f__Methanosaetaceae	g__Methanosaeta	s__97otu4084	65	92	100	49	35	76	652	1174	1141	46	116	120	105	121	208	690	1199	669
319	k__Bacteria	p__Spirochaetes	c__Spirochaetes	o__Spirochaetales	f__Spirochaetaceae	g__Treponema	s__socranskii	23	43	53	75	39	48	354	991	874	28	45	60	117	59	87	353	948	369
320	k__Bacteria	p__Spirochaetes	c__Spirochaetes	o__Spirochaetales	f__Spirochaetaceae	g__Spirochaeta	s__thermophila	601	553	604	554	657	737	249	145	184	719	775	744	886	964	921	242	163	244
321	k__Bacteria	p__Actinobacteria	c__Actinobacteria	o__Actinomycetales	f__Nocardioidaceae	g__Propionicimonas	s__unclassified	157	219	201	215	209	353	834	1389	1350	187	187	198	335	300	227	848	1340	818
322	k__Bacteria	p__Actinobacteria	c__Actinobacteria	o__Actinomycetales	f__Nocardioidaceae	g__unclassified	s__unclassified	314	396	1643	1613	901	1689	1514	1690	1651	346	357	295	1004	524	484	1515	1660	1522
323	k__Bacteria	p__Actinobacteria	c__Actinobacteria	o__Actinomycetales	f__Micrococcaceae	g__Micrococcus	s__luteus	1207	1229	1260	1280	1337	1433	810	912	818	1045	827	1145	1472	1491	1220	783	743	928
324	k__Bacteria	p__Actinobacteria	c__Actinobacteria	o__Actinomycetales	f__Micrococcaceae	g__unclassified	s__unclassified	999	864	879	980	972	1147	616	595	508	942	837	1007	1155	1217	1178	561	472	800
325	k__Bacteria	p__Actinobacteria	c__Actinobacteria	o__Actinomycetales	f__Micrococcaceae	g__Arthrobacter	s__97otu97525	1712	1725	1745	1760	1772	1750	1655	1759	1759	1425	1392	1378	1764	1765	1516	1653	1752	1610
326	k__Bacteria	p__Chlorobi	c__OPB56	o__85otu4337	f__91otu1620	g__94otu3179	s__97otu3647	1468	1392	1432	1440	1481	1462	1313	878	832	1483	1458	1507	1574	1563	1618	1206	781	1239
327	k__Bacteria	p__Chlorobi	c__Ignavibacteria	o__Ignavibacteriales	f__Ignavibacteriaceae	g__unclassified	s__unclassified	1775	1758	1763	1731	1795	1782	1638	1624	1612	1674	1619	1689	620	1766	602	1621	1607	1642
328	k__Bacteria	p__Verrucomicrobia	c__Verruco-5	o__WCHB1-41	f__RFP12	g__unclassified	s__unclassified	1314	1261	1321	1326	1342	1323	1141	703	618	1369	1352	1384	1466	1487	1535	1025	603	1135
329	k__Bacteria	p__Verrucomicrobia	c__Verrucomicrobiae	o__Verrucomicrobiales	f__Verrucomicrobiaceae	g__Akkermansia	s__muciniphila	736	650	794	674	792	808	374	239	262	898	905	947	1099	1143	1129	411	302	382
330	k__Bacteria	p__Verrucomicrobia	c__[Spartobacteria]	o__[Chthoniobacterales]	f__[Chthoniobacteraceae]	g__DA101	s__97otu24545	123	116	115	111	107	141	975	997	947	201	190	200	260	253	207	1002	1027	937
331	k__Bacteria	p__Proteobacteria	c__Gammaproteobacteria	o__Xanthomonadales	f__Xanthomonadaceae	g__unclassified	s__unclassified	1727	1675	1674	1527	1048	1593	1627	1362	1287	1749	1741	1753	1763	1624	1784	1571	1186	1701
332	k__Bacteria	p__Proteobacteria	c__Gammaproteobacteria	o__Enterobacteriales	f__Enterobacteriaceae	g__unclassified	s__unclassified	325	261	788	535	249	302	1669	962	994	1162	1569	1456	1685	599	1640	1666	946	1724
333	k__Bacteria	p__Chloroflexi	c__Anaerolineae	o__SBR1031	f__A4b	g__unclassified	s__unclassified	641	586	706	706	670	788	258	199	202	749	755	809	931	1020	939	259	125	258
334	k__Archaea	p__Euryarchaeota	c__Methanobacteria	o__Methanobacteriales	f__Methanobacteriaceae	g__Methanothermobacter	s__thermautotrophicus	1414	1488	1194	1747	380	1728	346	187	206	1727	1733	1703	443	550	473	285	225	249
335	k__Bacteria	p__Nitrospirae	c__Nitrospira	o__Nitrospirales	f__[Leptospirillaceae]	g__Leptospirillum	s__ferrodiazotrophum	1807	1811	1807	1799	1663	1182	54	1653	1654	1801	1788	1212	431	538	220	48	1675	41
336	k__Bacteria	p__Planctomycetes	c__Planctomycetia	o__Pirellulales	f__Pirellulaceae	g__unclassified	s__unclassified	1773	1744	1760	1768	1765	1753	1750	1724	1693	1765	1764	1776	1773	1784	1787	1745	1671	1763
337	k__Bacteria	p__Proteobacteria	c__Deltaproteobacteria	o__Myxococcales	f__OM27	g__94otu29906	s__97otu80658	1720	1643	1662	1673	1696	1674	1674	1542	1546	1696	1692	1707	1721	1739	1746	1673	1490	1689
338	k__Bacteria	p__Planctomycetes	c__Planctomycetia	o__Pirellulales	f__Pirellulaceae	g__unclassified	s__unclassified	1700	1647	1678	1677	1687	1662	1641	1544	1498	1683	1685	1708	1715	1721	1731	1643	1456	1647
339	k__Bacteria	p__Planctomycetes	c__Planctomycetia	o__unclassified	f__unclassified	g__unclassified	s__unclassified	714	527	565	551	589	760	254	119	72	658	674	728	858	935	978	152	40	222
340	k__Bacteria	p__Actinobacteria	c__Actinobacteria	o__Actinomycetales	f__Mycobacteriaceae	g__Mycobacterium	s__unclassified	312	291	1326	1188	1219	344	1625	1630	1570	383	262	270	749	755	248	1652	1602	1627
341	k__Bacteria	p__Tenericutes	c__Mollicutes	o__Mycoplasmatales	f__Mycoplasmataceae	g__Mycoplasma	s__97otu14559	433	459	439	540	518	730	84	21	25	514	527	527	704	875	672	75	27	61
342	k__Bacteria	p__Actinobacteria	c__Actinobacteria	o__Actinomycetales	f__Microbacteriaceae	g__unclassified	s__unclassified	141	189	1437	1212	163	157	524	1779	1778	178	136	239	798	196	302	520	1745	520
343	k__Bacteria	p__Firmicutes	c__Bacilli	o__Bacillales	f__Staphylococcaceae	g__Staphylococcus	s__97otu97507	1047	1248	1094	1264	1317	1251	1093	630	614	1220	1167	1149	1679	1752	1348	1130	679	1092
344	k__Bacteria	p__Proteobacteria	c__Betaproteobacteria	o__Burkholderiales	f__Alcaligenaceae	g__unclassified	s__unclassified	260	136	962	784	507	114	1302	153	157	1545	1716	1644	274	500	392	1298	186	1368
345	k__Bacteria	p__Proteobacteria	c__Gammaproteobacteria	o__Pseudomonadales	f__Pseudomonadaceae	g__94otu32604	s__unclassified	1564	1370	1565	1390	1066	373	373	100	112	615	629	547	323	306	477	361	104	393
346	k__Bacteria	p__Bacteroidetes	c__Sphingobacteriia	o__Sphingobacteriales	f__Sphingobacteriaceae	g__Sphingobacterium	s__multivorum	354	294	221	120	111	102	994	168	104	1625	1627	1620	235	482	1684	1035	121	1050
347	k__Bacteria	p__Bacteroidetes	c__Sphingobacteriia	o__Sphingobacteriales	f__Sphingobacteriaceae	g__94otu13596	s__unclassified	1557	1804	1459	1130	1362	641	1538	1768	1755	1788	1797	1786	156	657	1789	1563	1765	1543
348	k__Bacteria	p__Bacteroidetes	c__Sphingobacteriia	o__Sphingobacteriales	f__Sphingobacteriaceae	g__unclassified	s__unclassified	1452	1718	1342	909	1701	512	725	1662	1544	1239	1296	1238	39	97	1362	650	1605	756
349	k__Bacteria	p__Proteobacteria	c__Alphaproteobacteria	o__Sphingomonadales	f__Sphingomonadaceae	g__Sphingomonas	s__unclassified	284	174	188	206	1471	181	1348	1415	1480	402	712	1355	201	219	384	1317	1437	1381
350	k__Bacteria	p__Verrucomicrobia	c__Verrucomicrobiae	o__Verrucomicrobiales	f__Verrucomicrobiaceae	g__94otu39494	s__97otu57351	31	15	40	17	18	25	941	269	291	66	123	82	17	116	273	902	401	932
351	k__Bacteria	p__Proteobacteria	c__Betaproteobacteria	o__Burkholderiales	f__Comamonadaceae	g__Comamonas	s__97otu35025	887	298	1099	1138	760	1046	394	795	871	1170	1285	1058	238	808	334	360	889	388
352	k__Bacteria	p__Proteobacteria	c__Betaproteobacteria	o__85otu4392	f__91otu20788	g__94otu43067	s__97otu48529	1742	1036	1655	1438	1261	467	963	1747	1711	262	220	116	973	203	52	986	1700	1012
353	k__Bacteria	p__Bacteroidetes	c__Flavobacteriia	o__Flavobacteriales	f__[Weeksellaceae]	g__94otu17610	s__97otu4185	1770	1682	1599	1491	1578	832	1734	1705	1663	1772	1777	1772	1459	824	549	1741	1679	1737
354	k__Bacteria	p__Bacteroidetes	c__Flavobacteriia	o__Flavobacteriales	f__[Weeksellaceae]	g__Chryseobacterium	s__97otu46349	1781	1733	1777	1751	1535	1134	381	1165	1016	1361	1226	1747	346	249	360	456	1194	389
355	k__Bacteria	p__Bacteroidetes	c__Flavobacteriia	o__Flavobacteriales	f__Flavobacteriaceae	g__Flavobacterium	s__unclassified	1074	866	959	898	454	450	259	258	193	879	805	1023	648	600	754	225	267	262
356	k__Bacteria	p__Bacteroidetes	c__[Saprospirae]	o__[Saprospirales]	f__Chitinophagaceae	g__unclassified	s__unclassified	1350	187	219	173	1620	190	1182	1761	1715	349	1267	356	454	351	421	1227	1744	1215
357	k__Bacteria	p__Firmicutes	c__Bacilli	o__Bacillales	f__91otu20027	g__94otu24273	s__97otu46683	1354	1721	1605	1786	1498	1431	1602	1586	1545	1629	1573	1222	1354	1564	1743	1590	1546	1616
358	k__Bacteria	p__Fibrobacteres	c__TG3	o__TG3-1	f__MAT-CR-H6-H10	g__94otu21851	s__97otu54940	1463	1449	1479	1469	1523	1484	1311	860	787	1484	1501	1524	1586	1584	1619	1239	763	1315
359	k__Bacteria	p__Firmicutes	c__Bacilli	o__Lactobacillales	f__Streptococcaceae	g__unclassified	s__unclassified	1578	693	1275	832	820	1754	1370	1543	1596	308	255	144	336	349	195	1400	1552	1323
360	k__Bacteria	p__Nitrospirae	c__Nitrospira	o__Nitrospirales	f__[Thermodesulfovibrionaceae]	g__LCP-6	s__97otu95654	1361	1291	1335	1343	1381	1401	1100	670	582	1270	1341	1326	1492	1465	1506	987	483	1096
361	k__Bacteria	p__Firmicutes	c__Clostridia	o__Clostridiales	f__Lachnospiraceae	g__[Ruminococcus]	s__torques	370	436	485	366	179	230	1744	1507	1499	1123	1208	1092	1012	212	607	1747	1538	1758
362	k__Bacteria	p__Actinobacteria	c__Actinobacteria	o__Actinomycetales	f__Nocardioidaceae	g__Propionicimonas	s__unclassified	75	118	204	514	296	384	1125	1650	1642	77	46	168	1552	387	140	1177	1623	1142
363	k__Bacteria	p__Actinobacteria	c__Actinobacteria	o__Actinomycetales	f__unclassified	g__unclassified	s__unclassified	1404	1508	1582	1644	1359	1581	545	1430	1488	1027	623	705	1673	1748	1065	611	1481	561
364	k__Bacteria	p__Actinobacteria	c__Actinobacteria	o__Actinomycetales	f__Corynebacteriaceae	g__Corynebacterium	s__kroppenstedtii	1543	1482	1548	1465	1549	1491	1242	862	900	1547	1550	1581	1657	1651	1694	1236	892	1273
365	k__Bacteria	p__Proteobacteria	c__Betaproteobacteria	o__Burkholderiales	f__Oxalobacteraceae	g__94otu13444	s__97otu18995	1734	928	1700	1541	1355	482	187	1720	1692	162	229	79	1161	346	97	101	1683	135
366	k__Bacteria	p__Proteobacteria	c__Betaproteobacteria	o__Burkholderiales	f__Comamonadaceae	g__94otu8736	s__97otu3201	1370	727	931	529	1226	156	288	883	932	217	241	97	368	256	327	306	849	308
367	k__Bacteria	p__Proteobacteria	c__Betaproteobacteria	o__Burkholderiales	f__Oxalobacteraceae	g__94otu8464	s__unclassified	1392	627	1360	1446	1223	1368	801	1619	1661	1334	1469	1211	735	1129	691	832	1665	855
368	k__Bacteria	p__Proteobacteria	c__Gammaproteobacteria	o__Pseudomonadales	f__Pseudomonadaceae	g__Pseudomonas	s__97otu2357	437	282	354	230	110	144	464	1123	1190	451	510	491	98	222	322	497	1128	429
369	k__Bacteria	p__Proteobacteria	c__Gammaproteobacteria	o__Pseudomonadales	f__Pseudomonadaceae	g__Pseudomonas	s__veronii	473	301	385	225	119	252	1092	1641	1676	701	705	651	184	88	259	1122	1609	1074
370	k__Bacteria	p__Proteobacteria	c__Gammaproteobacteria	o__Oceanospirillales	f__Oceanospirillaceae	g__Marinomonas	s__97otu16458	1436	1293	1309	1352	841	1414	1610	1149	1337	1363	1421	1433	1203	1118	1123	1613	1209	1580
371	k__Bacteria	p__Proteobacteria	c__Gammaproteobacteria	o__Pseudomonadales	f__Pseudomonadaceae	g__Pseudomonas	s__unclassified	1635	1573	1579	1612	1300	1612	1699	1446	1456	1564	1609	1610	1424	1414	1386	1685	1363	1716
372	k__Bacteria	p__Proteobacteria	c__Gammaproteobacteria	o__Pseudomonadales	f__Pseudomonadaceae	g__Pseudomonas	s__97otu46439	1646	1503	1574	1547	946	1590	1492	863	963	1505	1527	1368	638	726	741	1478	881	1441
373	k__Bacteria	p__Proteobacteria	c__Gammaproteobacteria	o__Xanthomonadales	f__Xanthomonadaceae	g__Lysobacter	s__97otu68778	1309	1168	1225	1008	576	457	1019	480	475	1314	1310	1346	1235	1107	1338	960	448	1105
374	k__Bacteria	p__Proteobacteria	c__Gammaproteobacteria	o__Pseudomonadales	f__Pseudomonadaceae	g__Pseudomonas	s__unclassified	1329	1175	1256	1017	535	1257	85	29	42	1313	1366	1184	447	486	571	73	31	55
375	k__Bacteria	p__Tenericutes	c__Mollicutes	o__Mycoplasmatales	f__Mycoplasmataceae	g__Mycoplasma	s__97otu87310	1	13	17	57	37	39	1107	419	397	36	99	157	99	114	1	1096	466	1150
376	k__Bacteria	p__Tenericutes	c__Mollicutes	o__Mycoplasmatales	f__Mycoplasmataceae	g__Mycoplasma	s__unclassified	413	609	324	316	331	356	139	259	248	1190	1199	1249	1093	565	1343	185	301	119
377	k__Bacteria	p__Tenericutes	c__Mollicutes	o__Acholeplasmatales	f__Acholeplasmataceae	g__Acholeplasma	s__97otu34417	1418	1396	1354	1475	1486	1527	1479	914	825	1391	1354	1322	1538	1618	1455	1381	761	1509
378	k__Bacteria	p__Tenericutes	c__Mollicutes	o__Mycoplasmatales	f__Mycoplasmataceae	g__Mycoplasma	s__unclassified	1581	1448	1540	1532	1602	1539	1608	1025	1007	1578	1564	1569	1617	1667	1647	1543	1036	1532
379	k__Bacteria	p__Proteobacteria	c__Alphaproteobacteria	o__Rhizobiales	f__Bradyrhizobiaceae	g__Bradyrhizobium	s__unclassified	1384	1706	1503	1121	1584	454	1695	1643	1659	341	253	300	1762	1553	1761	1704	1645	1692
380	k__Bacteria	p__Proteobacteria	c__Alphaproteobacteria	o__Rhizobiales	f__Phyllobacteriaceae	g__94otu11907	s__97otu46498	1025	1504	792	498	1631	1173	1571	1433	1479	81	169	55	250	102	54	1574	1420	1585
381	k__Bacteria	p__Proteobacteria	c__Alphaproteobacteria	o__Rhizobiales	f__unclassified	g__unclassified	s__unclassified	1394	1277	618	1437	1113	1465	1515	1498	1493	273	295	232	65	675	268	1509	1461	1535
382	k__Bacteria	p__Proteobacteria	c__Alphaproteobacteria	o__Sphingomonadales	f__Sphingomonadaceae	g__unclassified	s__unclassified	875	989	878	1087	1294	1624	1307	1681	1672	428	410	595	524	1030	438	1338	1662	1282
383	k__Bacteria	p__Proteobacteria	c__Alphaproteobacteria	o__Rhizobiales	f__Phyllobacteriaceae	g__Mesorhizobium	s__97otu98426	1201	1185	1159	1327	1420	1389	781	615	677	666	604	715	705	1303	695	782	701	716
384	k__Bacteria	p__Proteobacteria	c__Alphaproteobacteria	o__Rhizobiales	f__Rhizobiaceae	g__Agrobacterium	s__97otu93974	1711	1601	1560	1274	1347	1669	867	1503	1484	263	281	500	34	1756	260	869	1444	869
385	k__Bacteria	p__Gemmatimonadetes	c__Gemm-2	o__85otu2360	f__unclassified	g__unclassified	s__unclassified	219	224	185	189	122	108	1731	1184	1131	340	337	361	341	340	382	1711	1189	1744
386	k__Bacteria	p__OD1	c__ZB2	o__85otu3920	f__91otu6067	g__94otu12477	s__97otu64151	29	19	16	3	12	13	1615	1399	1391	13	13	47	62	50	1790	1623	1353	1617
387	k__Bacteria	p__OD1	c__ZB2	o__85otu334	f__91otu4764	g__94otu15739	s__unclassified	1345	1235	1308	1281	1316	1302	1051	563	610	1345	1322	1353	1463	1474	1530	1030	569	1052
388	k__Bacteria	p__OP3	c__koll11	o__GIF10	f__kpj58rc	g__unclassified	s__unclassified	1626	1595	1639	1616	1658	1614	1523	775	768	1652	1657	1659	1695	1708	1724	1558	794	1557
389	k__Bacteria	p__Chloroflexi	c__Anaerolineae	o__unclassified	f__unclassified	g__unclassified	s__unclassified	1687	1569	1661	1498	1191	530	494	1273	1412	267	69	293	50	17	412	445	1359	559
390	k__Bacteria	p__Firmicutes	c__Bacilli	o__Lactobacillales	f__Lactobacillaceae	g__Lactobacillus	s__unclassified	1322	1307	1303	1001	522	244	7	139	127	1025	916	314	375	170	213	5	215	5
391	k__Bacteria	p__Firmicutes	c__Bacilli	o__Bacillales	f__Bacillaceae	g__Bacillus	s__unclassified	624	957	353	1079	1312	1725	21	33	44	1605	1019	887	334	187	491	18	32	18
392	k__Bacteria	p__Planctomycetes	c__Planctomycetia	o__Gemmatales	f__Gemmataceae	g__Gemmata	s__unclassified	68	76	50	69	23	115	882	569	437	166	173	118	219	183	223	913	559	940
393	k__Bacteria	p__Cyanobacteria	c__Chloroplast	o__Stramenopiles	f__91otu4345	g__94otu12875	s__97otu97838	556	457	638	544	624	779	184	96	137	688	683	737	995	953	893	252	161	161
394	k__Bacteria	p__Cyanobacteria	c__Chloroplast	o__unclassified	f__unclassified	g__unclassified	s__unclassified	1689	1659	1710	1621	1708	1578	1619	1072	1160	1766	1765	1773	1767	1749	1785	1659	1240	1564
395	k__Bacteria	p__Cyanobacteria	c__Chloroplast	o__Chlorophyta	f__91otu12309	g__94otu19248	s__97otu36945	1632	1618	1623	1399	1299	787	1644	1525	1451	1519	1520	1414	1427	623	780	1637	1493	1673
396	k__Bacteria	p__Cyanobacteria	c__Chloroplast	o__Stramenopiles	f__91otu4345	g__94otu12875	s__97otu64712	204	199	195	221	200	202	1158	1132	1100	286	297	278	293	210	283	1204	1190	1129
397	k__Bacteria	p__Verrucomicrobia	c__Verrucomicrobiae	o__Verrucomicrobiales	f__Verrucomicrobiaceae	g__Akkermansia	s__muciniphila	627	733	573	519	382	525	423	463	580	1275	1281	1318	1188	731	1427	469	658	424
398	k__Bacteria	p__Verrucomicrobia	c__Opitutae	o__Puniceicoccales	f__Puniceicoccaceae	g__Puniceicoccus	s__97otu6	1256	1232	1293	1243	1321	1205	1218	603	722	1333	1357	1400	1450	1475	1557	1235	697	1121
399	k__Bacteria	p__Verrucomicrobia	c__[Pedosphaerae]	o__[Pedosphaerales]	f__Ellin517	g__94otu41023	s__unclassified	128	142	116	119	127	196	371	1351	1252	233	242	253	240	279	346	443	1368	302
400	k__Bacteria	p__Gemmatimonadetes	c__unclassified	o__unclassified	f__unclassified	g__unclassified	s__unclassified	981	1041	975	1067	991	1045	671	635	597	1057	1040	1155	1216	1316	1268	550	561	675
401	k__Bacteria	p__Gemmatimonadetes	c__Gemmatimonadetes	o__Gemmatimonadales	f__Ellin5301	g__94otu35060	s__97otu80469	464	908	446	504	1343	1452	344	684	632	810	733	1067	1490	547	1135	352	583	461
402	k__Bacteria	p__OD1	c__ABY1	o__85otu2364	f__91otu7002	g__94otu13965	s__unclassified	98	74	73	83	26	19	1114	618	546	37	107	103	60	125	135	1085	566	1075
403	k__Bacteria	p__OD1	c__ABY1	o__85otu2364	f__unclassified	g__unclassified	s__unclassified	1	35	32	114	141	173	1301	1283	1275	52	128	107	75	32	1	1348	1267	1325
404	k__Archaea	p__Euryarchaeota	c__unclassified	o__unclassified	f__unclassified	g__unclassified	s__unclassified	201	96	106	41	70	95	1173	606	640	171	62	213	56	315	134	1118	631	1167
405	k__Archaea	p__Euryarchaeota	c__Methanobacteria	o__Methanobacteriales	f__MSBL1	g__SAGMEG-1	s__97otu97907	1707	1493	1658	1481	1105	550	1714	1144	1276	1673	1707	1615	355	491	444	1696	1147	1672
406	k__Bacteria	p__Firmicutes	c__Bacilli	o__Bacillales	f__Bacillaceae	g__Bacillus	s__flexus	937	1190	1021	1215	1277	1333	1058	520	502	1074	1016	821	1303	1548	957	1048	549	1017
407	k__Bacteria	p__Firmicutes	c__Clostridia	o__Clostridiales	f__unclassified	g__unclassified	s__unclassified	847	761	853	788	842	977	521	234	172	932	878	886	1104	1136	1152	371	199	538
408	k__Bacteria	p__Firmicutes	c__Clostridia	o__Clostridiales	f__unclassified	g__unclassified	s__unclassified	447	645	459	752	531	710	369	53	34	608	607	538	671	1156	641	338	63	362
409	k__Bacteria	p__GN02	c__3BR-5F	o__85otu4604	f__91otu10019	g__unclassified	s__unclassified	136	162	154	128	46	70	1175	1014	987	249	240	163	145	135	116	1199	1040	1138
410	k__Bacteria	p__Tenericutes	c__Mollicutes	o__Mycoplasmatales	f__Mycoplasmataceae	g__Mycoplasma	s__97otu33166	519	606	586	401	534	431	167	120	210	866	895	885	930	783	1128	147	194	81
411	k__Bacteria	p__Chloroflexi	c__Anaerolineae	o__SBR1031	f__A4b	g__94otu39141	s__97otu43669	91	156	111	53	48	84	986	1003	907	139	145	51	64	87	164	1026	960	1008
412	k__Bacteria	p__Chloroflexi	c__Anaerolineae	o__OPB11	f__unclassified	g__unclassified	s__unclassified	392	360	374	414	457	621	987	1407	1340	418	390	466	781	723	623	959	1311	1005
413	k__Bacteria	p__Chloroflexi	c__Anaerolineae	o__SBR1031	f__A4b	g__unclassified	s__unclassified	1010	896	995	913	1040	927	655	298	338	1106	1120	1133	1302	1250	1354	659	278	635
414	k__Bacteria	p__Chloroflexi	c__Anaerolineae	o__SBR1031	f__A4b	g__unclassified	s__unclassified	943	964	1018	841	1049	767	590	506	528	1187	1156	1181	1238	1171	1367	543	590	526
415	k__Bacteria	p__Acidobacteria	c__Acidobacteria-6	o__iii1-15	f__91otu412	g__94otu11629	s__97otu6348	810	1084	413	249	227	140	848	204	265	1435	1470	1510	1443	1062	1563	881	279	919
416	k__Bacteria	p__Acidobacteria	c__Solibacteres	o__Solibacterales	f__Solibacteraceae	g__Candidatus Solibacter	s__unclassified	666	690	655	587	619	757	391	397	443	1090	1129	1158	1174	924	1289	442	375	428
417	k__Bacteria	p__Acidobacteria	c__unclassified	o__unclassified	f__unclassified	g__unclassified	s__unclassified	1757	1750	1766	1770	1786	1773	1692	1675	1683	1679	1630	1696	760	1764	664	1682	1668	1713
418	k__Bacteria	p__Acidobacteria	c__unclassified	o__unclassified	f__unclassified	g__unclassified	s__unclassified	1620	1428	1616	1708	1660	577	1741	1424	1429	274	256	279	191	642	457	1743	1440	1760
419	k__Bacteria	p__Acidobacteria	c__Acidobacteria-6	o__iii1-15	f__91otu6259	g__94otu1282	s__unclassified	56	81	123	52	44	68	169	1243	1198	110	186	110	233	265	209	166	1183	202
420	k__Bacteria	p__Armatimonadetes	c__Armatimonadia	o__Armatimonadales	f__Armatimonadaceae	g__94otu40722	s__97otu92985	1062	922	960	958	1100	1088	782	307	340	1093	1160	1125	1361	1356	1396	759	280	762
421	k__Bacteria	p__Actinobacteria	c__Actinobacteria	o__Actinomycetales	f__unclassified	g__unclassified	s__unclassified	1766	1781	1787	1791	1789	1787	1706	1797	1792	1653	1575	1499	1787	1803	1518	1687	1795	1705
422	k__Bacteria	p__Actinobacteria	c__Actinobacteria	o__Actinomycetales	f__Micromonosporaceae	g__94otu8918	s__97otu11102	872	1154	1509	1494	1692	1655	1575	1733	1728	746	638	561	1593	1715	874	1599	1743	1550
423	k__Bacteria	p__Actinobacteria	c__Actinobacteria	o__Actinomycetales	f__unclassified	g__unclassified	s__unclassified	53	340	169	166	1659	223	657	1784	1774	465	283	136	441	1087	277	799	1764	707
424	k__Bacteria	p__Actinobacteria	c__Actinobacteria	o__Actinomycetales	f__Micromonosporaceae	g__94otu8918	s__97otu11102	249	363	363	434	603	665	1295	1288	1272	384	370	398	865	904	415	1354	1220	1330
425	k__Bacteria	p__Actinobacteria	c__Actinobacteria	o__Actinomycetales	f__Streptomycetaceae	g__Streptomyces	s__unclassified	22	8	45	152	63	7	905	987	917	343	535	313	109	223	1	962	990	887
426	k__Bacteria	p__Actinobacteria	c__Actinobacteria	o__Actinomycetales	f__unclassified	g__unclassified	s__unclassified	1075	1208	1192	1251	1383	1421	606	1031	1082	775	714	639	1433	1552	760	668	1087	627
427	k__Bacteria	p__Actinobacteria	c__Actinobacteria	o__Actinomycetales	f__Micrococcaceae	g__Arthrobacter	s__97otu63163	1625	1653	1667	1684	1725	1713	1541	1617	1595	1462	1284	1521	1736	1740	1547	1512	1580	1548
428	k__Bacteria	p__Actinobacteria	c__Actinobacteria	o__Actinomycetales	f__Micrococcaceae	g__Micrococcus	s__luteus	1534	1540	1581	1584	1633	1635	1421	1390	1310	1328	1165	1406	1674	1696	1433	1280	1213	1459
429	k__Bacteria	p__Actinobacteria	c__Actinobacteria	o__Actinomycetales	f__unclassified	g__unclassified	s__unclassified	1498	1591	1620	1642	1690	1714	1374	1701	1707	1433	1292	1488	1746	1744	1478	1439	1709	1351
430	k__Bacteria	p__Actinobacteria	c__Actinobacteria	o__Actinomycetales	f__Nocardioidaceae	g__Propionicimonas	s__unclassified	1576	1693	1739	1738	1757	1788	1609	1782	1780	1490	1337	1532	1782	1768	1505	1628	1789	1604
431	k__Bacteria	p__Actinobacteria	c__Actinobacteria	o__Actinomycetales	f__Microbacteriaceae	g__Microbacterium	s__unclassified	1438	1371	1393	1408	1434	1488	1331	965	815	1383	1359	1420	1486	1549	1520	1222	771	1433
432	k__Bacteria	p__Spirochaetes	c__Spirochaetes	o__Spirochaetales	f__Spirochaetaceae	g__Treponema	s__unclassified	1015	1026	1023	1150	1298	1204	383	359	382	1031	1076	1097	526	1244	704	489	419	414
433	k__Bacteria	p__Spirochaetes	c__Spirochaetes	o__Spirochaetales	f__Spirochaetaceae	g__Treponema	s__sp5	1433	1389	1426	1435	1423	1439	1343	738	726	1459	1462	1464	1568	1580	1580	1269	710	1376
434	k__Bacteria	p__Bacteroidetes	c__Sphingobacteriia	o__Sphingobacteriales	f__Sphingobacteriaceae	g__Sphingobacterium	s__unclassified	841	1518	672	405	539	333	898	771	663	1609	1645	1591	356	251	1665	912	731	1011
435	k__Bacteria	p__Bacteroidetes	c__Bacteroidia	o__Bacteroidales	f__unclassified	g__unclassified	s__unclassified	1522	1481	1529	1477	1551	1447	1559	1128	1233	1584	1601	1613	1640	1672	1676	1587	1288	1473
436	k__Bacteria	p__Bacteroidetes	c__Flavobacteriia	o__Flavobacteriales	f__[Weeksellaceae]	g__Chryseobacterium	s__97otu39819	1760	1709	1747	1714	1497	1078	1581	1695	1668	1708	1678	1733	994	738	885	1595	1715	1565
437	k__Bacteria	p__Bacteroidetes	c__Flavobacteriia	o__Flavobacteriales	f__Flavobacteriaceae	g__Flavobacterium	s__97otu69743	1514	1373	1449	1305	888	497	702	805	761	1405	1319	1476	439	574	313	751	887	750
438	k__Bacteria	p__Bacteroidetes	c__Flavobacteriia	o__Flavobacteriales	f__unclassified	g__unclassified	s__unclassified	1788	1759	1784	1771	1721	1315	1720	1725	1679	1773	1768	1782	1315	776	1707	1705	1728	1727
439	k__Bacteria	p__Bacteroidetes	c__Flavobacteriia	o__Flavobacteriales	f__Flavobacteriaceae	g__unclassified	s__unclassified	238	533	1501	1238	228	408	643	1736	1699	305	261	318	113	345	460	688	1723	644
440	k__Bacteria	p__Elusimicrobia	c__Elusimicrobia	o__Elusimicrobiales	f__unclassified	g__unclassified	s__unclassified	987	867	922	939	957	1051	543	256	254	1063	1020	1050	1227	1191	1277	545	226	549
441	k__Bacteria	p__Elusimicrobia	c__Elusimicrobia	o__FAC88	f__91otu7351	g__94otu14547	s__97otu39662	1572	1476	1514	1512	1542	1534	1518	973	927	1553	1538	1570	1632	1626	1680	1415	883	1482
442	k__Bacteria	p__Planctomycetes	c__Phycisphaerae	o__Phycisphaerales	f__Phycisphaeraceae	g__94otu23706	s__97otu25999	764	832	867	676	915	716	523	439	536	1026	1087	1035	1170	1193	1282	538	665	411
443	k__Bacteria	p__Planctomycetes	c__Planctomycetia	o__Gemmatales	f__Gemmataceae	g__Gemmata	s__97otu56372	322	288	350	296	317	319	916	1224	1116	550	603	569	609	569	742	969	1205	890
444	k__Bacteria	p__BRC1	c__PRR-11	o__85otu824	f__91otu14618	g__94otu40072	s__97otu91645	1287	1231	1290	1283	1339	1282	1163	712	611	1346	1327	1366	1442	1430	1521	989	528	1107
445	k__Bacteria	p__Proteobacteria	c__Gammaproteobacteria	o__unclassified	f__unclassified	g__unclassified	s__unclassified	1187	986	1118	867	490	968	1553	1210	1349	1041	1203	1227	782	805	855	1588	1280	1524
446	k__Bacteria	p__Proteobacteria	c__Gammaproteobacteria	o__Pseudomonadales	f__Pseudomonadaceae	g__Pseudomonas	s__unclassified	1328	1201	1237	1314	931	1301	1573	1130	1086	1250	1283	1301	1230	1121	1179	1566	998	1603
447	k__Bacteria	p__Proteobacteria	c__Gammaproteobacteria	o__Oceanospirillales	f__Halomonadaceae	g__Candidatus Portiera	s__97otu4094	1139	946	1062	1160	584	1121	1310	674	685	1183	1218	1196	862	915	858	1303	720	1199
448	k__Bacteria	p__Proteobacteria	c__Betaproteobacteria	o__Burkholderiales	f__Alcaligenaceae	g__94otu8453	s__97otu12450	421	444	1460	1359	1212	536	1216	591	550	1508	1523	1496	223	645	458	1177	538	1267
449	k__Bacteria	p__Proteobacteria	c__Gammaproteobacteria	o__Alteromonadales	f__Alteromonadaceae	g__Marinobacter	s__97otu98457	441	421	527	556	585	783	94	58	152	532	512	550	948	973	660	141	95	153
450	k__Bacteria	p__Proteobacteria	c__Gammaproteobacteria	o__Pseudomonadales	f__Moraxellaceae	g__Acinetobacter	s__johnsonii	389	350	412	351	343	348	178	396	493	1481	1500	1493	623	627	1006	253	492	155
451	k__Bacteria	p__Proteobacteria	c__unclassified	o__unclassified	f__unclassified	g__unclassified	s__unclassified	1171	1316	1223	1034	1158	980	1143	696	845	1601	1591	1608	1579	1308	1659	1176	852	1098
452	k__Bacteria	p__Proteobacteria	c__Gammaproteobacteria	o__Xanthomonadales	f__Xanthomonadaceae	g__Stenotrophomonas	s__geniculata	1181	1319	974	772	473	1084	1065	457	441	1538	1542	1583	1519	1337	1615	1049	446	1226
453	k__Bacteria	p__Proteobacteria	c__Gammaproteobacteria	o__unclassified	f__unclassified	g__unclassified	s__unclassified	1398	1352	1400	1355	1439	1354	1246	1018	1074	1474	1507	1527	1556	1582	1609	1271	1203	1187
454	k__Bacteria	p__Proteobacteria	c__unclassified	o__unclassified	f__unclassified	g__unclassified	s__unclassified	1180	1132	1157	1144	1014	1037	1016	708	609	1336	1329	1340	1423	1286	1477	879	625	994
455	k__Bacteria	p__Proteobacteria	c__Gammaproteobacteria	o__Alteromonadales	f__Alteromonadaceae	g__unclassified	s__unclassified	1267	1198	1278	1230	1335	1174	1277	760	888	1394	1375	1403	1448	1484	1542	1266	890	1116
456	k__Bacteria	p__Proteobacteria	c__Gammaproteobacteria	o__Enterobacteriales	f__Enterobacteriaceae	g__unclassified	s__unclassified	1193	1069	1166	1198	1142	1152	1187	730	753	1228	1268	1266	1413	1425	1468	1189	741	1247
457	k__Bacteria	p__Proteobacteria	c__Gammaproteobacteria	o__Enterobacteriales	f__Enterobacteriaceae	g__94otu8540	s__97otu67	1161	1236	1255	1125	640	930	819	144	149	893	1072	1047	1071	1221	1176	841	157	785
458	k__Bacteria	p__Proteobacteria	c__unclassified	o__unclassified	f__unclassified	g__unclassified	s__unclassified	1221	1188	1070	1246	1467	1249	879	1598	1632	475	444	531	304	1111	383	898	1650	809
459	k__Bacteria	p__Proteobacteria	c__Deltaproteobacteria	o__Myxococcales	f__OM27	g__unclassified	s__unclassified	122	137	91	48	75	36	679	1212	1238	102	90	151	19	73	161	766	1206	676
460	k__Bacteria	p__Proteobacteria	c__Gammaproteobacteria	o__Pseudomonadales	f__Pseudomonadaceae	g__unclassified	s__unclassified	1584	1441	1471	1294	835	1459	1753	1453	1515	949	1027	1009	766	745	852	1751	1453	1748
461	k__Bacteria	p__Proteobacteria	c__Alphaproteobacteria	o__Rhodospirillales	f__Rhodospirillaceae	g__Azospirillum	s__97otu18208	1680	1711	1758	1660	1373	687	1647	1631	1639	590	637	623	492	506	529	1655	1644	1646
462	k__Bacteria	p__Proteobacteria	c__Alphaproteobacteria	o__Rhizobiales	f__Rhizobiaceae	g__Agrobacterium	s__97otu93184	1763	1734	1726	1732	1761	1757	1509	1707	1722	1407	1299	1443	765	1787	757	1554	1721	1474
463	k__Bacteria	p__Proteobacteria	c__Alphaproteobacteria	o__Rhizobiales	f__Rhizobiaceae	g__Agrobacterium	s__97otu98714	1730	1708	1720	1755	1752	1722	1122	1260	1289	1563	1509	1595	345	1587	580	1116	1229	1100
464	k__Bacteria	p__Proteobacteria	c__Alphaproteobacteria	o__Rhizobiales	f__Rhizobiaceae	g__Agrobacterium	s__97otu98714	1653	1628	1597	1691	1689	1686	1098	1054	1081	1521	1479	1546	291	511	351	1062	987	1168
465	k__Bacteria	p__Chlorobi	c__SJA-28	o__85otu1379	f__91otu6228	g__94otu12719	s__97otu27857	130	164	114	155	214	304	417	1291	1291	132	235	164	104	81	64	509	1262	462
466	k__Bacteria	p__Fibrobacteres	c__TG3	o__TG3-1	f__MAT-CR-H6-H10	g__94otu21851	s__97otu54940	1067	985	1108	990	1045	1102	648	423	402	1165	1152	1169	1324	1367	1366	627	451	652
467	k__Bacteria	p__Proteobacteria	c__Gammaproteobacteria	o__Pseudomonadales	f__Pseudomonadaceae	g__94otu9076	s__97otu86960	1483	1565	1183	768	483	411	83	469	505	372	365	387	505	634	702	154	454	203
468	k__Bacteria	p__Actinobacteria	c__Actinobacteria	o__Actinomycetales	f__unclassified	g__unclassified	s__unclassified	215	233	187	207	225	250	1450	1209	1279	401	354	388	452	197	535	1489	1207	1452
469	k__Bacteria	p__Planctomycetes	c__Phycisphaerae	o__WD2101	f__unclassified	g__unclassified	s__unclassified	1	46	1	54	30	277	275	1538	1473	9	4	1	266	234	160	232	1454	80
470	k__Bacteria	p__OP9	c__JS1	o__BA021	f__91otu5102	g__94otu24699	s__97otu75415	1482	1593	1494	1603	1711	1700	1411	1597	1671	1367	1178	1417	1739	1719	1430	1412	1628	1290
471	k__Bacteria	p__OP9	c__JS1	o__BA021	f__91otu5102	g__94otu24699	s__97otu75415	854	787	656	854	832	1031	202	355	249	558	530	746	1186	1148	923	116	201	220
472	k__Bacteria	p__Actinobacteria	c__Actinobacteria	o__Actinomycetales	f__91otu662	g__94otu29558	s__97otu32566	1777	1806	1213	1502	1190	1450	298	1787	1782	575	642	699	1678	503	985	269	1769	190
473	k__Bacteria	p__Actinobacteria	c__Actinobacteria	o__Actinomycetales	f__91otu662	g__94otu29558	s__97otu32566	1798	1791	1392	1606	839	1313	949	1744	1725	877	1062	1066	1497	655	1304	839	1697	898
474	k__Bacteria	p__Actinobacteria	c__Actinobacteria	o__Actinomycetales	f__91otu21285	g__94otu44262	s__97otu96590	36	16	1	44	45	4	918	944	863	754	360	262	544	273	65	1015	762	854
475	k__Bacteria	p__OP9	c__JS1	o__SB-45	f__91otu5120	g__94otu11950	s__97otu29996	1220	1172	1216	1255	1308	1331	1123	636	512	1282	1254	1165	1446	1470	1459	928	455	1252
476	k__Bacteria	p__Bacteroidetes	c__Bacteroidia	o__Bacteroidales	f__unclassified	g__unclassified	s__unclassified	1729	1666	1684	1712	1694	1691	1700	1583	1565	1715	1702	1726	1740	1750	1755	1697	1560	1719
477	k__Bacteria	p__Bacteroidetes	c__Bacteroidia	o__Bacteroidales	f__unclassified	g__unclassified	s__unclassified	1780	1765	1780	1780	1779	1741	1759	1753	1720	1778	1774	1785	1777	1788	1791	1750	1691	1757
478	k__Archaea	p__Euryarchaeota	c__Halobacteria	o__Halobacteriales	f__Halobacteriaceae	g__Haladaptatus	s__97otu42975	796	333	711	258	293	444	3	3	135	750	798	703	941	939	970	3	2	3
479	k__Archaea	p__Euryarchaeota	c__Methanomicrobia	o__Methanomicrobiales	f__91otu17259	g__unclassified	s__unclassified	1417	1662	1475	1745	1207	548	1727	1508	1485	1581	1478	1159	1123	725	1561	1727	1510	1745
480	k__Bacteria	p__Proteobacteria	c__Alphaproteobacteria	o__Sphingomonadales	f__Sphingomonadaceae	g__unclassified	s__unclassified	1618	1471	1577	1578	1648	1721	1624	1687	1650	1164	1246	1348	1178	1359	1335	1622	1652	1685
481	k__Bacteria	p__Actinobacteria	c__Actinobacteria	o__Actinomycetales	f__Microbacteriaceae	g__94otu22905	s__97otu73661	191	121	1242	845	173	270	1496	1585	1554	1630	1607	1683	576	540	685	1507	1513	1559
482	k__Bacteria	p__Actinobacteria	c__Actinobacteria	o__Actinomycetales	f__Microbacteriaceae	g__94otu22905	s__97otu73661	763	1323	1416	1152	766	1673	1677	1785	1786	1771	1740	1800	1129	954	879	1684	1770	1682
483	k__Bacteria	p__WS2	c__SHA-109	o__85otu2225	f__91otu4624	g__94otu10489	s__97otu21280	1335	1596	411	121	1284	249	1584	1545	1523	150	238	32	1769	721	178	1576	1517	1571
485	k__Archaea	p__Euryarchaeota	c__Thermoplasmata	o__E2	f__[Methanomassiliicoccaceae]	g__94otu28526	s__97otu31420	1814	1802	1805	1811	1807	1804	1808	1801	1803	1813	1808	1810	1813	1811	1815	1807	1791	1814
486	k__Bacteria	p__AC1	c__SHA-114	o__unclassified	f__unclassified	g__unclassified	s__unclassified	1115	1203	1205	1141	1231	1055	747	590	570	1305	1307	1365	1416	1335	1447	649	428	712
487	k__Bacteria	p__Proteobacteria	c__Alphaproteobacteria	o__85otu1423	f__91otu4141	g__94otu10933	s__97otu62902	170	1315	210	144	52	505	1001	694	727	212	181	122	194	167	93	934	729	942
488	k__Bacteria	p__Actinobacteria	c__Actinobacteria	o__Actinomycetales	f__Micrococcaceae	g__94otu35407	s__97otu4985	1738	1740	1749	1672	1638	1501	732	1752	1761	1178	1175	1025	1259	618	700	789	1737	779
489	k__Archaea	p__Euryarchaeota	c__Methanomicrobia	o__Methanosarcinales	f__Methanosaetaceae	g__Methanosaeta	s__97otu4084	1090	1374	1307	1651	1043	1717	1	1	1	1575	1106	1167	1559	360	222	2	1	1
490	k__Bacteria	p__Bacteroidetes	c__Flavobacteriia	o__Flavobacteriales	f__91otu12526	g__94otu24199	s__97otu48709	876	709	1317	1082	348	441	213	1528	1442	661	616	847	438	310	450	220	1473	406
491	k__Bacteria	p__Bacteroidetes	c__Sphingobacteriia	o__Sphingobacteriales	f__91otu2013	g__94otu4014	s__97otu4614	800	1256	633	385	430	272	638	1661	1616	407	466	395	284	166	508	436	1654	759
492	k__Bacteria	p__Proteobacteria	c__Alphaproteobacteria	o__Rhizobiales	f__Bradyrhizobiaceae	g__Bradyrhizobium	s__97otu40052	183	231	139	235	291	953	731	659	763	160	207	288	326	260	1385	713	695	738
493	k__Bacteria	p__Proteobacteria	c__79otu165	o__85otu2434	f__91otu8985	g__94otu17360	s__97otu19166	1598	1073	1224	904	1594	659	880	1540	1402	539	459	460	552	827	718	828	1387	985
494	k__Bacteria	p__Proteobacteria	c__Alphaproteobacteria	o__Rhizobiales	f__91otu4359	g__94otu13059	s__97otu9024	1330	1753	1178	1104	1808	1772	1690	1771	1772	606	523	650	160	1133	408	1688	1750	1718
495	k__Bacteria	p__GN01	c__79otu374	o__85otu175	f__91otu7379	g__94otu14593	s__97otu65925	582	716	605	522	939	920	1453	1714	1684	842	698	610	1033	841	701	1475	1642	1466
496	k__Bacteria	p__Proteobacteria	c__Betaproteobacteria	o__85otu4053	f__91otu1799	g__94otu3560	s__97otu4081	1	1	11	43	1269	226	1007	669	681	1	11	23	20	101	71	935	714	1200
497	k__Bacteria	p__GN04	c__GN15	o__85otu2184	f__91otu7485	g__94otu37398	s__unclassified	153	97	323	339	217	460	1560	1292	1188	116	319	224	816	442	315	1591	1210	1588
498	k__Bacteria	p__Chlorobi	c__BSV26	o__PK329	f__91otu6564	g__94otu35687	s__97otu24269	37	14	15	89	167	83	1320	964	1056	19	71	1	13	74	1641	1335	1000	1304
499	k__Bacteria	p__Firmicutes	c__Bacilli	o__Bacillales	f__Staphylococcaceae	g__Staphylococcus	s__aureus	271	242	291	133	386	381	650	157	121	1157	1181	1130	1304	1546	640	632	212	593
500	k__Archaea	p__Euryarchaeota	c__Halobacteria	o__Halobacteriales	f__Halobacteriaceae	g__Haloterrigena	s__97otu6410	1794	1801	1405	1060	992	517	76	1727	1753	469	992	1051	498	52	141	21	1726	67
501	k__Bacteria	p__Planctomycetes	c__Planctomycetia	o__Pirellulales	f__Pirellulaceae	g__Pirellula	s__unclassified	511	481	552	473	493	699	102	36	70	644	651	716	811	816	845	139	80	140
502	k__Bacteria	p__Firmicutes	c__Bacilli	o__Bacillales	f__Bacillaceae	g__Bacillus	s__97otu52528	973	1393	948	1488	971	515	719	1096	1125	1331	1294	513	126	451	1164	641	1105	672
503	k__Bacteria	p__Planctomycetes	c__unclassified	o__unclassified	f__unclassified	g__unclassified	s__unclassified	1812	1812	1815	1814	1811	1801	1806	1806	1797	1809	1811	1815	1814	1813	1816	1809	1798	1806
504	k__Bacteria	p__KSB3	c__MAT-CR-H3-D11	o__85otu378	f__91otu10426	g__94otu20062	s__97otu46022	1672	1777	1648	1795	1787	1798	1795	1786	1781	1660	1562	1415	1017	1794	1613	1790	1796	1784
505	k__Bacteria	p__KSB3	c__MAT-CR-H3-D11	o__85otu378	f__91otu10426	g__94otu20062	s__97otu46022	1229	1345	1169	1405	1413	1485	1048	608	468	1076	874	783	599	1560	1294	905	362	1307
506	k__Bacteria	p__Spirochaetes	c__Spirochaetes	o__Spirochaetales	f__Spirochaetaceae	g__Spirochaeta	s__thermophila	1670	1555	1670	1460	1074	430	1402	1575	1627	448	423	498	572	639	699	1420	1565	1390
508	k__Bacteria	p__Firmicutes	c__unclassified	o__unclassified	f__unclassified	g__unclassified	s__unclassified	1324	1142	1249	1201	547	1238	1587	1178	1249	1242	1345	1324	827	790	782	1605	1228	1497
509	k__Bacteria	p__Acidobacteria	c__Acidobacteria-6	o__iii1-15	f__91otu412	g__94otu34630	s__97otu27343	243	222	228	212	559	1738	785	1213	1237	252	139	135	390	440	373	825	1138	832
510	k__Bacteria	p__GN02	c__79otu831	o__85otu3419	f__91otu15620	g__94otu30898	s__97otu81689	908	149	56	60	9	113	538	1622	1564	344	258	369	176	60	435	552	1608	649
511	k__Bacteria	p__Actinobacteria	c__Actinobacteria	o__Actinomycetales	f__91otu662	g__94otu29558	s__unclassified	1467	1470	1788	1764	1224	1808	1442	1778	1758	472	534	549	1776	991	770	1482	1748	1437
512	k__Bacteria	p__73otu172	c__79otu1135	o__85otu2485	f__91otu2286	g__94otu4678	s__97otu5439	1754	1737	1764	1700	1354	928	368	1219	1192	1682	1656	841	669	900	619	419	1273	370
513	k__Bacteria	p__Actinobacteria	c__Actinobacteria	o__Actinomycetales	f__Microbacteriaceae	g__94otu12751	s__97otu28024	1	133	14	39	80	490	1183	1486	1603	1551	1643	1761	320	389	205	1226	1488	1210
514	k__Bacteria	p__Fibrobacteres	c__Fibrobacteria	o__Fibrobacterales	f__Fibrobacteraceae	g__Fibrobacter	s__succinogenes	1444	1314	1343	1431	1393	1437	1440	892	778	1409	1432	1430	1504	1464	1540	1282	745	1394
515	k__Bacteria	p__Firmicutes	c__Bacilli	o__Bacillales	f__Paenibacillaceae	g__94otu22900	s__97otu8329	1432	157	1555	1187	1515	215	1800	1748	1742	111	384	211	150	324	388	1795	1742	1809
516	k__Bacteria	p__Tenericutes	c__RF3	o__ML615J-28	f__91otu7305	g__94otu14476	s__97otu16137	1	170	127	151	128	127	1732	1600	1571	205	250	207	318	352	326	1709	1586	1729
517	k__Bacteria	p__OP8	c__OP8_1	o__HMMVPog-54	f__unclassified	g__unclassified	s__unclassified	276	398	1230	1075	1371	1476	498	1051	930	74	33	1	1296	145	422	499	1008	523
518	k__Bacteria	p__Proteobacteria	c__Alphaproteobacteria	o__Rhizobiales	f__91otu8344	g__94otu35240	s__97otu81744	1568	1544	1486	1064	1650	1650	1337	1118	1035	1577	1593	1611	207	1265	541	1306	971	1476
519	k__Bacteria	p__Proteobacteria	c__Deltaproteobacteria	o__unclassified	f__unclassified	g__unclassified	s__unclassified	632	519	529	543	546	720	180	101	100	647	664	757	874	936	955	169	41	201
520	k__Bacteria	p__Proteobacteria	c__Deltaproteobacteria	o__unclassified	f__unclassified	g__unclassified	s__unclassified	738	537	676	597	638	742	334	137	82	670	689	680	825	959	962	275	46	312
521	k__Bacteria	p__Proteobacteria	c__Gammaproteobacteria	o__Pseudomonadales	f__Pseudomonadaceae	g__Pseudomonas	s__97otu37196	1288	1212	1258	1033	773	537	1648	1329	1299	665	773	802	709	728	824	1642	1283	1650
522	k__Bacteria	p__Bacteroidetes	c__Bacteroidia	o__Bacteroidales	f__unclassified	g__unclassified	s__unclassified	1251	1688	1079	677	804	540	1484	1434	1382	1750	1772	1748	215	597	1771	1499	1414	1489
523	k__Bacteria	p__Bacteroidetes	c__Flavobacteriia	o__Flavobacteriales	f__Flavobacteriaceae	g__Flavobacterium	s__unclassified	1176	1088	1132	1025	723	585	420	456	333	1068	1031	1141	796	800	993	377	399	472
524	k__Bacteria	p__Bacteroidetes	c__Flavobacteriia	o__Flavobacteriales	f__[Weeksellaceae]	g__Cloacibacterium	s__97otu98504	1156	995	1096	962	541	317	107	231	131	1019	986	1102	418	240	321	107	236	175
525	k__Bacteria	p__Proteobacteria	c__Gammaproteobacteria	o__Xanthomonadales	f__Xanthomonadaceae	g__unclassified	s__unclassified	1082	979	1128	804	372	1430	1517	1764	1773	1635	1644	1647	1639	1004	1310	1516	1759	1534
526	k__Bacteria	p__Proteobacteria	c__Gammaproteobacteria	o__unclassified	f__unclassified	g__unclassified	s__unclassified	995	786	1191	831	420	692	1382	954	1079	1219	1323	1267	565	649	642	1385	1044	1272
527	k__Bacteria	p__Bacteroidetes	c__Bacteroidia	o__Bacteroidales	f__S24-7	g__unclassified	s__unclassified	1804	1797	1799	1800	1801	1795	1802	1789	1793	1804	1801	1805	1810	1808	1808	1799	1777	1804
528	k__Bacteria	p__Gemmatimonadetes	c__Gemm-3	o__85otu4649	f__unclassified	g__unclassified	s__unclassified	912	1126	915	737	722	776	757	647	673	1513	1495	1523	1498	992	1606	662	738	715
529	k__Bacteria	p__Proteobacteria	c__Betaproteobacteria	o__MWH-UniP1	f__91otu1168	g__94otu2243	s__97otu25850	1713	811	1564	1361	1106	433	858	1700	1622	687	785	612	877	221	126	796	1585	926
530	k__Bacteria	p__Planctomycetes	c__Planctomycetia	o__Planctomycetales	f__Planctomycetaceae	g__Planctomyces	s__unclassified	280	248	263	182	221	266	1250	1032	981	577	565	600	652	398	761	1279	1061	1291
531	k__Bacteria	p__Firmicutes	c__Erysipelotrichi	o__Erysipelotrichales	f__Erysipelotrichaceae	g__Allobaculum	s__97otu30234	1469	884	1320	906	1232	1142	1765	1699	1677	486	648	424	21	33	113	1752	1676	1791
532	k__Bacteria	p__Actinobacteria	c__Actinobacteria	o__Actinomycetales	f__91otu662	g__94otu29558	s__unclassified	315	237	1353	1290	1780	538	1261	1639	1609	85	37	102	243	47	1	1292	1622	1221
533	k__Bacteria	p__Actinobacteria	c__OPB41	o__85otu3089	f__91otu684	g__94otu36520	s__97otu77047	1285	1363	1301	1378	1400	1486	891	1148	1148	715	529	636	1484	1347	906	889	1055	864
534	k__Bacteria	p__Proteobacteria	c__Gammaproteobacteria	o__Pseudomonadales	f__Pseudomonadaceae	g__Pseudomonas	s__nitroreducens	1293	932	1182	882	482	470	1195	324	384	1315	1311	1157	590	607	639	1124	350	1145
535	k__Bacteria	p__Bacteroidetes	c__Flavobacteriia	o__Flavobacteriales	f__Flavobacteriaceae	g__Flavobacterium	s__unclassified	37	1	9	10	6	1	294	562	522	8	42	18	146	44	1	287	632	343
536	k__Bacteria	p__Bacteroidetes	c__Bacteroidia	o__Bacteroidales	f__Bacteroidaceae	g__Bacteroides	s__unclassified	366	963	276	164	183	51	35	210	183	820	1001	836	72	11	976	44	239	23
537	k__Bacteria	p__Firmicutes	c__Bacilli	o__Bacillales	f__Bacillaceae	g__94otu26725	s__unclassified	1311	1439	1303	467	1501	361	14	229	128	365	426	1195	561	621	600	11	145	15
538	k__Bacteria	p__Firmicutes	c__Bacilli	o__Bacillales	f__Bacillaceae	g__94otu26725	s__unclassified	1237	1720	1218	593	1791	647	72	662	635	419	540	1555	635	410	504	55	668	54
539	k__Bacteria	p__Verrucomicrobia	c__Opitutae	o__Puniceicoccales	f__Puniceicoccaceae	g__Puniceicoccus	s__97otu35222	1779	1774	1365	1074	1186	645	181	1739	1764	515	1051	990	850	370	690	102	1725	236
540	k__Bacteria	p__Proteobacteria	c__Betaproteobacteria	o__Burkholderiales	f__Alcaligenaceae	g__unclassified	s__unclassified	1071	735	1733	1648	1552	1005	1536	1322	1390	1707	1750	1682	249	1000	472	1520	1348	1492
541	k__Bacteria	p__Proteobacteria	c__Gammaproteobacteria	o__Pasteurellales	f__Pasteurellaceae	g__94otu8687	s__97otu37343	486	373	380	360	677	224	927	241	309	1218	1308	1317	1316	1109	1281	883	311	976
542	k__Bacteria	p__SAR406	c__AB16	o__Arctic96B-7	f__A714017	g__so4B24	s__97otu32561	670	1014	409	371	353	341	685	622	585	1494	1481	1508	1445	830	1564	718	661	767
543	k__Bacteria	p__Proteobacteria	c__Alphaproteobacteria	o__Sphingomonadales	f__Sphingomonadaceae	g__Sphingomonas	s__wittichii	1122	980	854	1409	1372	637	1403	1606	1633	254	249	366	224	534	295	1432	1647	1426
544	k__Bacteria	p__Proteobacteria	c__Alphaproteobacteria	o__Sphingomonadales	f__Sphingomonadaceae	g__Sphingobium	s__97otu1231	1341	1233	1016	1562	1538	867	1578	1049	1087	376	483	528	446	869	493	1557	1082	1583
545	k__Bacteria	p__Proteobacteria	c__Alphaproteobacteria	o__Sphingomonadales	f__Sphingomonadaceae	g__Sphingomonas	s__unclassified	86	167	136	130	978	186	665	1220	1282	18	17	1	61	4	305	635	1193	701
546	k__Bacteria	p__Chloroflexi	c__Anaerolineae	o__SBR1031	f__A4b	g__unclassified	s__unclassified	453	540	494	308	325	390	250	51	115	1216	1099	1243	1202	701	1404	264	154	181
547	k__Bacteria	p__Planctomycetes	c__Planctomycetia	o__Pirellulales	f__Pirellulaceae	g__unclassified	s__unclassified	1724	1686	1719	1709	1733	1690	1723	1255	1296	1740	1745	1752	1757	1773	1766	1720	1304	1711
548	k__Bacteria	p__Planctomycetes	c__Planctomycetia	o__Pirellulales	f__Pirellulaceae	g__94otu33721	s__97otu84772	209	522	273	241	205	184	126	25	38	1148	1124	1178	1007	516	1302	133	42	130
549	k__Bacteria	p__Planctomycetes	c__Planctomycetia	o__Pirellulales	f__Pirellulaceae	g__unclassified	s__unclassified	867	580	780	644	711	813	418	360	261	763	757	759	1175	1071	1225	296	274	405
550	k__Bacteria	p__Planctomycetes	c__Planctomycetia	o__Pirellulales	f__Pirellulaceae	g__94otu34745	s__97otu38582	645	610	740	681	767	701	1197	1275	1203	783	779	838	1018	1032	1106	1248	1371	1182
551	k__Bacteria	p__LCP-89	c__SAW1_B44	o__85otu1054	f__91otu5485	g__unclassified	s__unclassified	1662	1589	1610	1608	1636	1605	1521	913	877	1626	1631	1661	1706	1695	1735	1448	828	1498
552	k__Bacteria	p__Verrucomicrobia	c__Verrucomicrobiae	o__Verrucomicrobiales	f__Verrucomicrobiaceae	g__Akkermansia	s__muciniphila	514	770	662	448	616	432	103	195	242	891	864	884	946	793	1148	122	205	101
553	k__Bacteria	p__Verrucomicrobia	c__Verrucomicrobiae	o__Verrucomicrobiales	f__Verrucomicrobiaceae	g__Akkermansia	s__muciniphila	1300	1183	1208	1147	1024	1264	343	62	134	1258	1312	1330	1287	1207	1250	268	48	206
554	k__Bacteria	p__Verrucomicrobia	c__Verrucomicrobiae	o__Verrucomicrobiales	f__Verrucomicrobiaceae	g__Luteolibacter	s__97otu97118	1	1	18	16	1	15	600	245	90	23	22	30	253	2	1	630	216	723
555	k__Bacteria	p__Verrucomicrobia	c__Verruco-5	o__R76-B128	f__91otu6185	g__unclassified	s__unclassified	1544	1691	1411	1040	952	655	1490	1590	1513	1734	1730	1737	288	625	1768	1468	1485	1517
556	k__Bacteria	p__Proteobacteria	c__Alphaproteobacteria	o__Rhodobacterales	f__Rhodobacteraceae	g__94otu26185	s__97otu50195	1315	1607	981	592	898	967	1391	1450	1491	293	203	129	1414	1506	563	1388	1463	1388
557	k__Bacteria	p__Actinobacteria	c__Actinobacteria	o__Actinomycetales	f__Streptomycetaceae	g__Streptomyces	s__unclassified	456	485	1056	830	1279	1305	1266	1101	1163	631	622	440	1467	585	1092	1315	1137	1303
558	k__Bacteria	p__Actinobacteria	c__Actinobacteria	o__Actinomycetales	f__Streptomycetaceae	g__unclassified	s__unclassified	54	215	247	195	114	1263	1623	1519	1519	643	538	370	444	124	554	1650	1498	1622
559	k__Bacteria	p__Bacteroidetes	c__Flavobacteriia	o__Flavobacteriales	f__Flavobacteriaceae	g__Flavobacterium	s__unclassified	1011	854	1060	773	316	248	20	587	588	785	676	956	324	469	434	51	662	31
560	k__Bacteria	p__Bacteroidetes	c__Flavobacteriia	o__Flavobacteriales	f__Flavobacteriaceae	g__unclassified	s__unclassified	1	302	1158	834	17	45	2	250	164	21	59	57	123	259	1	1	339	2
561	k__Bacteria	p__Bacteroidetes	c__Cytophagia	o__Cytophagales	f__Cytophagaceae	g__unclassified	s__unclassified	145	283	197	412	172	773	644	1421	1312	410	322	297	455	528	91	760	1433	592
562	k__Bacteria	p__Proteobacteria	c__Gammaproteobacteria	o__Xanthomonadales	f__Xanthomonadaceae	g__94otu8639	s__97otu2571	1275	1411	1244	936	975	1135	1483	588	698	1710	1714	1720	1727	1280	1740	1460	664	1450
563	k__Bacteria	p__Proteobacteria	c__Gammaproteobacteria	o__Xanthomonadales	f__Xanthomonadaceae	g__Stenotrophomonas	s__geniculata	318	458	175	61	146	781	163	105	35	1168	1220	1259	1256	543	1082	238	67	356
564	k__Bacteria	p__Proteobacteria	c__Betaproteobacteria	o__Neisseriales	f__Neisseriaceae	g__Deefgea	s__unclassified	1699	1635	1679	1601	1544	596	473	583	715	1670	1681	1684	1664	1628	1637	482	666	374
565	k__Bacteria	p__Bacteroidetes	c__Flavobacteriia	o__Flavobacteriales	f__[Weeksellaceae]	g__Chryseobacterium	s__97otu1086	1682	1657	1676	1657	1521	1188	71	1249	1142	774	669	1011	449	254	185	63	1272	45
566	k__Bacteria	p__Bacteroidetes	c__Flavobacteriia	o__Flavobacteriales	f__[Weeksellaceae]	g__unclassified	s__unclassified	1743	1680	1734	1697	1488	1118	1042	915	878	1424	1270	1688	488	587	57	1113	1016	1134
567	k__Bacteria	p__KSB3	c__79otu904	o__85otu2233	f__91otu6419	g__94otu17237	s__97otu19013	1621	1553	1615	1596	1643	1640	1547	1042	853	1596	1587	1580	1692	1678	1710	1441	851	1608
568	k__Bacteria	p__Proteobacteria	c__Gammaproteobacteria	o__Enterobacteriales	f__Enterobacteriaceae	g__94otu9652	s__97otu2810	388	337	421	829	553	360	904	47	48	541	635	631	1164	1364	1279	909	74	905
569	k__Bacteria	p__Proteobacteria	c__Gammaproteobacteria	o__Enterobacteriales	f__Enterobacteriaceae	g__unclassified	s__unclassified	926	870	986	757	1346	738	711	607	630	1126	1568	1395	1690	1260	1806	699	628	663
570	k__Bacteria	p__Proteobacteria	c__Gammaproteobacteria	o__Enterobacteriales	f__Enterobacteriaceae	g__94otu30648	s__97otu87362	1790	1794	1797	1790	1710	1432	1591	1104	1118	1726	1760	1750	1720	1296	1763	1564	1125	1607
571	k__Bacteria	p__Synergistetes	c__Synergistia	o__Synergistales	f__Dethiosulfovibrionaceae	g__TG5	s__97otu12209	761	658	783	673	846	711	281	147	151	966	1015	960	1128	1034	1238	258	213	235
572	k__Bacteria	p__Synergistetes	c__Synergistia	o__Synergistales	f__Dethiosulfovibrionaceae	g__HA73	s__97otu5066	320	303	349	379	299	359	1476	1474	1398	441	392	495	436	561	564	1495	1436	1500
573	k__Bacteria	p__Spirochaetes	c__Spirochaetes	o__Spirochaetales	f__Spirochaetaceae	g__Treponema	s__unclassified	570	473	590	654	770	862	86	85	247	516	514	519	855	1007	719	94	122	104
574	k__Bacteria	p__Spirochaetes	c__Spirochaetes	o__Spirochaetales	f__Spirochaetaceae	g__Treponema	s__unclassified	759	909	822	576	679	600	595	410	605	1404	1404	1409	1359	814	1544	639	627	501
575	k__Bacteria	p__Spirochaetes	c__Spirochaetes	o__Spirochaetales	f__Spirochaetaceae	g__Treponema	s__97otu38139	1660	1587	1571	1533	1314	601	1132	1349	1433	1573	1637	1609	673	395	1489	1194	1396	1083
576	k__Bacteria	p__Spirochaetes	c__Spirochaetes	o__Spirochaetales	f__Spirochaetaceae	g__Treponema	s__socranskii	25	77	8	20	15	30	743	870	895	125	156	104	256	169	157	753	1010	698
577	k__Bacteria	p__Actinobacteria	c__Actinobacteria	o__Actinomycetales	f__Microbacteriaceae	g__Agrococcus	s__jenensis	1	61	102	55	92	118	267	1333	1361	69	275	175	1514	296	237	292	1191	324
578	k__Bacteria	p__Acidobacteria	c__Acidobacteria-6	o__iii1-15	f__91otu412	g__unclassified	s__unclassified	1310	1767	1743	1506	1238	426	1231	1584	1592	314	209	334	81	18	290	1299	1614	1219
579	k__Bacteria	p__Proteobacteria	c__Alphaproteobacteria	o__Rhodospirillales	f__Acetobacteraceae	g__94otu8963	s__97otu11251	1504	1338	1469	1196	611	362	185	1137	1209	73	155	197	122	172	216	143	1116	157
580	k__Bacteria	p__Deferribacteres	c__Deferribacteres	o__Deferribacterales	f__Deferribacteraceae	g__Deferribacter	s__abyssi	779	629	798	539	697	729	238	9	11	795	825	862	1052	1056	1181	263	22	281
581	k__Bacteria	p__Fusobacteria	c__Fusobacteriia	o__Fusobacteriales	f__Fusobacteriaceae	g__Fusobacterium	s__97otu23769	731	852	705	989	921	1117	723	386	327	836	768	756	983	1397	937	705	382	713
582	k__Bacteria	p__Proteobacteria	c__Gammaproteobacteria	o__Pseudomonadales	f__Pseudomonadaceae	g__Pseudomonas	s__veronii	1728	1585	1683	1667	1185	1625	1626	1758	1769	1666	1691	1690	1402	1388	1306	1611	1762	1508
583	k__Bacteria	p__Proteobacteria	c__Gammaproteobacteria	o__Pseudomonadales	f__Pseudomonadaceae	g__Pseudomonas	s__97otu97852	1018	754	786	410	264	213	188	15	10	1418	1390	1336	217	372	413	99	9	115
584	k__Bacteria	p__Cyanobacteria	c__Synechococcophycideae	o__Pseudanabaenales	f__Pseudanabaenaceae	g__Leptolyngbya	s__unclassified	1228	1243	1238	1241	1257	1268	1165	821	856	1536	1540	1565	1541	1411	1612	1134	871	1140
585	k__Bacteria	p__Elusimicrobia	c__Elusimicrobia	o__FAC88	f__91otu12128	g__94otu30365	s__97otu84527	1248	1215	1277	1249	693	1033	127	835	931	705	797	629	1393	1511	913	31	927	65
586	k__Bacteria	p__Fusobacteria	c__Fusobacteriia	o__Fusobacteriales	f__Leptotrichiaceae	g__Leptotrichia	s__unclassified	703	914	796	997	1117	1258	160	678	842	544	498	405	1312	1520	569	246	774	73
587	k__Bacteria	p__Proteobacteria	c__Alphaproteobacteria	o__Rhizobiales	f__Rhizobiaceae	g__unclassified	s__unclassified	1589	1608	1598	1639	1654	1628	416	691	746	1269	1132	1331	411	997	376	448	654	441
588	k__Bacteria	p__Proteobacteria	c__Alphaproteobacteria	o__Rhodospirillales	f__Acetobacteraceae	g__unclassified	s__unclassified	1423	1289	1370	1041	614	532	161	896	1044	463	467	497	525	640	592	178	988	178
589	k__Bacteria	p__Proteobacteria	c__Betaproteobacteria	o__85otu4392	f__unclassified	g__unclassified	s__unclassified	1277	375	1061	590	509	31	121	873	743	84	47	32	400	72	1	118	685	159
590	k__Archaea	p__Euryarchaeota	c__Thermoplasmata	o__E2	f__Marine group II	g__unclassified	s__unclassified	202	238	267	300	1642	349	1528	1408	1465	251	1265	248	494	562	368	1551	1361	1555
591	k__Bacteria	p__Acidobacteria	c__[Chloracidobacteria]	o__RB41	f__unclassified	g__unclassified	s__unclassified	931	1527	1220	727	1429	519	1380	1215	1239	339	174	272	1649	1322	1610	1283	1198	1369
592	k__Bacteria	p__[Caldithrix]	c__KSB1	o__GW-22	f__91otu3356	g__94otu7403	s__97otu8895	1678	1622	1675	1650	1672	1636	1605	1199	1112	1684	1668	1692	1719	1710	1753	1552	1093	1625
593	k__Bacteria	p__[Thermi]	c__Deinococci	o__Deinococcales	f__Deinococcaceae	g__Deinococcus	s__unclassified	1519	1472	1539	1462	1577	1506	1413	774	783	1566	1555	1568	1644	1630	1700	1369	740	1396
594	k__Bacteria	p__Synergistetes	c__Synergistia	o__Synergistales	f__Dethiosulfovibrionaceae	g__TG5	s__unclassified	1104	926	1113	978	1084	1065	736	433	383	1179	1187	1188	1360	1314	1463	714	425	755
595	k__Bacteria	p__Proteobacteria	c__Gammaproteobacteria	o__Aeromonadales	f__91otu18727	g__94otu37119	s__97otu41313	1407	1259	1532	1358	678	401	407	248	337	1477	1508	1491	1404	460	1415	460	354	420
596	k__Bacteria	p__Fusobacteria	c__Fusobacteriia	o__Fusobacteriales	f__Fusobacteriaceae	g__Fusobacterium	s__97otu91970	749	838	665	826	973	948	279	297	246	496	516	557	715	909	739	240	306	256
597	k__Bacteria	p__Firmicutes	c__Clostridia	o__Clostridiales	f__unclassified	g__unclassified	s__unclassified	90	140	98	78	51	201	468	1159	1178	95	10	1	101	137	55	484	1162	259
598	k__Bacteria	p__Firmicutes	c__Clostridia	o__Clostridiales	f__Lachnospiraceae	g__Blautia	s__producta	1152	1097	1026	1184	1246	1177	474	388	492	760	711	814	275	1306	333	526	506	423
599	k__Bacteria	p__Firmicutes	c__Clostridia	o__Clostridiales	f__Ruminococcaceae	g__Ruminococcus	s__flavefaciens	573	573	550	613	578	745	65	27	53	521	553	554	764	950	631	97	49	96
600	k__Bacteria	p__Firmicutes	c__Clostridia	o__Clostridiales	f__Ruminococcaceae	g__Ruminococcus	s__flavefaciens	501	419	431	411	462	410	274	26	26	903	813	831	947	767	1165	137	38	128
601	k__Bacteria	p__Firmicutes	c__Clostridia	o__Clostridiales	f__unclassified	g__unclassified	s__unclassified	647	863	543	452	551	670	818	325	404	1309	1305	1303	1218	831	1442	836	465	700
602	k__Bacteria	p__Proteobacteria	c__Betaproteobacteria	o__Burkholderiales	f__Burkholderiaceae	g__Burkholderia	s__97otu3258	1319	1378	1387	1167	1150	1077	1550	1194	1425	1789	1778	1783	1743	1369	1796	1546	1356	1523
603	k__Bacteria	p__Proteobacteria	c__Betaproteobacteria	o__Burkholderiales	f__Comamonadaceae	g__Limnobacter	s__97otu97644	1740	1672	1725	1703	1546	1685	1792	1773	1785	1719	1742	1710	1405	1483	1332	1797	1782	1779
604	k__Bacteria	p__Proteobacteria	c__Betaproteobacteria	o__Burkholderiales	f__unclassified	g__unclassified	s__unclassified	1282	1313	940	450	735	279	790	1239	1283	258	346	371	404	316	425	747	1187	748
605	k__Bacteria	p__Proteobacteria	c__Betaproteobacteria	o__Burkholderiales	f__Comamonadaceae	g__94otu8736	s__97otu54856	1027	463	558	310	809	290	36	688	757	321	300	339	470	463	429	30	614	24
606	k__Bacteria	p__Proteobacteria	c__Betaproteobacteria	o__Burkholderiales	f__Alcaligenaceae	g__Sutterella	s__97otu36106	1336	604	752	387	1031	69	219	1158	1199	399	379	411	330	734	512	203	1166	232
607	k__Bacteria	p__Proteobacteria	c__Alphaproteobacteria	o__Sphingomonadales	f__Sphingomonadaceae	g__Sphingomonas	s__unclassified	273	414	302	282	1315	925	1068	1523	1579	241	227	534	820	65	193	1074	1555	1044
608	k__Bacteria	p__Proteobacteria	c__Alphaproteobacteria	o__Sphingomonadales	f__Sphingomonadaceae	g__Sphingopyxis	s__unclassified	109	67	312	420	151	1611	522	983	1060	147	93	259	107	271	107	501	1031	502
609	k__Bacteria	p__Proteobacteria	c__Gammaproteobacteria	o__Oceanospirillales	f__Halomonadaceae	g__Candidatus Portiera	s__97otu4094	1118	919	985	942	525	1064	1149	448	510	1010	999	1064	805	1057	929	1164	456	1222
610	k__Bacteria	p__Bacteroidetes	c__Bacteroidia	o__Bacteroidales	f__Bacteroidaceae	g__Bacteroides	s__unclassified	279	330	214	185	232	216	323	403	329	1212	1348	1186	292	403	1266	378	497	346
611	k__Bacteria	p__Bacteroidetes	c__Bacteroidia	o__Bacteroidales	f__unclassified	g__unclassified	s__unclassified	378	467	432	489	573	721	34	129	138	530	509	526	824	914	675	23	195	50
612	k__Bacteria	p__Bacteroidetes	c__Bacteroidia	o__Bacteroidales	f__S24-7	g__94otu9584	s__unclassified	436	918	366	329	350	473	90	121	45	1034	1186	942	578	537	1205	71	111	123
613	k__Bacteria	p__Bacteroidetes	c__Flavobacteriia	o__Flavobacteriales	f__Flavobacteriaceae	g__Flavobacterium	s__97otu97121	119	88	22	107	182	195	1070	970	1048	12	30	20	1	291	1	1094	982	1059
614	k__Bacteria	p__Bacteroidetes	c__Flavobacteriia	o__Flavobacteriales	f__[Weeksellaceae]	g__Chryseobacterium	s__unclassified	965	705	799	668	314	352	32	81	12	580	515	790	478	190	53	35	77	87
615	k__Bacteria	p__Bacteroidetes	c__Flavobacteriia	o__Flavobacteriales	f__Flavobacteriaceae	g__Flavobacterium	s__97otu40819	1272	1046	1180	938	417	208	140	1078	991	1149	1068	1347	147	75	115	230	1204	84
616	k__Bacteria	p__Bacteroidetes	c__Flavobacteriia	o__Flavobacteriales	f__[Weeksellaceae]	g__Chryseobacterium	s__97otu33915	762	1592	495	373	1390	325	783	1284	1181	1753	1746	1758	1392	622	547	876	1270	808
617	k__Bacteria	p__Nitrospirae	c__Nitrospira	o__Nitrospirales	f__[Thermodesulfovibrionaceae]	g__BD2-6	s__97otu60355	668	634	667	585	672	820	146	160	107	780	706	846	1026	918	1029	193	101	252
618	k__Bacteria	p__OP3	c__BD4-9	o__85otu1017	f__91otu6690	g__94otu13467	s__97otu75461	1756	1590	1762	1649	1364	714	1766	1509	1500	501	599	487	415	297	538	1760	1497	1765
619	k__Bacteria	p__Actinobacteria	c__MB-A2-108	o__0319-7L14	f__91otu956	g__94otu1364	s__unclassified	1416	1717	1765	1749	1773	1805	1698	1807	1805	1678	1598	1742	1733	1806	1016	1712	1805	1665
620	k__Bacteria	p__73otu142	c__79otu62	o__85otu2075	f__91otu7017	g__94otu18798	s__unclassified	390	447	582	545	798	874	283	1647	1561	555	311	320	803	1159	398	294	1534	239
621	k__Bacteria	p__Planctomycetes	c__Phycisphaerae	o__MSBL9	f__91otu4288	g__94otu10080	s__97otu62283	88	75	126	1091	444	1756	1527	1666	1637	48	34	125	259	257	199	1553	1597	1510
622	k__Bacteria	p__Firmicutes	c__Bacilli	o__Bacillales	f__unclassified	g__unclassified	s__unclassified	1294	1062	1703	1415	1070	586	1771	1640	1613	1150	1641	1447	787	773	1764	1758	1637	1778
623	k__Bacteria	p__Firmicutes	c__Bacilli	o__Bacillales	f__Bacillaceae	g__Anoxybacillus	s__kestanbolensis	776	1535	999	1586	1563	1613	1570	754	805	1386	1407	1246	693	798	1264	1592	974	1573
624	k__Bacteria	p__Firmicutes	c__Bacilli	o__Bacillales	f__91otu4273	g__94otu1226	s__97otu3431	1525	1501	1493	1172	1320	1127	231	502	541	1233	1047	485	97	238	280	260	580	207
625	k__Bacteria	p__Firmicutes	c__Bacilli	o__Bacillales	f__Bacillaceae	g__94otu15474	s__97otu97978	773	1383	1229	1513	749	664	826	782	795	1246	1110	603	664	858	1511	871	755	906
626	k__Bacteria	p__Firmicutes	c__Bacilli	o__Bacillales	f__Bacillaceae	g__Bacillus	s__97otu98718	598	1196	564	1235	1162	1336	951	299	311	971	909	766	1077	1530	534	946	358	936
627	k__Bacteria	p__Firmicutes	c__Bacilli	o__Bacillales	f__Bacillaceae	g__unclassified	s__unclassified	528	841	520	998	927	1095	793	186	120	804	841	798	691	674	1002	711	135	787
628	k__Bacteria	p__Gemmatimonadetes	c__Gemm-2	o__85otu2360	f__91otu6522	g__94otu1602	s__97otu1870	1464	1424	1409	1493	1576	1553	1046	790	879	1362	1412	1396	1546	1566	1560	1055	785	1153
629	k__Bacteria	p__Actinobacteria	c__Actinobacteria	o__Actinomycetales	f__Micrococcaceae	g__94otu9041	s__97otu8599	1768	1788	1759	1761	1626	1639	969	1798	1800	1360	1212	1174	1734	1737	1342	991	1800	917
630	k__Bacteria	p__Actinobacteria	c__Actinobacteria	o__Actinomycetales	f__Pseudonocardiaceae	g__94otu17820	s__97otu19659	1306	1328	1334	1366	1519	1369	859	927	1006	846	760	565	1388	1604	828	893	931	850
631	k__Bacteria	p__Actinobacteria	c__Actinobacteria	o__Actinomycetales	f__Corynebacteriaceae	g__Corynebacterium	s__unclassified	710	615	719	724	819	946	390	212	303	634	718	719	1096	1151	900	506	233	394
632	k__Bacteria	p__Actinobacteria	c__Actinobacteria	o__Actinomycetales	f__Micrococcaceae	g__94otu9041	s__unclassified	902	1039	1029	1032	1237	1219	563	719	776	872	715	818	1339	1383	946	599	713	735
633	k__Bacteria	p__Actinobacteria	c__Actinobacteria	o__Actinomycetales	f__Micrococcaceae	g__Kocuria	s__palustris	1088	990	1106	1175	696	1266	113	654	548	830	583	471	1342	1309	1037	92	459	231
634	k__Bacteria	p__Actinobacteria	c__Actinobacteria	o__Actinomycetales	f__Micrococcaceae	g__Arthrobacter	s__97otu97525	1076	1033	978	1049	618	868	193	743	788	520	598	481	1270	1399	813	234	693	199
635	k__Bacteria	p__Actinobacteria	c__Actinobacteria	o__Actinomycetales	f__Corynebacteriaceae	g__Corynebacterium	s__97otu98085	1546	1443	1528	1445	1622	1519	1279	1208	1300	1572	1608	1619	1680	1684	1722	1428	1401	1220
636	k__Bacteria	p__Actinobacteria	c__Actinobacteria	o__Actinomycetales	f__Geodermatophilaceae	g__Modestobacter	s__unclassified	34	9	6	390	29	90	25	515	427	120	48	53	1263	1670	136	22	460	22
637	k__Bacteria	p__Actinobacteria	c__Actinobacteria	o__Actinomycetales	f__Microbacteriaceae	g__unclassified	s__unclassified	1461	1749	1779	1704	1440	1813	1703	1804	1807	1758	1720	1794	1759	944	1644	1703	1793	1715
638	k__Bacteria	p__Actinobacteria	c__Actinobacteria	o__Actinomycetales	f__Streptomycetaceae	g__Streptomyces	s__97otu81043	349	273	308	397	412	1648	1087	941	1004	584	571	553	621	617	771	1146	929	1161
639	k__Bacteria	p__Actinobacteria	c__Actinobacteria	o__Actinomycetales	f__Streptomycetaceae	g__Streptomyces	s__97otu18625	220	177	113	302	69	1574	684	558	553	172	152	50	159	380	1	689	581	699
640	k__Bacteria	p__Actinobacteria	c__Actinobacteria	o__Actinomycetales	f__unclassified	g__unclassified	s__unclassified	440	1629	383	222	484	296	1449	1230	1284	945	1269	488	481	242	233	1430	1150	1443
641	k__Bacteria	p__Actinobacteria	c__Actinobacteria	o__Actinomycetales	f__unclassified	g__unclassified	s__unclassified	233	107	205	176	145	81	823	721	741	302	380	266	514	485	314	915	645	924
642	k__Bacteria	p__Actinobacteria	c__Actinobacteria	o__Actinomycetales	f__Mycobacteriaceae	g__Mycobacterium	s__97otu22898	57	93	64	86	19	80	703	500	531	59	185	40	18	439	229	734	479	719
643	k__Bacteria	p__Actinobacteria	c__Actinobacteria	o__Actinomycetales	f__unclassified	g__unclassified	s__unclassified	195	235	248	369	378	1466	942	930	887	333	320	247	880	1305	264	911	949	1040
644	k__Bacteria	p__Actinobacteria	c__Actinobacteria	o__Actinomycetales	f__Nocardiaceae	g__Rhodococcus	s__unclassified	94	1	19	1016	4	131	1146	1565	1549	1	6	20	68	93	80	1169	1525	1184
645	k__Bacteria	p__Actinobacteria	c__Actinobacteria	o__Actinomycetales	f__Nocardioidaceae	g__94otu43023	s__97otu48472	62	25	49	255	16	280	212	1520	1504	30	18	20	153	20	61	309	1452	166
646	k__Bacteria	p__Actinobacteria	c__Actinobacteria	o__Actinomycetales	f__91otu4362	g__94otu10418	s__97otu90307	1210	1485	1690	1620	1680	145	1567	1697	1675	210	1038	643	1397	1731	221	1575	1636	1560
647	k__Bacteria	p__Firmicutes	c__Bacilli	o__Lactobacillales	f__Enterococcaceae	g__Enterococcus	s__97otu11515	1639	1656	1603	1683	1671	1694	1687	1231	1202	1590	1590	1492	1623	1743	1345	1654	1167	1678
648	k__Bacteria	p__Firmicutes	c__Bacilli	o__Lactobacillales	f__Streptococcaceae	g__Streptococcus	s__97otu6973	1005	1267	1081	819	1477	1342	1233	996	926	861	806	741	791	1382	610	1125	957	1321
649	k__Bacteria	p__Proteobacteria	c__Alphaproteobacteria	o__Rhizobiales	f__Rhizobiaceae	g__94otu19076	s__97otu86302	1610	1495	1403	1239	1409	1607	593	984	967	408	400	522	69	1727	106	619	938	598
650	k__Bacteria	p__Proteobacteria	c__Alphaproteobacteria	o__Rhizobiales	f__Hyphomicrobiaceae	g__Hyphomicrobium	s__97otu28091	1212	1214	1150	1313	1483	1425	771	993	1066	796	735	819	622	1343	597	896	1011	858
651	k__Bacteria	p__Proteobacteria	c__Alphaproteobacteria	o__Rhizobiales	f__91otu10211	g__94otu28582	s__97otu61374	1173	1435	339	299	1047	292	1422	1206	1234	164	304	283	1711	705	464	1403	1195	1447
652	k__Bacteria	p__Proteobacteria	c__Alphaproteobacteria	o__Rhizobiales	f__Rhizobiaceae	g__94otu12765	s__97otu56807	1679	1630	654	330	1235	287	1224	1237	1274	214	288	333	8	8	1	1273	1215	1229
653	k__Bacteria	p__Proteobacteria	c__Deltaproteobacteria	o__Desulfobacterales	f__unclassified	g__unclassified	s__unclassified	864	636	627	478	273	626	1397	550	644	476	497	504	479	513	567	1408	643	1318
654	k__Bacteria	p__Fibrobacteres	c__TG3	o__TG3-1	f__MAT-CR-H6-H10	g__unclassified	s__unclassified	196	169	160	138	212	116	937	1145	1061	283	228	243	395	341	243	945	1112	958
655	k__Bacteria	p__[Caldithrix]	c__KSB1	o__GW-22	f__91otu3356	g__94otu7403	s__97otu8895	484	250	260	289	288	334	1556	1346	1286	318	368	344	512	385	251	1544	1316	1584
656	k__Bacteria	p__OP11	c__WCHB1-64	o__K2-4-19	f__unclassified	g__unclassified	s__unclassified	690	681	597	775	703	871	211	117	75	713	659	733	854	849	884	104	52	132
657	k__Bacteria	p__Cyanobacteria	c__Synechococcophycideae	o__Synechococcales	f__Synechococcaceae	g__Synechococcus	s__unclassified	1000	723	946	481	324	49	1138	1277	1324	56	15	1	11	41	1	1202	1299	1088
658	k__Bacteria	p__73otu1	c__79otu624	o__unclassified	f__unclassified	g__unclassified	s__unclassified	1547	1494	1535	1487	1553	1496	1326	685	716	1554	1557	1590	1654	1646	1678	1289	744	1293
659	k__Bacteria	p__Planctomycetes	c__Phycisphaerae	o__unclassified	f__unclassified	g__unclassified	s__unclassified	789	828	716	970	1020	956	505	154	220	751	751	829	958	943	1056	379	180	445
660	k__Bacteria	p__Planctomycetes	c__Phycisphaerae	o__Phycisphaerales	f__Phycisphaeraceae	g__94otu32405	s__97otu35901	112	90	81	199	231	260	966	1106	1055	288	176	169	579	712	378	892	1058	883
661	k__Bacteria	p__Planctomycetes	c__Phycisphaerae	o__unclassified	f__unclassified	g__unclassified	s__unclassified	1526	1416	674	295	821	11	965	1629	1640	25	29	34	245	185	1	1021	1617	923
662	k__Bacteria	p__Chloroflexi	c__Anaerolineae	o__Anaerolineales	f__Anaerolinaceae	g__unclassified	s__unclassified	712	1020	913	1070	1115	1320	481	865	918	805	763	576	1305	1450	638	545	1013	510
663	k__Bacteria	p__Chloroflexi	c__Anaerolineae	o__OPB11	f__unclassified	g__unclassified	s__unclassified	1326	1225	1297	1340	1273	1338	1244	802	649	1396	1362	1402	1499	1445	1523	1092	602	1277
664	k__Bacteria	p__Chloroflexi	c__Anaerolineae	o__SBR1031	f__A4b	g__94otu6381	s__97otu62009	1752	1746	1783	1671	1697	1499	1784	1776	1749	1722	1744	1697	1724	1312	1089	1785	1786	1775
665	k__Bacteria	p__SAR406	c__AB16	o__Arctic96B-7	f__A714017	g__SGSH944	s__97otu80599	745	695	724	787	764	984	497	197	201	794	794	863	1043	1110	1032	392	178	392
666	k__Bacteria	p__SAR406	c__AB16	o__Arctic96B-7	f__A714017	g__ZA3312c	s__97otu83156	1615	1551	1531	1580	1573	1579	1577	1027	1025	1654	1646	1668	1687	1625	1726	1456	973	1566
667	k__Bacteria	p__Firmicutes	c__Bacilli	o__Bacillales	f__unclassified	g__unclassified	s__unclassified	1172	1484	1219	1576	1558	1576	1474	898	833	1338	1325	1208	1166	1282	1322	1476	886	1546
668	k__Bacteria	p__Firmicutes	c__Bacilli	o__unclassified	f__unclassified	g__unclassified	s__unclassified	458	1021	512	1053	1006	1224	347	83	50	838	707	625	1024	1456	752	327	90	341
669	k__Bacteria	p__Firmicutes	c__Bacilli	o__Gemellales	f__Gemellaceae	g__94otu3263	s__97otu90214	1493	1782	1708	1813	1781	1736	1722	1601	1615	1782	1786	1762	1789	1816	1758	1724	1649	1704
670	k__Bacteria	p__Firmicutes	c__Bacilli	o__Bacillales	f__Planococcaceae	g__unclassified	s__unclassified	942	662	646	629	739	682	1557	1095	998	1489	1512	1475	1575	1687	870	1547	1032	1552
671	k__Bacteria	p__Firmicutes	c__Bacilli	o__Bacillales	f__Bacillaceae	g__unclassified	s__unclassified	1634	1789	1742	1564	1777	1792	1815	1800	1802	1794	1754	1612	1389	836	1727	1813	1806	1811
672	k__Bacteria	p__Spirochaetes	c__Spirochaetes	o__Spirochaetales	f__Spirochaetaceae	g__Treponema	s__unclassified	1487	1542	1568	1424	1539	1422	1544	1581	1602	1733	1734	1734	1704	1619	1752	1538	1635	1449
673	k__Bacteria	p__Planctomycetes	c__Planctomycetia	o__Pirellulales	f__Pirellulaceae	g__unclassified	s__unclassified	689	652	689	807	702	666	257	264	176	839	818	796	944	886	1170	165	172	283
674	k__Bacteria	p__WS3	c__PRR-12	o__GN03	f__KSB4	g__unclassified	s__unclassified	412	601	300	758	1082	1330	1177	1238	1248	88	246	250	753	699	854	1216	1230	1255
675	k__Bacteria	p__WS3	c__PRR-12	o__PBS-III-9	f__unclassified	g__unclassified	s__unclassified	1600	1554	1604	1595	1619	1582	1532	1066	1021	1622	1640	1643	1688	1683	1705	1469	1009	1502
676	k__Bacteria	p__[Thermi]	c__Deinococci	o__unclassified	f__unclassified	g__unclassified	s__unclassified	1755	1703	1753	1676	1565	766	1739	1387	1406	1748	1757	1764	1643	1673	1588	1726	1372	1749
677	k__Bacteria	p__[Thermi]	c__Deinococci	o__Deinococcales	f__Trueperaceae	g__B-42	s__97otu94249	536	682	468	517	371	443	355	354	386	1259	1288	1292	1257	632	1412	305	357	318
678	k__Bacteria	p__[Thermi]	c__Deinococci	o__Deinococcales	f__Deinococcaceae	g__Deinococcus	s__97otu8504	719	699	759	619	684	685	403	123	83	871	842	922	1037	941	1213	362	88	427
679	k__Bacteria	p__[Thermi]	c__Deinococci	o__Deinococcales	f__Trueperaceae	g__Truepera	s__97otu98816	1451	1534	1418	1204	664	1290	1361	1138	1128	1713	1724	1724	1712	1415	1742	1349	1111	1408
680	k__Bacteria	p__SC4	c__79otu914	o__unclassified	f__unclassified	g__unclassified	s__unclassified	737	657	772	669	698	597	303	57	22	823	742	813	1160	984	1187	195	20	196
681	k__Bacteria	p__Firmicutes	c__Clostridia	o__Clostridiales	f__unclassified	g__unclassified	s__unclassified	904	714	826	663	847	866	1562	1569	1573	1437	1436	1398	1483	1692	747	1556	1573	1592
682	k__Bacteria	p__Firmicutes	c__Clostridia	o__Clostridiales	f__Clostridiaceae	g__Clostridium	s__97otu87464	377	410	400	383	354	516	1240	1011	992	433	344	286	420	843	335	1242	1075	1162
683	k__Bacteria	p__Firmicutes	c__Clostridia	o__SHA-98	f__91otu7719	g__94otu24098	s__unclassified	1659	1636	1593	1566	1714	1704	1812	1734	1757	1762	1771	1757	1461	1662	1601	1814	1768	1810
684	k__Bacteria	p__Firmicutes	c__Clostridia	o__Clostridiales	f__Lachnospiraceae	g__[Ruminococcus]	s__unclassified	193	229	173	192	409	276	1555	1005	1024	728	1174	908	1107	144	645	1513	1043	1577
685	k__Bacteria	p__Firmicutes	c__Clostridia	o__Clostridiales	f__Clostridiaceae	g__Clostridium	s__perfringens	118	85	74	72	88	89	855	414	428	323	343	257	424	122	198	811	427	957
686	k__Bacteria	p__TM7	c__TM7-1	o__85otu4207	f__91otu13234	g__94otu25714	s__97otu86396	264	326	309	268	253	286	1257	1253	1152	593	574	608	640	405	795	1263	1140	1352
687	k__Bacteria	p__TM6	c__SJA-4	o__85otu1955	f__unclassified	g__unclassified	s__unclassified	704	623	664	731	594	763	353	177	150	765	732	823	992	1019	1036	375	139	354
689	k__Bacteria	p__Proteobacteria	c__Betaproteobacteria	o__Rhodocyclales	f__Rhodocyclaceae	g__Thauera	s__97otu94461	292	186	242	1568	153	1518	332	8	7	1351	1379	1394	1231	321	1487	356	15	311
690	k__Bacteria	p__Proteobacteria	c__Betaproteobacteria	o__unclassified	f__unclassified	g__unclassified	s__unclassified	1054	324	1152	1210	868	1120	436	968	1090	1128	1243	997	333	840	414	466	1084	571
691	k__Bacteria	p__Proteobacteria	c__Betaproteobacteria	o__Burkholderiales	f__Burkholderiaceae	g__Burkholderia	s__97otu63	1657	1724	1761	1647	1656	1533	1738	1711	1727	1786	1787	1784	1798	1691	1795	1737	1741	1734
692	k__Bacteria	p__Proteobacteria	c__Betaproteobacteria	o__unclassified	f__unclassified	g__unclassified	s__unclassified	1499	338	1591	1370	981	422	273	1559	1569	650	682	662	965	1017	945	183	1536	267
693	k__Bacteria	p__Proteobacteria	c__Betaproteobacteria	o__85otu4392	f__91otu8759	g__94otu957	s__97otu53459	1759	1115	1696	1524	1329	733	1229	1809	1812	1375	1456	1290	1005	492	168	1255	1810	1275
694	k__Bacteria	p__Proteobacteria	c__Betaproteobacteria	o__Methylophilales	f__Methylophilaceae	g__unclassified	s__unclassified	1533	541	1395	1120	920	598	598	1694	1717	1152	1335	1086	632	478	501	605	1685	609
695	k__Bacteria	p__Proteobacteria	c__Betaproteobacteria	o__MND1	f__91otu8095	g__94otu28033	s__97otu36068	310	325	326	248	188	364	153	1494	1541	940	875	897	601	417	875	110	1464	124
696	k__Bacteria	p__Proteobacteria	c__Betaproteobacteria	o__Burkholderiales	f__Alcaligenaceae	g__94otu8453	s__97otu18832	76	27	408	1161	185	285	95	1400	1427	459	522	420	30	1586	67	93	1397	151
697	k__Bacteria	p__Proteobacteria	c__Betaproteobacteria	o__85otu2071	f__91otu5833	g__94otu12130	s__97otu13768	1609	1576	1611	1391	771	1483	1201	1080	1130	192	216	64	241	149	84	1203	1060	1194
698	k__Bacteria	p__Proteobacteria	c__Betaproteobacteria	o__Burkholderiales	f__Comamonadaceae	g__unclassified	s__unclassified	244	236	212	1038	241	1066	12	213	298	257	267	220	309	955	344	8	271	9
699	k__Bacteria	p__Proteobacteria	c__Betaproteobacteria	o__Burkholderiales	f__Comamonadaceae	g__94otu9312	s__97otu1112	1439	774	928	1448	1331	1355	487	1214	1191	310	302	349	435	1190	390	472	1202	452
700	k__Bacteria	p__Proteobacteria	c__Betaproteobacteria	o__unclassified	f__unclassified	g__unclassified	s__unclassified	457	198	191	1416	201	1426	1192	1021	1080	242	212	249	121	24	309	1233	1049	1208
701	k__Bacteria	p__Proteobacteria	c__Betaproteobacteria	o__Burkholderiales	f__Comamonadaceae	g__unclassified	s__unclassified	1803	1805	1804	1804	1802	1809	1813	1811	1813	1799	1806	1798	1691	1713	1639	1815	1812	1816
702	k__Bacteria	p__Proteobacteria	c__Betaproteobacteria	o__Burkholderiales	f__Alcaligenaceae	g__94otu7505	s__97otu8810	555	579	1659	1750	1433	1653	1503	1455	1551	1718	1779	1719	466	1238	514	1504	1582	1442
703	k__Bacteria	p__73otu205	c__79otu1106	o__unclassified	f__unclassified	g__unclassified	s__unclassified	1688	1206	1772	1787	1707	1739	1520	1735	1737	1767	1782	1738	586	1698	825	1514	1704	1554
704	k__Bacteria	p__73otu205	c__79otu1106	o__85otu78	f__91otu6121	g__94otu12555	s__97otu64218	1640	1146	1228	1720	1640	1666	1056	1634	1599	498	528	450	365	1632	496	1024	1629	1025
705	k__Bacteria	p__WS6	c__B142	o__85otu4106	f__91otu21538	g__94otu44865	s__97otu97267	612	697	607	484	736	806	1436	1682	1664	613	633	583	737	742	614	1429	1633	1468
706	k__Bacteria	p__Elusimicrobia	c__Elusimicrobia	o__Elusimicrobiales	f__unclassified	g__unclassified	s__unclassified	509	630	433	391	437	462	322	254	214	1138	1149	1177	1074	686	1358	286	272	291
707	k__Bacteria	p__OD1	c__ABY1	o__85otu2364	f__91otu10907	g__94otu20964	s__97otu23015	990	988	926	1084	1035	1210	745	459	374	911	902	869	1266	1346	1192	612	335	757
708	k__Bacteria	p__TM7	c__TM7-3	o__unclassified	f__unclassified	g__unclassified	s__unclassified	104	115	39	14	40	107	442	1218	1143	38	87	83	53	178	138	423	1133	412
709	k__Bacteria	p__OP8	c__OP8_1	o__85otu3907	f__91otu1126	g__94otu39079	s__97otu92531	721	1050	387	346	671	539	1356	1501	1454	396	487	383	1576	714	1515	1368	1508	1425
710	k__Bacteria	p__Proteobacteria	c__Alphaproteobacteria	o__unclassified	f__unclassified	g__unclassified	s__unclassified	1710	1679	1722	1762	1443	476	998	1100	1205	182	725	1152	52	720	1	998	1161	929
711	k__Bacteria	p__Proteobacteria	c__Alphaproteobacteria	o__unclassified	f__unclassified	g__unclassified	s__unclassified	1236	1268	1246	1420	864	375	842	496	525	140	589	955	24	22	1	856	452	1020
712	k__Bacteria	p__Proteobacteria	c__Alphaproteobacteria	o__Rhizobiales	f__Bradyrhizobiaceae	g__Bradyrhizobium	s__97otu40052	277	758	405	162	630	137	377	247	348	169	56	178	1141	552	1244	315	214	272
713	k__Bacteria	p__Proteobacteria	c__Alphaproteobacteria	o__Rhizobiales	f__unclassified	g__unclassified	s__unclassified	646	1136	693	348	1108	281	805	675	774	204	270	187	1341	839	1340	820	728	877
714	k__Bacteria	p__Proteobacteria	c__Alphaproteobacteria	o__Sphingomonadales	f__Sphingomonadaceae	g__94otu10934	s__97otu4760	617	950	834	798	1144	1436	800	1449	1532	320	265	202	1228	688	532	835	1556	734
715	k__Bacteria	p__Proteobacteria	c__Alphaproteobacteria	o__Rhizobiales	f__Hyphomicrobiaceae	g__Devosia	s__unclassified	278	292	294	242	441	1542	766	1196	1211	289	245	312	195	394	288	773	1139	765
716	k__Bacteria	p__Proteobacteria	c__Alphaproteobacteria	o__unclassified	f__unclassified	g__unclassified	s__unclassified	1363	178	282	321	1229	1718	1332	1319	1385	1	38	117	5	42	182	1342	1261	1410
717	k__Bacteria	p__Proteobacteria	c__Alphaproteobacteria	o__Sphingomonadales	f__Sphingomonadaceae	g__Novosphingobium	s__97otu32081	1450	1420	1388	1510	1476	1339	1595	1472	1461	144	272	496	277	134	88	1562	1422	1595
718	k__Bacteria	p__Proteobacteria	c__Alphaproteobacteria	o__Rhizobiales	f__unclassified	g__unclassified	s__unclassified	1701	1652	1211	1689	1754	1634	1632	1595	1543	955	930	973	515	876	781	1618	1505	1685
719	k__Bacteria	p__Proteobacteria	c__Alphaproteobacteria	o__unclassified	f__unclassified	g__unclassified	s__unclassified	1630	1582	889	1690	1426	1584	1646	1644	1657	368	362	269	984	554	83	1661	1640	1679
720	k__Bacteria	p__Proteobacteria	c__Alphaproteobacteria	o__Rhizobiales	f__unclassified	g__unclassified	s__unclassified	885	859	696	725	1512	1327	1457	753	804	221	146	130	316	305	1	1474	717	1490
721	k__Bacteria	p__Proteobacteria	c__Alphaproteobacteria	o__unclassified	f__unclassified	g__unclassified	s__unclassified	1551	1773	1646	1450	1537	1378	1696	1691	1718	554	445	436	1307	1709	651	1707	1701	1677
722	k__Bacteria	p__Proteobacteria	c__Alphaproteobacteria	o__Rhizobiales	f__Phyllobacteriaceae	g__94otu33504	s__unclassified	1133	849	760	384	1464	240	1458	1368	1353	216	149	233	379	834	375	1454	1303	1471
723	k__Bacteria	p__Proteobacteria	c__Alphaproteobacteria	o__Rhizobiales	f__unclassified	g__unclassified	s__unclassified	1184	1028	757	1059	1424	1155	705	584	650	404	393	364	396	1400	503	710	629	733
724	k__Bacteria	p__Proteobacteria	c__Alphaproteobacteria	o__Rhizobiales	f__unclassified	g__unclassified	s__unclassified	1437	1397	1349	1507	1670	1566	1147	1317	1355	819	694	899	708	1507	801	1188	1457	1090
725	k__Bacteria	p__Proteobacteria	c__Alphaproteobacteria	o__Rhizobiales	f__Hyphomicrobiaceae	g__Hyphomicrobium	s__unclassified	1447	1464	1372	1480	1635	1536	1076	1190	1271	1013	821	1046	743	1455	793	1095	1176	1181
726	k__Bacteria	p__Proteobacteria	c__Alphaproteobacteria	o__Rhizobiales	f__Hyphomicrobiaceae	g__94otu33371	s__unclassified	1628	1640	1607	1664	1743	1710	1238	1425	1477	1364	1365	1356	1085	1665	1269	1259	1449	1154
727	k__Bacteria	p__Proteobacteria	c__Alphaproteobacteria	o__Rhizobiales	f__unclassified	g__unclassified	s__unclassified	986	977	905	1044	1239	1187	134	353	495	524	506	507	504	1255	711	222	435	146
728	k__Bacteria	p__Proteobacteria	c__Alphaproteobacteria	o__Rhodospirillales	f__Rhodospirillaceae	g__94otu32172	s__97otu50839	1224	1288	1267	1269	1348	1241	668	707	803	1214	1179	1240	1196	1437	1355	708	751	664
729	k__Bacteria	p__Proteobacteria	c__Gammaproteobacteria	o__Pseudomonadales	f__Pseudomonadaceae	g__Pseudomonas	s__97otu67787	1774	1751	1769	1779	1731	1448	1670	1638	1556	1524	1276	1766	429	217	298	1677	1620	1663
730	k__Bacteria	p__Proteobacteria	c__Gammaproteobacteria	o__Aeromonadales	f__Aeromonadaceae	g__94otu36664	s__97otu31428	1460	1296	1534	1471	865	458	19	5	8	432	442	443	573	465	725	19	8	19
731	k__Bacteria	p__Proteobacteria	c__Gammaproteobacteria	o__Aeromonadales	f__Aeromonadaceae	g__94otu18710	s__97otu49157	1556	1330	1606	1531	967	584	1110	539	584	929	980	1008	769	673	915	1061	515	1132
732	k__Bacteria	p__Proteobacteria	c__Gammaproteobacteria	o__Pseudomonadales	f__Pseudomonadaceae	g__Pseudomonas	s__stutzeri	1327	1157	1280	1374	733	1352	1255	624	627	1325	1387	1311	1020	1083	1112	1193	572	1179
733	k__Bacteria	p__Proteobacteria	c__Gammaproteobacteria	o__unclassified	f__unclassified	g__unclassified	s__unclassified	1508	1320	1435	1441	714	1469	1155	471	385	1379	1395	1270	778	612	814	1010	284	1295
734	k__Bacteria	p__Proteobacteria	c__Gammaproteobacteria	o__Oceanospirillales	f__Halomonadaceae	g__Candidatus Portiera	s__unclassified	1365	1216	1316	1325	998	1348	1522	1034	1111	1281	1369	1312	864	976	829	1505	1023	1521
735	k__Bacteria	p__Proteobacteria	c__Gammaproteobacteria	o__Oceanospirillales	f__unclassified	g__unclassified	s__unclassified	1239	1017	1104	868	1007	564	1170	605	607	1100	1143	1164	1343	1243	1300	1032	502	1175
736	k__Bacteria	p__Proteobacteria	c__Gammaproteobacteria	o__Pseudomonadales	f__Pseudomonadaceae	g__Pseudomonas	s__97otu2357	1473	1359	1427	1168	1259	764	1546	1109	1010	1431	1455	1520	1554	1510	1483	1473	962	1601
737	k__Bacteria	p__Proteobacteria	c__Gammaproteobacteria	o__unclassified	f__unclassified	g__unclassified	s__unclassified	1266	1217	1173	1244	805	1248	1174	559	561	1366	1424	1418	1410	1072	1484	1147	555	1163
738	k__Bacteria	p__Proteobacteria	c__Gammaproteobacteria	o__Xanthomonadales	f__Xanthomonadaceae	g__Luteimonas	s__97otu6030	1555	1543	1536	1301	713	1399	1424	1091	1047	1691	1684	1709	1713	1476	1720	1363	1029	1519
739	k__Bacteria	p__Proteobacteria	c__Gammaproteobacteria	o__Xanthomonadales	f__Xanthomonadaceae	g__94otu8639	s__97otu2571	552	597	545	594	550	852	339	415	447	1018	1030	1111	1063	857	1190	341	467	304
740	k__Bacteria	p__Proteobacteria	c__Gammaproteobacteria	o__Xanthomonadales	f__Xanthomonadaceae	g__94otu8639	s__97otu41674	792	1080	773	1224	383	1151	756	579	684	1600	1559	1617	1457	611	1668	756	708	710
741	k__Bacteria	p__Proteobacteria	c__Gammaproteobacteria	o__Pseudomonadales	f__Pseudomonadaceae	g__Pseudomonas	s__97otu43163	739	351	666	491	263	293	63	7	5	1061	1056	978	477	119	866	49	13	17
742	k__Bacteria	p__Proteobacteria	c__Gammaproteobacteria	o__Xanthomonadales	f__Xanthomonadaceae	g__Lysobacter	s__97otu48837	882	865	932	671	289	691	197	314	301	1307	1302	1323	1308	483	1203	257	305	376
743	k__Bacteria	p__Proteobacteria	c__Gammaproteobacteria	o__Aeromonadales	f__Aeromonadaceae	g__unclassified	s__unclassified	1649	1519	1721	1643	1340	1231	677	164	245	1226	1205	1247	1418	1396	1499	703	293	584
744	k__Bacteria	p__Proteobacteria	c__Gammaproteobacteria	o__Xanthomonadales	f__Xanthomonadaceae	g__94otu8639	s__unclassified	1001	810	912	769	361	933	458	172	79	1008	993	1019	1086	901	1160	326	83	686
745	k__Bacteria	p__Proteobacteria	c__Gammaproteobacteria	o__Alteromonadales	f__unclassified	g__unclassified	s__unclassified	629	323	310	648	121	719	1178	183	287	1614	1622	1641	1549	1272	1648	1184	273	1262
746	k__Bacteria	p__Proteobacteria	c__Gammaproteobacteria	o__Alteromonadales	f__Alteromonadaceae	g__Marinobacter	s__unclassified	635	564	584	523	608	571	809	363	359	827	812	795	1250	883	1275	886	411	960
747	k__Bacteria	p__Proteobacteria	c__Gammaproteobacteria	o__Enterobacteriales	f__Enterobacteriaceae	g__unclassified	s__unclassified	294	148	270	181	312	129	449	56	64	803	951	914	908	1375	901	373	53	485
748	k__Bacteria	p__Proteobacteria	c__Gammaproteobacteria	o__unclassified	f__unclassified	g__unclassified	s__unclassified	1427	1333	1369	1171	1037	1176	1630	1254	1256	1343	1411	1440	1299	1319	1389	1609	1192	1593
749	k__Bacteria	p__Proteobacteria	c__Gammaproteobacteria	o__Vibrionales	f__Vibrionaceae	g__Vibrio	s__unclassified	462	423	467	380	419	405	1091	282	306	595	777	658	1382	744	1353	1058	322	1118
750	k__Bacteria	p__Proteobacteria	c__Gammaproteobacteria	o__Enterobacteriales	f__Enterobacteriaceae	g__Erwinia	s__97otu11167	1541	1419	1549	1425	1517	1464	1781	1579	1591	1542	1614	1561	1771	1647	1769	1776	1587	1797
751	k__Bacteria	p__Proteobacteria	c__Gammaproteobacteria	o__Enterobacteriales	f__Enterobacteriaceae	g__Erwinia	s__unclassified	358	329	328	328	336	392	913	503	520	464	489	512	689	751	684	1008	441	941
752	k__Bacteria	p__Proteobacteria	c__Gammaproteobacteria	o__Xanthomonadales	f__Xanthomonadaceae	g__Stenotrophomonas	s__acidaminiphila	1801	1813	1803	1767	1583	1132	1805	1659	1687	1817	1816	1817	1812	1779	1814	1802	1682	1801
753	k__Bacteria	p__Proteobacteria	c__Gammaproteobacteria	o__unclassified	f__unclassified	g__unclassified	s__unclassified	1666	1579	1629	1666	1336	1670	1775	1723	1756	1755	1762	1751	1531	1535	1589	1777	1758	1751
754	k__Bacteria	p__Proteobacteria	c__Gammaproteobacteria	o__Alteromonadales	f__Alteromonadaceae	g__HB2-32-21	s__unclassified	798	599	715	640	503	632	1404	781	866	843	857	826	567	427	518	1350	766	1374
755	k__Bacteria	p__SBR1093	c__EC214	o__85otu2655	f__91otu1018	g__94otu25992	s__97otu76686	383	275	420	286	909	369	1736	1035	1013	415	389	311	317	391	284	1736	1088	1766
756	k__Bacteria	p__Lentisphaerae	c__[Lentisphaeria]	o__unclassified	f__unclassified	g__unclassified	s__unclassified	231	214	206	218	197	206	1533	1489	1383	243	264	226	360	295	358	1500	1334	1611
757	k__Bacteria	p__Verrucomicrobia	c__Verruco-5	o__WCHB1-41	f__91otu2032	g__94otu24101	s__97otu56305	1474	1808	1373	976	1188	466	1401	1769	1751	1796	1804	1787	196	470	1793	1402	1774	1407
758	k__Bacteria	p__Cyanobacteria	c__Chloroplast	o__Stramenopiles	f__91otu4445	g__94otu10273	s__97otu44026	483	466	472	358	480	388	61	2	2	983	942	977	913	752	1117	72	3	26
759	k__Bacteria	p__Cyanobacteria	c__Chloroplast	o__Chlorophyta	f__unclassified	g__unclassified	s__unclassified	1376	1247	1398	1334	1404	1357	1025	1057	1123	1488	1502	1453	1496	1512	1568	1036	1158	967
760	k__Bacteria	p__Chlorobi	c__OPB56	o__85otu4337	f__91otu11483	g__94otu22071	s__97otu24253	85	36	35	15	1	6	1154	1067	1067	27	27	67	119	199	1	1115	1106	1156
761	k__Bacteria	p__BRC1	c__NPL-UPA2	o__85otu574	f__91otu12527	g__94otu24201	s__97otu26528	548	387	253	275	775	354	1512	1548	1540	332	284	321	675	533	552	1528	1554	1537
762	k__Bacteria	p__Tenericutes	c__Mollicutes	o__Anaeroplasmatales	f__Anaeroplasmataceae	g__Anaeroplasma	s__97otu56098	1382	1459	1640	1641	1688	1668	1354	1730	1719	1651	1706	1606	1684	1711	1584	1431	1779	1269
763	k__Bacteria	p__Tenericutes	c__Mollicutes	o__unclassified	f__unclassified	g__unclassified	s__unclassified	479	713	620	813	869	1156	109	706	616	571	620	489	1101	1096	622	83	557	156
764	k__Bacteria	p__Tenericutes	c__Mollicutes	o__RF39	f__91otu8708	g__94otu33807	s__97otu12146	901	691	805	849	429	995	33	209	203	641	865	907	712	698	768	25	99	20
765	k__Bacteria	p__Tenericutes	c__Mollicutes	o__RF39	f__unclassified	g__unclassified	s__unclassified	1250	1223	1305	1095	1276	1181	886	293	322	1374	1358	1364	1454	1446	1532	844	332	824
766	k__Bacteria	p__Tenericutes	c__Mollicutes	o__unclassified	f__unclassified	g__unclassified	s__unclassified	480	741	533	824	765	872	395	238	200	499	511	532	881	1138	773	325	162	321
767	k__Bacteria	p__Tenericutes	c__Mollicutes	o__Mycoplasmatales	f__Mycoplasmataceae	g__Mycoplasma	s__unclassified	522	565	549	620	456	758	128	155	69	561	542	560	918	910	713	78	96	63
768	k__Bacteria	p__Tenericutes	c__Mollicutes	o__unclassified	f__unclassified	g__unclassified	s__unclassified	1080	1606	924	820	645	518	1060	1582	1562	1204	1233	1220	1114	563	1450	1101	1619	1209
769	k__Bacteria	p__Verrucomicrobia	c__Verruco-5	o__LD1-PB3	f__LD1-PA34	g__94otu209	s__97otu240	1573	1487	1511	1591	1506	1577	1752	1664	1696	1646	1676	1671	1589	1590	1596	1754	1719	1731
770	k__Bacteria	p__Verrucomicrobia	c__Verrucomicrobiae	o__Verrucomicrobiales	f__Verrucomicrobiaceae	g__unclassified	s__unclassified	203	321	229	200	193	199	1128	1004	897	566	564	592	639	397	831	1148	952	1117
771	k__Bacteria	p__Verrucomicrobia	c__unclassified	o__unclassified	f__unclassified	g__unclassified	s__unclassified	291	365	262	323	284	387	862	1266	1196	453	377	574	585	473	601	854	1231	774
772	k__Bacteria	p__Verrucomicrobia	c__[Spartobacteria]	o__[Chthoniobacterales]	f__[Chthoniobacteraceae]	g__unclassified	s__unclassified	1102	1058	1167	1051	1130	1090	585	530	423	1107	1094	1180	1373	1302	1435	528	395	670
773	k__Bacteria	p__Verrucomicrobia	c__Verrucomicrobiae	o__Verrucomicrobiales	f__Verrucomicrobiaceae	g__Akkermansia	s__muciniphila	516	561	488	457	400	662	234	109	89	886	893	985	934	697	1068	142	73	251
774	k__Bacteria	p__Verrucomicrobia	c__Verrucomicrobiae	o__Verrucomicrobiales	f__Verrucomicrobiaceae	g__94otu22125	s__97otu24312	1441	1431	1375	1384	1146	1467	1259	897	797	1618	1624	1648	1625	1320	1693	1207	837	1270
775	k__Bacteria	p__Verrucomicrobia	c__Verruco-5	o__WCHB1-41	f__unclassified	g__unclassified	s__unclassified	409	536	442	455	379	815	165	484	540	1207	1237	1232	924	1053	1233	204	556	254
776	k__Bacteria	p__Verrucomicrobia	c__Verrucomicrobiae	o__Verrucomicrobiales	f__Verrucomicrobiaceae	g__Akkermansia	s__muciniphila	1261	1332	1376	1176	1403	1297	902	1293	1323	1412	1402	1421	1528	1497	1583	899	1373	768
777	k__Bacteria	p__Gemmatimonadetes	c__Gemm-1	o__85otu4434	f__91otu833	g__94otu46249	s__97otu52485	1750	1685	1757	1625	1507	1286	1454	1667	1733	1645	1662	1652	1648	1516	1725	1472	1720	1393
778	k__Bacteria	p__Gemmatimonadetes	c__Gemmatimonadetes	o__Gemmatimonadales	f__unclassified	g__unclassified	s__unclassified	654	685	659	682	708	769	328	371	416	958	964	1029	1029	933	1161	412	403	371
779	k__Bacteria	p__Gemmatimonadetes	c__unclassified	o__unclassified	f__unclassified	g__unclassified	s__unclassified	1744	1701	1736	1743	1740	1709	1764	1549	1510	1721	1736	1727	1756	1762	1770	1759	1541	1768
780	k__Bacteria	p__Gemmatimonadetes	c__Gemmatimonadetes	o__Gemmatimonadales	f__91otu10174	g__94otu21098	s__97otu40958	1739	1638	1729	1552	1128	310	333	1495	1590	108	134	196	254	68	271	295	1462	451
781	k__Bacteria	p__Gemmatimonadetes	c__unclassified	o__unclassified	f__unclassified	g__unclassified	s__unclassified	665	1265	675	876	1560	1601	967	1280	1341	967	926	1099	1656	811	1060	961	1366	815
782	k__Bacteria	p__OD1	c__ABY1	o__85otu2364	f__91otu11218	g__94otu21570	s__97otu23668	1558	1558	1600	1537	1575	1498	1427	851	989	1546	1576	1582	1647	1621	1688	1464	864	1421
783	k__Bacteria	p__OD1	c__ABY1	o__85otu2364	f__unclassified	g__unclassified	s__unclassified	658	582	617	696	602	851	304	223	308	664	800	837	1068	1117	948	370	298	387
784	k__Bacteria	p__OD1	c__ZB2	o__85otu65	f__91otu12950	g__94otu43908	s__97otu49598	1056	975	1140	922	1143	971	716	592	699	1261	1227	1245	1381	1370	1490	740	797	579
785	k__Bacteria	p__OD1	c__ZB2	o__unclassified	f__unclassified	g__unclassified	s__unclassified	404	434	417	320	431	447	46	87	173	883	879	882	830	685	1100	100	170	43
786	k__Bacteria	p__OD1	c__ZB2	o__85otu65	f__91otu12950	g__94otu43908	s__97otu49598	1145	1092	1097	1136	1221	1190	642	499	598	1221	1188	1242	1301	1261	1405	732	517	507
787	k__Bacteria	p__OD1	c__ABY1	o__85otu2364	f__unclassified	g__unclassified	s__unclassified	827	834	787	810	777	798	552	305	239	984	1025	1021	1092	1052	1222	310	164	505
788	k__Bacteria	p__OD1	c__ZB2	o__85otu1211	f__91otu13362	g__94otu26007	s__97otu76700	1138	1664	1589	1356	1026	398	929	1294	1357	55	198	251	102	368	62	973	1358	962
789	k__Bacteria	p__OD1	c__ABY1	o__85otu2036	f__91otu10181	g__94otu42235	s__97otu95013	27	10	101	5	82	18	203	875	864	115	202	17	23	62	1	176	772	216
790	k__Bacteria	p__OD1	c__unclassified	o__unclassified	f__unclassified	g__unclassified	s__unclassified	1253	1133	1204	1350	610	1319	1612	1513	1521	1523	1567	1560	970	1002	1044	1608	1575	1542
791	k__Bacteria	p__SBR1093	c__VHS-B5-50	o__85otu2798	f__91otu6513	g__unclassified	s__unclassified	1033	1022	1111	1018	1141	1113	849	693	575	1223	1168	1210	1282	1274	1382	704	598	788
792	k__Bacteria	p__TM6	c__SJA-4	o__85otu1955	f__unclassified	g__unclassified	s__unclassified	230	247	236	178	203	236	1139	879	831	279	259	264	209	355	289	1089	941	1146
793	k__Bacteria	p__ZB3	c__79otu753	o__85otu3135	f__91otu3919	g__94otu8981	s__97otu54041	852	743	814	743	707	861	536	262	217	1006	931	963	1065	1010	1194	451	191	555
794	k__Bacteria	p__73otu160	c__79otu641	o__85otu2556	f__91otu11103	g__94otu3576	s__unclassified	1400	1344	1417	1348	1417	1391	1179	798	739	1439	1441	1479	1570	1581	1593	1142	703	1188
795	k__Bacteria	p__OP3	c__koll11	o__GIF10	f__kpj58rc	g__94otu2839	s__97otu55090	939	818	898	792	948	1047	528	577	641	1049	981	1039	1286	1236	1328	579	725	279
796	k__Archaea	p__Euryarchaeota	c__Methanomicrobia	o__Methanosarcinales	f__Methanosaetaceae	g__Methanosaeta	s__97otu4084	369	318	124	106	1456	32	1194	1555	1555	32	91	84	161	224	235	1171	1506	1196
797	k__Archaea	p__Euryarchaeota	c__Thermoplasmata	o__E2	f__unclassified	g__unclassified	s__unclassified	192	132	192	149	105	155	1120	737	760	567	375	281	421	201	341	1120	821	975
798	k__Archaea	p__Euryarchaeota	c__Methanobacteria	o__Methanobacteriales	f__MSBL1	g__SAGMEG-1	s__97otu97907	450	532	399	342	332	451	217	118	97	1098	1093	1124	1058	614	1278	192	115	225
799	k__Archaea	p__Euryarchaeota	c__Thermoplasmata	o__E2	f__[Methanomassiliicoccaceae]	g__94otu32716	s__97otu96335	1410	1339	1366	1397	1378	1419	1181	748	706	1422	1433	1449	1548	1529	1573	1153	637	1235
800	k__Archaea	p__Euryarchaeota	c__unclassified	o__unclassified	f__unclassified	g__unclassified	s__unclassified	571	407	505	618	408	653	247	32	96	628	748	682	750	802	816	437	98	284
801	k__Archaea	p__Euryarchaeota	c__Methanomicrobia	o__unclassified	f__unclassified	g__unclassified	s__unclassified	615	529	589	445	374	429	29	112	92	589	577	694	633	641	817	28	57	27
802	k__Archaea	p__Euryarchaeota	c__unclassified	o__unclassified	f__unclassified	g__unclassified	s__unclassified	934	907	998	801	778	613	580	333	365	908	932	1059	978	1029	1218	527	394	533
803	k__Bacteria	p__AC1	c__TA06	o__85otu40	f__91otu12946	g__94otu32888	s__97otu49700	1624	1469	1621	1529	1628	1573	1386	776	820	1628	1649	1667	1703	1705	1732	1424	846	1386
804	k__Bacteria	p__BRC1	c__PRR-11	o__85otu736	f__91otu15717	g__unclassified	s__unclassified	724	677	815	700	737	727	345	114	57	747	788	805	1015	1079	1093	156	72	290
805	k__Bacteria	p__TM7	c__TM7-3	o__CW040	f__91otu5484	g__94otu39806	s__97otu44457	1227	1242	1215	1401	1469	1427	111	194	300	743	652	806	136	388	337	158	300	126
806	k__Bacteria	p__TM7	c__unclassified	o__unclassified	f__unclassified	g__unclassified	s__unclassified	302	274	290	280	307	383	852	1063	1042	387	437	412	624	678	643	925	1101	856
807	k__Bacteria	p__TM7	c__79otu362	o__85otu4192	f__91otu17028	g__94otu11055	s__97otu66458	33	102	61	129	54	205	789	1036	1036	238	58	36	29	301	47	880	1085	837
808	k__Bacteria	p__SAR406	c__AB16	o__Arctic96B-7	f__A714017	g__SargSea-WGS	s__97otu24772	235	234	202	163	199	41	1634	1122	1085	282	388	393	280	272	500	1630	1134	1628
809	k__Bacteria	p__Spirochaetes	c__Spirochaetes	o__Spirochaetales	f__Spirochaetaceae	g__Treponema	s__sp5	975	898	844	857	802	412	434	405	218	948	873	949	499	348	1059	255	321	537
810	k__Bacteria	p__Spirochaetes	c__Spirochaetes	o__Spirochaetales	f__Spirochaetaceae	g__Treponema	s__unclassified	561	554	609	466	562	500	483	182	156	757	685	730	852	835	1109	390	134	469
811	k__Bacteria	p__Spirochaetes	c__Spirochaetes	o__Spirochaetales	f__Spirochaetaceae	g__Treponema	s__97otu61053	899	940	939	960	934	904	674	409	414	1096	1091	1151	1119	1122	1319	675	487	570
812	k__Bacteria	p__Armatimonadetes	c__Armatimonadia	o__Armatimonadales	f__Armatimonadaceae	g__94otu19199	s__97otu21117	982	962	1083	940	1001	823	548	377	321	1185	1095	1201	1300	1174	1556	476	285	512
813	k__Bacteria	p__Acidobacteria	c__Acidobacteria-6	o__iii1-15	f__91otu412	g__94otu34630	s__unclassified	643	528	553	432	416	463	1742	1596	1645	1094	1136	1049	739	670	981	1746	1651	1726
814	k__Bacteria	p__Acidobacteria	c__Acidobacteria-6	o__iii1-15	f__91otu412	g__94otu34630	s__97otu21557	45	26	62	102	56	66	605	839	873	41	97	162	141	437	1	559	885	544
815	k__Bacteria	p__Acidobacteria	c__Acidobacteriia	o__Acidobacteriales	f__Koribacteraceae	g__Candidatus Koribacter	s__97otu46599	549	1586	434	265	359	446	830	956	1012	244	189	223	398	1479	249	846	909	845
816	k__Bacteria	p__Acidobacteria	c__Acidobacteria-6	o__iii1-15	f__mb2424	g__94otu9795	s__97otu40296	1364	1310	1390	1284	1398	1314	1054	1467	1452	1432	1425	1426	1537	1519	1600	1099	1528	1004
817	k__Bacteria	p__Acidobacteria	c__[Chloracidobacteria]	o__RB41	f__Ellin6075	g__94otu24160	s__97otu56745	1592	1556	1557	1614	1632	1618	1281	1139	1054	1347	1262	1362	844	1633	810	1218	1100	1373
818	k__Bacteria	p__Acidobacteria	c__Acidobacteria-6	o__iii1-15	f__91otu412	g__94otu11629	s__97otu13243	1252	1497	1295	1389	1592	1356	1168	1084	1104	939	921	856	1557	1395	1437	1175	1102	1172
819	k__Bacteria	p__Acidobacteria	c__Acidobacteria-6	o__iii1-15	f__91otu6980	g__unclassified	s__unclassified	578	833	567	662	848	617	397	365	320	400	422	470	1117	881	1028	397	388	401
820	k__Bacteria	p__Acidobacteria	c__Acidobacteria-6	o__iii1-15	f__unclassified	g__unclassified	s__unclassified	537	671	515	437	334	415	318	381	444	1240	1250	1280	1207	644	1391	349	445	334
821	k__Bacteria	p__Acidobacteria	c__Acidobacteria-6	o__iii1-15	f__91otu412	g__94otu34630	s__unclassified	363	382	395	449	529	713	110	171	159	526	550	582	727	813	698	190	146	77
822	k__Bacteria	p__Acidobacteria	c__Acidobacteriia	o__Acidobacteriales	f__Koribacteraceae	g__unclassified	s__unclassified	1358	1348	1377	1268	1425	1280	1364	1002	1132	1556	1558	1579	1578	1524	1649	1375	1241	1264
823	k__Bacteria	p__Acidobacteria	c__Acidobacteria-6	o__iii1-15	f__mb2424	g__94otu9795	s__97otu63535	1259	1275	1330	1258	1375	1180	1204	843	847	1416	1420	1432	1482	1467	1569	1182	904	1119
824	k__Bacteria	p__Acidobacteria	c__Acidobacteria-6	o__iii1-15	f__91otu412	g__94otu34630	s__97otu27343	592	648	630	533	650	469	239	143	123	659	710	754	847	845	1067	188	132	138
825	k__Bacteria	p__Acidobacteria	c__unclassified	o__unclassified	f__unclassified	g__unclassified	s__unclassified	1028	1056	1024	1076	1131	1038	1109	644	583	1463	1403	1454	1365	1170	1558	1038	635	1149
826	k__Archaea	p__Crenarchaeota	c__Thaumarchaeota	o__Cenarchaeales	f__Cenarchaeaceae	g__Nitrosopumilus	s__97otu29985	1603	1520	1561	1561	1609	1567	1508	1099	1135	1587	1580	1601	1634	1648	1667	1529	1177	1507
827	k__Archaea	p__Crenarchaeota	c__Thaumarchaeota	o__Cenarchaeales	f__Cenarchaeaceae	g__Nitrosopumilus	s__unclassified	644	655	653	680	706	702	142	201	209	702	657	817	797	853	943	150	202	125
828	k__Bacteria	p__Bacteroidetes	c__Sphingobacteriia	o__Sphingobacteriales	f__Sphingobacteriaceae	g__Pedobacter	s__97otu16633	240	638	156	26	33	1	664	1660	1600	556	568	580	540	43	830	522	1658	604
829	k__Bacteria	p__Bacteroidetes	c__[Saprospirae]	o__[Saprospirales]	f__Chitinophagaceae	g__Sediminibacterium	s__97otu72914	823	20	7	6	830	47	80	943	790	7	548	38	90	61	1	60	865	92
830	k__Bacteria	p__Bacteroidetes	c__[Saprospirae]	o__[Saprospirales]	f__Chitinophagaceae	g__Chitinophaga	s__unclassified	1211	190	143	47	1338	62	765	1625	1539	246	617	284	268	243	324	798	1634	747
831	k__Bacteria	p__Bacteroidetes	c__unclassified	o__unclassified	f__unclassified	g__unclassified	s__unclassified	121	23	131	38	1430	194	629	1420	1311	43	230	77	307	3	109	681	1445	590
832	k__Bacteria	p__Bacteroidetes	c__Cytophagia	o__Cytophagales	f__Cytophagaceae	g__94otu16596	s__97otu27209	190	150	237	169	1585	289	290	1285	1171	260	386	180	246	150	104	254	1281	214
833	k__Bacteria	p__Bacteroidetes	c__unclassified	o__unclassified	f__unclassified	g__unclassified	s__unclassified	1591	1624	1685	1478	1065	455	158	1607	1646	280	326	290	42	94	293	126	1595	240
834	k__Bacteria	p__Bacteroidetes	c__unclassified	o__unclassified	f__unclassified	g__unclassified	s__unclassified	420	218	311	227	50	52	824	985	1026	220	217	241	210	37	187	882	1042	823
835	k__Bacteria	p__Bacteroidetes	c__Bacteroidia	o__Bacteroidales	f__Bacteroidaceae	g__Bacteroides	s__fragilis	30	122	71	165	192	134	976	680	696	87	16	1	305	423	60	1018	655	1056
836	k__Bacteria	p__Bacteroidetes	c__Sphingobacteriia	o__Sphingobacteriales	f__Sphingobacteriaceae	g__94otu10703	s__97otu55418	177	240	216	168	164	88	983	942	814	690	692	677	168	369	732	977	939	963
837	k__Bacteria	p__Bacteroidetes	c__Bacteroidia	o__Bacteroidales	f__Porphyromonadaceae	g__Paludibacter	s__97otu16068	1725	1730	1712	1740	1749	1698	1271	1406	1505	1461	1353	1471	517	1716	546	1318	1482	1259
838	k__Bacteria	p__Bacteroidetes	c__unclassified	o__unclassified	f__unclassified	g__unclassified	s__unclassified	1387	1385	1341	1463	1526	1479	710	720	702	1039	896	1055	165	1454	439	695	671	820
839	k__Bacteria	p__Bacteroidetes	c__Bacteroidia	o__Bacteroidales	f__S24-7	g__unclassified	s__unclassified	921	853	945	780	628	640	356	286	187	817	791	938	817	842	966	250	262	301
840	k__Bacteria	p__Bacteroidetes	c__Bacteroidia	o__Bacteroidales	f__Porphyromonadaceae	g__Parabacteroides	s__distasonis	572	526	503	501	524	624	320	52	192	900	953	912	903	826	1088	386	168	307
841	k__Bacteria	p__Bacteroidetes	c__Bacteroidia	o__Bacteroidales	f__unclassified	g__unclassified	s__unclassified	853	720	819	637	710	886	237	1062	1032	1021	1136	1087	1034	1089	1230	227	1246	127
842	k__Bacteria	p__Bacteroidetes	c__Bacteroidia	o__Bacteroidales	f__Porphyromonadaceae	g__Porphyromonas	s__97otu22439	327	538	320	271	138	175	55	65	94	1048	1111	1114	896	282	1311	70	127	57
843	k__Bacteria	p__Bacteroidetes	c__[Saprospirae]	o__[Saprospirales]	f__unclassified	g__unclassified	s__unclassified	1377	1388	1413	1360	1540	1374	1493	1177	1207	1530	1498	1550	1563	1569	1670	1479	1342	1451
844	k__Bacteria	p__Bacteroidetes	c__Flavobacteriia	o__Flavobacteriales	f__Flavobacteriaceae	g__94otu13049	s__unclassified	1405	1391	1401	1442	1109	1494	1227	853	780	1095	1053	1277	1105	1153	1416	1238	897	1372
845	k__Bacteria	p__Bacteroidetes	c__Bacteroidia	o__Bacteroidales	f__Prevotellaceae	g__Prevotella	s__unclassified	1593	1537	1585	1526	1533	1441	1408	757	747	1559	1561	1572	1630	1638	1653	1421	869	1411
846	k__Bacteria	p__Bacteroidetes	c__Sphingobacteriia	o__Sphingobacteriales	f__Sphingobacteriaceae	g__Olivibacter	s__97otu46564	1263	1541	1221	827	837	504	68	420	345	781	899	808	3	13	924	62	406	68
847	k__Bacteria	p__Bacteroidetes	c__[Saprospirae]	o__[Saprospirales]	f__unclassified	g__unclassified	s__unclassified	1333	1226	1285	1169	1008	413	588	832	738	1256	1257	1316	426	399	1138	594	863	620
848	k__Bacteria	p__Bacteroidetes	c__Flavobacteriia	o__Flavobacteriales	f__[Weeksellaceae]	g__Chryseobacterium	s__97otu13150	1318	1107	1245	1055	527	100	22	44	36	478	334	1095	37	264	345	24	110	33
849	k__Bacteria	p__Bacteroidetes	c__Cytophagia	o__Cytophagales	f__Flammeovirgaceae	g__94otu13082	s__97otu14731	1066	967	1004	860	730	527	424	488	452	996	1017	1139	777	765	986	394	564	237
850	k__Bacteria	p__Bacteroidetes	c__Bacteroidia	o__Bacteroidales	f__Porphyromonadaceae	g__Paludibacter	s__unclassified	1696	1674	1671	1548	1307	622	1102	1591	1580	1608	1670	1669	722	422	1507	1228	1659	1114
851	k__Bacteria	p__Bacteroidetes	c__Flavobacteriia	o__Flavobacteriales	f__[Weeksellaceae]	g__Chryseobacterium	s__unclassified	1746	1687	1738	1678	1405	882	1351	1511	1446	1675	1648	1718	1109	880	517	1427	1583	1271
852	k__Bacteria	p__Bacteroidetes	c__Flavobacteriia	o__Flavobacteriales	f__[Weeksellaceae]	g__unclassified	s__unclassified	1569	1506	1492	1550	1453	1161	1399	1085	938	1525	1497	1574	1111	489	489	1325	961	1527
853	k__Bacteria	p__Bacteroidetes	c__unclassified	o__unclassified	f__unclassified	g__unclassified	s__unclassified	504	1140	455	403	432	436	518	1274	1228	1137	1396	1179	427	449	1263	531	1317	454
854	k__Bacteria	p__Bacteroidetes	c__Sphingobacteriia	o__Sphingobacteriales	f__Sphingobacteriaceae	g__unclassified	s__unclassified	1107	1617	968	516	685	416	624	1560	1516	1326	1459	1337	649	680	1390	598	1549	724
855	k__Bacteria	p__Bacteroidetes	c__Sphingobacteriia	o__Sphingobacteriales	f__Sphingobacteriaceae	g__Pedobacter	s__unclassified	708	1466	566	374	391	207	49	1352	1285	579	690	609	381	49	735	54	1409	93
856	k__Bacteria	p__Bacteroidetes	c__Bacteroidia	o__Bacteroidales	f__unclassified	g__unclassified	s__unclassified	518	1044	368	276	276	172	171	474	442	982	1157	903	600	455	1034	179	646	163
857	k__Bacteria	p__Bacteroidetes	c__Bacteroidia	o__Bacteroidales	f__unclassified	g__unclassified	s__unclassified	337	927	329	261	152	242	77	242	287	960	1166	970	16	382	1043	114	330	105
858	k__Bacteria	p__Bacteroidetes	c__Bacteroidia	o__Bacteroidales	f__Porphyromonadaceae	g__unclassified	s__unclassified	443	1051	381	232	356	125	18	555	509	594	817	634	144	337	833	33	650	13
859	k__Bacteria	p__Bacteroidetes	c__Bacteroidia	o__Bacteroidales	f__unclassified	g__unclassified	s__unclassified	533	1150	868	628	1228	1296	148	1522	1432	736	531	536	353	664	452	161	1530	71
860	k__Bacteria	p__Firmicutes	c__Bacilli	o__Bacillales	f__Staphylococcaceae	g__Staphylococcus	s__unclassified	304	393	296	362	395	380	92	124	62	422	403	358	1675	1724	949	140	131	187
861	k__Bacteria	p__Firmicutes	c__Bacilli	o__Bacillales	f__Staphylococcaceae	g__Staphylococcus	s__97otu97507	491	843	530	818	411	565	149	103	27	683	632	541	1169	1355	769	120	36	139
862	k__Bacteria	p__Firmicutes	c__Bacilli	o__Bacillales	f__Bacillaceae	g__Bacillus	s__safensis	1148	1445	1123	761	1485	1543	232	366	283	1289	678	1168	679	666	598	249	374	269
863	k__Bacteria	p__Firmicutes	c__Bacilli	o__Bacillales	f__Staphylococcaceae	g__Staphylococcus	s__97otu24192	430	663	453	766	762	1211	261	385	286	563	539	558	1110	1218	733	247	347	270
864	k__Bacteria	p__Firmicutes	c__Bacilli	o__Bacillales	f__Bacillaceae	g__Bacillus	s__97otu98718	793	936	742	967	897	1029	396	316	260	663	640	657	748	1256	796	314	209	426
865	k__Bacteria	p__Firmicutes	c__Clostridia	o__Clostridiales	f__Ruminococcaceae	g__Ruminococcus	s__flavefaciens	1105	1135	1112	1229	1385	1229	441	374	372	676	576	675	937	1235	789	406	326	455
866	k__Bacteria	p__Firmicutes	c__Clostridia	o__Clostridiales	f__Lachnospiraceae	g__Coprococcus	s__97otu1637	576	819	571	924	790	938	571	253	133	553	621	564	869	1114	914	467	128	567
867	k__Bacteria	p__Firmicutes	c__Clostridia	o__Clostridiales	f__Ruminococcaceae	g__unclassified	s__unclassified	1058	1325	1170	1320	1289	1402	1211	627	631	1124	1085	923	1134	1574	996	1310	786	1232
868	k__Bacteria	p__Firmicutes	c__Clostridia	o__Clostridiales	f__Veillonellaceae	g__unclassified	s__unclassified	1650	1671	1617	1694	1719	1681	1719	1479	1490	1585	1577	1455	1607	1759	1465	1723	1533	1687
869	k__Bacteria	p__Firmicutes	c__Clostridia	o__Clostridiales	f__unclassified	g__unclassified	s__unclassified	1470	1401	1430	1504	1532	1517	1487	990	1011	1469	1471	1497	1587	1607	1587	1466	1028	1574
870	k__Bacteria	p__Firmicutes	c__Bacilli	o__Bacillales	f__Bacillaceae	g__Bacillus	s__flexus	382	1023	583	1316	631	376	551	273	341	1066	1100	1002	1185	1517	1114	560	337	494
871	k__Bacteria	p__Firmicutes	c__Bacilli	o__Bacillales	f__Bacillaceae	g__Bacillus	s__flexus	829	1187	585	1311	689	381	6	111	93	1111	1059	433	387	80	111	10	106	6
872	k__Bacteria	p__Firmicutes	c__Bacilli	o__Bacillales	f__unclassified	g__unclassified	s__unclassified	604	1342	840	1458	793	337	1369	734	636	1277	1147	575	520	464	1431	1290	688	1430
873	k__Bacteria	p__Firmicutes	c__Bacilli	o__Bacillales	f__Bacillaceae	g__Anoxybacillus	s__kestanbolensis	1430	1575	1513	1624	1745	1807	1749	1788	1789	1757	1451	1474	1432	1608	1270	1749	1804	1693
874	k__Bacteria	p__Firmicutes	c__Clostridia	o__Clostridiales	f__Clostridiaceae	g__Clostridium	s__unclassified	1633	1712	1677	1769	1758	1760	1762	1799	1799	1677	1669	1539	1735	1797	1460	1768	1799	1738
875	k__Bacteria	p__Firmicutes	c__Bacilli	o__unclassified	f__unclassified	g__unclassified	s__unclassified	1594	1793	1527	1412	1798	1800	1786	1780	1775	1698	1418	1543	1066	1012	1246	1771	1780	1785
876	k__Bacteria	p__Firmicutes	c__Clostridia	o__Clostridiales	f__Veillonellaceae	g__Dialister	s__97otu8330	166	113	34	11	13	33	584	787	777	354	351	255	244	374	350	603	736	607
877	k__Bacteria	p__Firmicutes	c__Bacilli	o__Bacillales	f__Paenibacillaceae	g__Paenibacillus	s__unclassified	637	139	108	73	78	183	1167	495	406	229	263	148	124	78	507	1200	503	1190
878	k__Bacteria	p__Cyanobacteria	c__Chloroplast	o__Chlorophyta	f__Ulvophyceae	g__unclassified	s__unclassified	466	560	466	335	189	339	176	162	170	1323	1298	1315	1142	471	1172	226	217	210
879	k__Bacteria	p__Cyanobacteria	c__Oscillatoriophycideae	o__Chroococcales	f__Xenococcaceae	g__unclassified	s__unclassified	1092	1091	964	1192	1133	1293	533	476	412	755	627	916	1319	1354	1131	453	227	727
880	k__Bacteria	p__Cyanobacteria	c__Oscillatoriophycideae	o__Chroococcales	f__Xenococcaceae	g__94otu18134	s__97otu69040	1785	1795	1800	1802	1814	1816	1780	1817	1818	1735	1679	1735	1817	1815	1715	1781	1818	1782
881	k__Bacteria	p__Planctomycetes	c__Planctomycetia	o__Gemmatales	f__Isosphaeraceae	g__Isosphaera	s__unclassified	267	245	232	196	124	404	617	1367	1293	518	508	537	131	510	328	602	1296	654
882	k__Bacteria	p__Planctomycetes	c__Phycisphaerae	o__MSBL9	f__91otu8601	g__94otu201	s__97otu230	1783	1770	1781	1797	1796	1783	1663	1767	1763	1615	1547	1670	1749	1793	1330	1710	1771	1681
883	k__Bacteria	p__Planctomycetes	c__unclassified	o__unclassified	f__unclassified	g__unclassified	s__unclassified	1652	1683	1637	1724	1756	1729	1367	1672	1709	1448	1563	1413	1517	1679	1296	1425	1714	1328
884	k__Bacteria	p__Planctomycetes	c__unclassified	o__unclassified	f__unclassified	g__unclassified	s__unclassified	1113	992	1003	1159	1187	1159	547	482	408	798	867	734	871	1215	927	510	414	634
885	k__Bacteria	p__Planctomycetes	c__unclassified	o__unclassified	f__unclassified	g__unclassified	s__unclassified	1731	1668	1715	1687	1718	1703	1721	1460	1435	1720	1717	1722	1760	1718	1765	1667	1382	1732
886	k__Bacteria	p__Planctomycetes	c__unclassified	o__unclassified	f__unclassified	g__unclassified	s__unclassified	393	505	423	336	399	534	97	94	180	1054	1026	1054	936	708	1221	171	192	89
887	k__Bacteria	p__Planctomycetes	c__Phycisphaerae	o__Phycisphaerales	f__Phycisphaeraceae	g__unclassified	s__unclassified	465	442	599	427	403	693	135	126	208	603	759	660	808	703	859	191	160	118
888	k__Bacteria	p__Planctomycetes	c__Phycisphaerae	o__unclassified	f__unclassified	g__unclassified	s__unclassified	806	799	810	808	894	752	573	272	240	844	849	926	986	1088	1212	518	376	340
889	k__Bacteria	p__Elusimicrobia	c__Endomicrobia	o__unclassified	f__unclassified	g__unclassified	s__unclassified	675	686	700	704	727	673	425	243	205	1042	1006	1089	1103	965	1276	323	229	380
890	k__Bacteria	p__GN02	c__unclassified	o__unclassified	f__unclassified	g__unclassified	s__unclassified	1216	1152	1199	1263	1304	1239	1144	556	470	1191	1211	1223	1409	1418	1456	990	518	1015
891	k__Bacteria	p__GN02	c__3BR-5F	o__85otu4604	f__91otu10019	g__94otu3888	s__97otu25256	846	862	943	897	999	1049	670	390	361	1002	956	995	1198	1188	1242	575	369	551
892	k__Bacteria	p__OP11	c__unclassified	o__unclassified	f__unclassified	g__unclassified	s__unclassified	1205	1165	1247	1123	1288	1079	908	142	198	1368	1350	1380	1471	1452	1549	845	211	799
893	k__Bacteria	p__OP11	c__WCHB1-64	o__d153	f__91otu19062	g__94otu38842	s__97otu90268	590	525	531	623	557	830	108	84	91	610	660	688	872	817	818	113	107	152
894	k__Bacteria	p__Chlorobi	c__BSV26	o__VC38	f__91otu5104	g__94otu11089	s__97otu93849	1784	1766	1782	1789	1785	1774	1756	1775	1790	1798	1796	1797	1805	1804	1802	1779	1785	1781
895	k__Bacteria	p__Chlorobi	c__OPB56	o__85otu4337	f__91otu1051	g__94otu547	s__97otu666	880	717	893	782	860	893	510	391	324	947	959	934	1183	1070	1199	487	356	483
896	k__Bacteria	p__Chlorobi	c__Ignavibacteria	o__Ignavibacteriales	f__Ignavibacteriaceae	g__94otu20322	s__97otu22311	1619	1597	1595	1661	1679	1638	1272	1191	1221	1341	1216	1359	667	1666	772	1281	1175	1294
897	k__Bacteria	p__Chloroflexi	c__unclassified	o__unclassified	f__unclassified	g__unclassified	s__unclassified	837	1100	1464	1322	1623	1637	1347	1678	1673	708	547	552	1513	1434	777	1397	1664	1287
898	k__Bacteria	p__Chloroflexi	c__Anaerolineae	o__OPB11	f__91otu16316	g__94otu41078	s__97otu92827	824	753	758	878	780	1002	656	383	299	738	719	742	962	1135	856	511	249	614
899	k__Bacteria	p__Chloroflexi	c__Anaerolineae	o__SBR1031	f__A4b	g__unclassified	s__unclassified	547	422	507	364	357	551	51	73	109	623	655	640	758	707	922	57	118	60
900	k__Bacteria	p__Proteobacteria	c__Alphaproteobacteria	o__Rhodospirillales	f__Rhodospirillaceae	g__94otu21754	s__97otu31507	1255	1507	1319	1170	1599	1620	1448	1306	1177	896	820	953	1658	1417	1603	1386	1216	1516
901	k__Bacteria	p__Proteobacteria	c__Gammaproteobacteria	o__Alteromonadales	f__Alteromonadaceae	g__Marinobacter	s__unclassified	84	70	135	94	41	314	726	1073	1088	491	484	521	501	179	401	795	1135	781
902	k__Bacteria	p__Proteobacteria	c__Gammaproteobacteria	o__unclassified	f__unclassified	g__unclassified	s__unclassified	299	258	278	312	275	247	622	1065	1019	416	479	476	475	441	620	628	1069	582
903	k__Bacteria	p__Proteobacteria	c__Gammaproteobacteria	o__Pseudomonadales	f__Pseudomonadaceae	g__Pseudomonas	s__unclassified	146	680	145	171	170	72	1096	534	465	307	191	128	94	14	320	1075	418	1268
904	k__Bacteria	p__Proteobacteria	c__unclassified	o__unclassified	f__unclassified	g__unclassified	s__unclassified	953	778	600	439	278	605	1489	1344	1344	382	350	416	167	89	354	1490	1257	1486
905	k__Bacteria	p__Proteobacteria	c__Alphaproteobacteria	o__Rhizobiales	f__Hyphomicrobiaceae	g__Devosia	s__unclassified	385	331	238	105	757	29	861	976	990	161	159	260	285	99	245	878	959	846
906	k__Bacteria	p__Proteobacteria	c__Alphaproteobacteria	o__unclassified	f__unclassified	g__unclassified	s__unclassified	444	1057	723	311	213	12	864	1271	1359	63	96	114	412	851	167	907	1279	885
907	k__Bacteria	p__Proteobacteria	c__Alphaproteobacteria	o__Caulobacterales	f__Caulobacteraceae	g__Asticcacaulis	s__97otu7401	1281	1526	598	458	1358	985	1504	1571	1550	393	499	374	1766	789	357	1527	1550	1485
908	k__Bacteria	p__Proteobacteria	c__Alphaproteobacteria	o__Rickettsiales	f__unclassified	g__unclassified	s__unclassified	1162	1048	790	979	1595	1212	1126	1126	1187	335	314	397	214	1557	407	1136	1208	993
909	k__Bacteria	p__Proteobacteria	c__Betaproteobacteria	o__Burkholderiales	f__Alcaligenaceae	g__unclassified	s__unclassified	655	443	1609	1514	1236	674	1390	1161	1292	1661	1695	1618	417	601	363	1351	1271	1314
910	k__Bacteria	p__Proteobacteria	c__Alphaproteobacteria	o__Rhizobiales	f__Hyphomicrobiaceae	g__unclassified	s__unclassified	1656	1633	1537	1741	1764	1746	1718	1663	1686	1438	1533	1463	801	1577	798	1715	1670	1721
911	k__Bacteria	p__Proteobacteria	c__unclassified	o__unclassified	f__unclassified	g__unclassified	s__unclassified	1479	1436	1424	1569	1651	1610	1507	1143	1146	1215	1239	1234	707	1505	846	1487	1050	1513
912	k__Bacteria	p__Proteobacteria	c__Alphaproteobacteria	o__unclassified	f__unclassified	g__unclassified	s__unclassified	1137	1085	1006	1148	1387	1116	953	586	496	809	934	854	617	1377	826	837	457	951
913	k__Bacteria	p__Proteobacteria	c__Betaproteobacteria	o__Burkholderiales	f__Comamonadaceae	g__Acidovorax	s__delafieldii	1513	917	1186	779	1446	256	419	616	586	235	183	85	199	250	262	440	588	449
914	k__Bacteria	p__Proteobacteria	c__Gammaproteobacteria	o__Xanthomonadales	f__Xanthomonadaceae	g__Stenotrophomonas	s__unclassified	920	1279	454	251	282	1125	995	401	461	1728	1722	1728	1672	1045	1718	980	481	999
915	k__Bacteria	p__Proteobacteria	c__Gammaproteobacteria	o__Xanthomonadales	f__Xanthomonadaceae	g__Stenotrophomonas	s__97otu97678	470	547	416	424	347	434	1033	535	484	1155	1202	1264	1292	592	1299	1009	493	1250
916	k__Bacteria	p__Proteobacteria	c__Gammaproteobacteria	o__Pseudomonadales	f__Moraxellaceae	g__Acinetobacter	s__johnsonii	1254	987	1198	1108	980	1056	1639	947	1075	1795	1795	1796	1765	1562	1775	1656	1051	1640
917	k__Bacteria	p__Proteobacteria	c__Gammaproteobacteria	o__Xanthomonadales	f__Xanthomonadaceae	g__94otu8639	s__unclassified	1099	1305	883	684	629	741	1221	1264	1365	1647	1664	1666	1558	837	1672	1210	1337	990
918	k__Bacteria	p__Proteobacteria	c__Gammaproteobacteria	o__Xanthomonadales	f__Xanthomonadaceae	g__unclassified	s__unclassified	1477	1739	1273	729	639	1410	1640	1476	1578	1816	1814	1809	1806	1543	1817	1681	1572	1594
919	k__Bacteria	p__Proteobacteria	c__Gammaproteobacteria	o__unclassified	f__unclassified	g__unclassified	s__unclassified	862	903	825	802	845	847	646	561	624	1352	1343	1374	1357	1219	1501	697	647	630
920	k__Bacteria	p__Proteobacteria	c__Gammaproteobacteria	o__Pseudomonadales	f__Moraxellaceae	g__Acinetobacter	s__unclassified	740	180	190	135	86	54	23	12	6	1725	1732	1741	340	1005	1607	17	7	29
921	k__Bacteria	p__Proteobacteria	c__Gammaproteobacteria	o__Alteromonadales	f__Alteromonadaceae	g__Marinobacter	s__97otu98457	517	395	429	468	471	576	641	251	215	1317	1388	1391	1337	1086	1378	606	237	753
922	k__Bacteria	p__Proteobacteria	c__Betaproteobacteria	o__Rhodocyclales	f__Rhodocyclaceae	g__Dechloromonas	s__97otu27969	1516	1570	1752	1635	1662	1307	1659	1685	1724	1792	1794	1780	1755	1493	1788	1671	1733	1634
923	k__Bacteria	p__Proteobacteria	c__Gammaproteobacteria	o__unclassified	f__unclassified	g__unclassified	s__unclassified	978	1034	1064	1128	1182	1091	286	63	196	931	1023	878	626	195	930	332	159	95
924	k__Bacteria	p__Proteobacteria	c__Alphaproteobacteria	o__unclassified	f__unclassified	g__unclassified	s__unclassified	1016	991	963	1156	1135	1236	73	45	55	953	1049	957	234	67	329	65	24	98
925	k__Bacteria	p__Proteobacteria	c__Gammaproteobacteria	o__Xanthomonadales	f__Xanthomonadaceae	g__unclassified	s__unclassified	991	1304	1274	1109	668	884	829	855	733	1500	1486	1541	1500	979	1598	779	750	904
926	k__Bacteria	p__Proteobacteria	c__Gammaproteobacteria	o__Chromatiales	f__unclassified	g__unclassified	s__unclassified	539	420	526	447	436	554	122	70	47	1005	1052	987	597	435	848	90	35	97
927	k__Bacteria	p__Proteobacteria	c__Deltaproteobacteria	o__Syntrophobacterales	f__unclassified	g__unclassified	s__unclassified	1053	1178	1201	1058	607	453	493	55	71	789	989	917	1046	977	1189	508	71	476
928	k__Bacteria	p__Proteobacteria	c__Gammaproteobacteria	o__Pseudomonadales	f__Pseudomonadaceae	g__Pseudomonas	s__stutzeri	1125	959	1092	1028	742	1063	863	543	433	1017	1011	971	833	874	888	791	420	948
929	k__Bacteria	p__Proteobacteria	c__Gammaproteobacteria	o__unclassified	f__unclassified	g__unclassified	s__unclassified	963	688	891	994	580	1034	639	319	232	973	952	918	683	996	857	447	222	653
930	k__Bacteria	p__Proteobacteria	c__Betaproteobacteria	o__Burkholderiales	f__Comamonadaceae	g__Hydrogenophaga	s__unclassified	680	355	635	515	489	315	385	268	277	860	969	986	892	1433	983	403	328	422
931	k__Bacteria	p__Proteobacteria	c__Gammaproteobacteria	o__Thiotrichales	f__unclassified	g__unclassified	s__unclassified	1069	938	976	1181	1118	894	1142	679	687	1329	1380	1397	1396	1585	1421	1105	767	1061
932	k__Bacteria	p__Proteobacteria	c__Gammaproteobacteria	o__unclassified	f__unclassified	g__unclassified	s__unclassified	542	496	624	610	446	960	314	184	204	727	723	701	799	818	905	367	179	338
933	k__Bacteria	p__Proteobacteria	c__Gammaproteobacteria	o__Legionellales	f__Coxiellaceae	g__Aquicella	s__97otu65857	985	1011	973	1068	930	1186	714	657	511	1103	1098	1147	1267	1281	1314	686	551	876
934	k__Bacteria	p__Proteobacteria	c__Gammaproteobacteria	o__Legionellales	f__Coxiellaceae	g__Aquicella	s__97otu65857	459	380	447	440	392	437	81	13	32	622	654	679	744	1059	788	167	11	182
935	k__Bacteria	p__Proteobacteria	c__unclassified	o__unclassified	f__unclassified	g__unclassified	s__unclassified	684	673	612	657	705	629	198	88	88	624	731	735	784	676	982	163	59	79
936	k__Bacteria	p__Proteobacteria	c__Gammaproteobacteria	o__Alteromonadales	f__Alteromonadaceae	g__Marinobacter	s__unclassified	822	640	849	577	646	578	151	510	601	845	782	816	968	837	1145	115	480	94
937	k__Bacteria	p__Proteobacteria	c__Betaproteobacteria	o__Burkholderiales	f__Comamonadaceae	g__Hydrogenophaga	s__97otu19760	1375	1292	1379	1277	1415	1285	1079	1197	1322	1443	1494	1500	1545	1539	1627	1162	1314	911
938	k__Bacteria	p__Proteobacteria	c__Gammaproteobacteria	o__Xanthomonadales	f__Xanthomonadaceae	g__Stenotrophomonas	s__acidaminiphila	1723	1695	1689	1734	1760	1701	1621	1576	1644	1754	1755	1760	1723	1693	1767	1620	1661	1511
939	k__Bacteria	p__Proteobacteria	c__Gammaproteobacteria	o__Pseudomonadales	f__Pseudomonadaceae	g__Pseudomonas	s__veronii	1517	1509	1498	1574	1580	1591	1392	1090	964	1457	1450	1512	1584	1606	1509	1347	913	1504
940	k__Bacteria	p__Proteobacteria	c__Alphaproteobacteria	o__unclassified	f__unclassified	g__unclassified	s__unclassified	960	829	800	1010	982	987	414	237	129	645	636	696	853	922	991	319	149	448
941	k__Bacteria	p__Proteobacteria	c__unclassified	o__unclassified	f__unclassified	g__unclassified	s__unclassified	1040	805	830	1005	520	1073	196	698	806	1015	1088	1069	812	777	812	276	674	184
942	k__Bacteria	p__Proteobacteria	c__Betaproteobacteria	o__Burkholderiales	f__Burkholderiaceae	g__Burkholderia	s__unclassified	751	797	782	926	940	1083	413	722	751	1467	1476	1518	1234	1290	1101	409	783	467
943	k__Bacteria	p__Proteobacteria	c__Betaproteobacteria	o__Burkholderiales	f__Comamonadaceae	g__unclassified	s__unclassified	1175	784	1261	1345	1068	1254	587	1153	1084	1264	1317	1187	1035	1131	1111	614	1057	703
944	k__Bacteria	p__Proteobacteria	c__unclassified	o__unclassified	f__unclassified	g__unclassified	s__unclassified	732	567	767	561	720	739	550	1451	1482	906	861	992	1056	995	1163	600	1425	516
945	k__Bacteria	p__Proteobacteria	c__Betaproteobacteria	o__Burkholderiales	f__Comamonadaceae	g__Limnohabitans	s__97otu98134	1716	1549	1701	1739	1665	1678	1551	1766	1783	1687	1715	1658	1653	1697	1689	1539	1775	1491
946	k__Bacteria	p__Proteobacteria	c__Betaproteobacteria	o__Burkholderiales	f__Oxalobacteraceae	g__Janthinobacterium	s__lividum	1495	1252	1523	1375	1056	1136	865	1566	1621	1132	1141	1173	1219	1178	1286	806	1638	745
947	k__Bacteria	p__Proteobacteria	c__Gammaproteobacteria	o__Oceanospirillales	f__Halomonadaceae	g__Candidatus Portiera	s__unclassified	1490	1427	1425	1298	925	1317	1603	1527	1604	1681	1688	1694	1567	1025	1664	1632	1589	1520
948	k__Bacteria	p__Proteobacteria	c__Gammaproteobacteria	o__Pseudomonadales	f__Pseudomonadaceae	g__Pseudomonas	s__unclassified	1816	1795	1808	1766	1715	1784	1816	1815	1809	1790	1809	1802	1726	1722	1712	1816	1813	1815
949	k__Bacteria	p__Proteobacteria	c__Gammaproteobacteria	o__Pseudomonadales	f__Pseudomonadaceae	g__Pseudomonas	s__unclassified	1574	1430	1490	1519	1028	1497	1735	1558	1617	1470	1515	1525	1165	1196	1146	1742	1596	1752
950	k__Bacteria	p__Proteobacteria	c__Gammaproteobacteria	o__Pseudomonadales	f__Pseudomonadaceae	g__Pseudomonas	s__97otu97852	1818	1814	1818	1817	1771	1812	1809	1816	1816	1810	1817	1816	1772	1771	1760	1806	1816	1803
951	k__Bacteria	p__Proteobacteria	c__Gammaproteobacteria	o__Xanthomonadales	f__Xanthomonadaceae	g__unclassified	s__unclassified	861	795	925	763	648	883	1673	1615	1630	1335	1363	1367	1220	822	1429	1658	1624	1649
952	k__Bacteria	p__Proteobacteria	c__Gammaproteobacteria	o__Pseudomonadales	f__Pseudomonadaceae	g__Pseudomonas	s__97otu1106	716	616	669	754	577	680	1631	1442	1503	1069	1107	993	734	750	961	1627	1527	1623
953	k__Bacteria	p__Proteobacteria	c__Gammaproteobacteria	o__Enterobacteriales	f__Enterobacteriaceae	g__94otu13143	s__97otu95922	935	739	966	850	1441	671	1642	1162	1220	1714	1710	1723	1707	1736	1703	1614	1182	1695
954	k__Bacteria	p__Proteobacteria	c__Gammaproteobacteria	o__Pseudomonadales	f__Pseudomonadaceae	g__94otu8799	s__97otu12143	1675	1655	1651	1705	1611	1706	1709	1534	1371	1580	1651	1676	1594	1656	1538	1680	1325	1756
955	k__Bacteria	p__Proteobacteria	c__Gammaproteobacteria	o__Alteromonadales	f__unclassified	g__unclassified	s__unclassified	1791	1763	1785	1775	1717	1572	1740	1305	1372	1764	1769	1768	1788	1769	1799	1735	1349	1740
956	k__Bacteria	p__Proteobacteria	c__Gammaproteobacteria	o__Pseudomonadales	f__Pseudomonadaceae	g__Pseudomonas	s__unclassified	1580	1477	1538	1554	1253	1546	1572	1228	1161	1543	1548	1547	1419	1398	1341	1485	1076	1621
957	k__Bacteria	p__Proteobacteria	c__unclassified	o__unclassified	f__unclassified	g__unclassified	s__unclassified	1741	1681	1724	1733	1722	1646	1751	1708	1658	1730	1738	1736	1750	1770	1772	1740	1672	1697
958	k__Bacteria	p__Tenericutes	c__Mollicutes	o__Acholeplasmatales	f__Acholeplasmataceae	g__unclassified	s__unclassified	500	998	595	1090	964	1167	978	362	243	936	840	822	592	555	827	926	313	1028
959	k__Bacteria	p__Actinobacteria	c__Actinobacteria	o__Actinomycetales	f__unclassified	g__unclassified	s__unclassified	403	252	21	170	495	350	1293	1365	1395	1807	1815	1801	1677	480	1326	1331	1448	1131
960	k__Bacteria	p__Actinobacteria	c__Actinobacteria	o__Actinomycetales	f__unclassified	g__unclassified	s__unclassified	1024	1249	1276	1304	1487	1617	1326	1613	1636	912	834	1052	1599	1597	1024	1389	1615	1350
961	k__Bacteria	p__Actinobacteria	c__Actinobacteria	o__Actinomycetales	f__unclassified	g__unclassified	s__unclassified	1291	1380	1482	1470	1657	1642	1368	1530	1611	1142	994	1304	1689	1685	1339	1371	1543	1357
962	k__Bacteria	p__Actinobacteria	c__Actinobacteria	o__Actinomycetales	f__unclassified	g__unclassified	s__unclassified	165	160	140	37	174	46	1073	545	473	99	109	121	125	1	1	1149	535	1164
963	k__Bacteria	p__Actinobacteria	c__Actinobacteria	o__Actinomycetales	f__Pseudonocardiaceae	g__Saccharopolyspora	s__unclassified	427	455	425	493	511	607	1028	1240	1166	591	650	617	747	764	850	1077	1269	1006
964	k__Bacteria	p__Actinobacteria	c__Actinobacteria	o__Actinomycetales	f__91otu4267	g__94otu1603	s__97otu22718	224	307	487	697	1170	414	1166	1635	1620	300	269	326	1013	1458	359	1166	1584	1151
965	k__Bacteria	p__Actinobacteria	c__Actinobacteria	o__Actinomycetales	f__Streptomycetaceae	g__Streptomyces	s__unclassified	460	611	847	932	855	1765	1691	1670	1674	894	793	750	1353	1033	877	1713	1663	1702
966	k__Bacteria	p__Actinobacteria	c__Acidimicrobiia	o__Acidimicrobiales	f__C111	g__94otu30310	s__97otu81059	248	352	704	521	1410	1277	486	1226	1257	284	254	215	742	691	279	513	1168	498
967	k__Bacteria	p__Actinobacteria	c__Actinobacteria	o__Actinomycetales	f__Nocardioidaceae	g__94otu11134	s__97otu19893	359	510	1447	1341	1646	1585	1172	1533	1448	427	406	409	1462	1106	577	1140	1459	1159
968	k__Bacteria	p__Actinobacteria	c__Actinobacteria	o__Actinomycetales	f__Intrasporangiaceae	g__94otu8989	s__97otu11934	1077	405	1584	1536	1655	549	1569	1750	1730	389	955	704	1560	1669	471	1606	1717	1562
969	k__Bacteria	p__Actinobacteria	c__Actinobacteria	o__Actinomycetales	f__Streptomycetaceae	g__Streptomyces	s__unclassified	454	440	477	537	537	1556	1097	729	719	517	504	524	807	907	717	1161	803	1177
970	k__Bacteria	p__Actinobacteria	c__Actinobacteria	o__Actinomycetales	f__unclassified	g__unclassified	s__unclassified	1613	1694	1698	1663	1678	1769	1285	1722	1739	1496	1330	1526	1778	1622	1522	1334	1724	1233
971	k__Bacteria	p__Actinobacteria	c__Actinobacteria	o__Actinomycetales	f__unclassified	g__unclassified	s__unclassified	1325	1368	1313	1173	1059	683	253	951	971	1060	1259	879	1032	737	720	302	980	352
972	k__Bacteria	p__Actinobacteria	c__unclassified	o__unclassified	f__unclassified	g__unclassified	s__unclassified	1185	1297	1251	1318	1505	1332	857	979	1009	1453	1472	1460	1386	1551	1318	827	943	758
973	k__Bacteria	p__Actinobacteria	c__Actinobacteria	o__Actinomycetales	f__Actinomycetaceae	g__Actinomyces	s__unclassified	1157	1130	1171	1151	1214	1101	531	634	596	1046	1161	1116	1214	1297	1411	569	417	615
974	k__Bacteria	p__Actinobacteria	c__Actinobacteria	o__Actinomycetales	f__unclassified	g__unclassified	s__unclassified	289	66	153	64	134	75	15	541	535	1641	1632	1686	1480	454	907	14	527	12
975	k__Bacteria	p__Actinobacteria	c__Actinobacteria	o__Actinomycetales	f__Actinomycetaceae	g__Actinomyces	s__97otu36381	849	947	990	1089	1193	1383	549	880	813	712	594	789	1390	1477	969	498	723	687
976	k__Bacteria	p__Actinobacteria	c__Actinobacteria	o__Actinomycetales	f__Micrococcaceae	g__Micrococcus	s__97otu23917	1022	1331	1252	1665	1140	1743	17	217	250	1613	1351	1216	1509	753	416	37	255	37
977	k__Bacteria	p__FCPU426	c__79otu855	o__85otu2720	f__91otu8913	g__94otu15681	s__97otu17370	1472	1425	1467	1492	1508	1500	1426	1037	945	1539	1526	1549	1616	1595	1650	1340	895	1422
978	k__Bacteria	p__Acidobacteria	c__Acidobacteria-6	o__iii1-15	f__91otu412	g__94otu34630	s__97otu26258	1234	1258	1282	1195	1326	1194	971	1086	1098	1377	1373	1370	1438	1459	1537	992	1119	863
979	k__Bacteria	p__Proteobacteria	c__Gammaproteobacteria	o__Pseudomonadales	f__Pseudomonadaceae	g__Pseudomonas	s__unclassified	891	751	818	643	424	706	1071	483	482	729	912	915	686	747	731	1013	429	983
980	k__Bacteria	p__Proteobacteria	c__Gammaproteobacteria	o__unclassified	f__unclassified	g__unclassified	s__unclassified	1208	981	1085	1036	571	1123	1333	637	709	1089	1153	1135	768	732	776	1333	636	1337
981	k__Bacteria	p__Cyanobacteria	c__Chloroplast	o__Streptophyta	f__91otu7296	g__94otu15236	s__97otu56446	189	220	226	687	477	754	351	265	165	277	293	323	629	624	625	365	156	453
982	k__Bacteria	p__Planctomycetes	c__Planctomycetia	o__Pirellulales	f__Pirellulaceae	g__94otu45124	s__97otu82097	541	563	519	571	397	439	1206	1268	1147	500	447	421	325	466	287	1251	1260	1205
983	k__Bacteria	p__Proteobacteria	c__Gammaproteobacteria	o__unclassified	f__unclassified	g__unclassified	s__unclassified	1048	897	1011	720	521	425	1472	1064	1210	1110	1219	1218	907	792	1025	1508	1136	1423
984	k__Bacteria	p__Proteobacteria	c__Gammaproteobacteria	o__unclassified	f__unclassified	g__unclassified	s__unclassified	925	869	895	873	1011	873	659	1251	1335	1056	1104	1123	1167	1237	1312	682	1343	522
985	k__Bacteria	p__Proteobacteria	c__Gammaproteobacteria	o__Pseudomonadales	f__Pseudomonadaceae	g__Pseudomonas	s__unclassified	1413	1241	1331	1293	866	1294	803	1356	1475	1378	1415	1424	1157	1094	1186	847	1408	731
986	k__Bacteria	p__Proteobacteria	c__Betaproteobacteria	o__Burkholderiales	f__Oxalobacteraceae	g__94otu8464	s__unclassified	1521	369	1448	1219	913	495	192	1645	1583	497	552	490	496	364	98	196	1563	243
987	k__Bacteria	p__Proteobacteria	c__Alphaproteobacteria	o__Rhizobiales	f__Bradyrhizobiaceae	g__Bradyrhizobium	s__97otu99200	1505	1644	1525	1363	1616	1548	1564	1612	1629	585	587	594	1631	1502	1550	1583	1639	1590
988	k__Bacteria	p__Actinobacteria	c__Actinobacteria	o__Actinomycetales	f__Nocardioidaceae	g__94otu13124	s__unclassified	290	411	445	460	1568	824	828	1410	1397	424	470	381	888	413	516	853	1391	766
989	k__Archaea	p__Euryarchaeota	c__Methanomicrobia	o__Methanosarcinales	f__Methanosarcinaceae	g__Methanimicrococcus	s__blatticola	725	654	692	825	615	888	376	180	168	735	665	685	813	873	784	224	143	385
990	k__Archaea	p__Euryarchaeota	c__Thermoplasmata	o__E2	f__[Methanomassiliicoccaceae]	g__vadinCA11	s__97otu15210	606	545	663	461	595	679	426	255	381	832	833	843	1003	946	1008	324	385	213
991	k__Bacteria	p__Bacteroidetes	c__Flavobacteriia	o__Flavobacteriales	f__[Weeksellaceae]	g__Chryseobacterium	s__unclassified	1347	1220	1281	1203	880	557	758	638	565	1166	1112	1310	612	501	715	742	595	860
992	k__Bacteria	p__Bacteroidetes	c__Bacteroidia	o__Bacteroidales	f__Porphyromonadaceae	g__Porphyromonas	s__unclassified	928	931	813	984	1060	1040	733	402	432	824	770	871	1062	1184	1022	739	416	629
993	k__Bacteria	p__Cyanobacteria	c__Synechococcophycideae	o__Pseudanabaenales	f__Pseudanabaenaceae	g__Leptolyngbya	s__97otu52642	340	297	305	317	329	330	578	1439	1362	316	345	373	422	350	353	566	1403	623
994	k__Bacteria	p__Planctomycetes	c__Planctomycetia	o__Pirellulales	f__Pirellulaceae	g__unclassified	s__unclassified	1778	1747	1774	1765	1767	1752	1748	1718	1665	1760	1766	1769	1780	1785	1782	1761	1699	1736
995	k__Bacteria	p__Planctomycetes	c__unclassified	o__unclassified	f__unclassified	g__unclassified	s__unclassified	1782	1754	1773	1781	1776	1766	1768	1729	1729	1776	1773	1781	1784	1792	1798	1775	1718	1787
996	k__Bacteria	p__Planctomycetes	c__unclassified	o__unclassified	f__unclassified	g__unclassified	s__unclassified	1722	1648	1692	1656	1716	1665	1664	1577	1537	1631	1703	1662	1718	1733	1734	1668	1480	1671
997	k__Bacteria	p__Proteobacteria	c__Betaproteobacteria	o__85otu2639	f__91otu16330	g__94otu41580	s__97otu73253	1695	1197	1436	1135	1629	915	1044	1127	1113	694	697	586	558	1043	393	1014	1120	1051
998	k__Bacteria	p__Gemmatimonadetes	c__Gemmatimonadetes	o__unclassified	f__unclassified	g__unclassified	s__unclassified	1524	1559	1517	1521	1545	1568	1561	1328	1264	1537	1552	1551	1621	1609	1635	1519	1234	1609
999	k__Bacteria	p__Planctomycetes	c__Planctomycetia	o__Pirellulales	f__Pirellulaceae	g__unclassified	s__unclassified	1805	1787	1793	1801	1799	1790	1798	1794	1784	1803	1798	1807	1803	1805	1805	1796	1767	1802
1000	k__Bacteria	p__Bacteroidetes	c__Bacteroidia	o__Bacteroidales	f__Bacteroidaceae	g__Bacteroides	s__fragilis	685	452	500	488	540	708	189	64	41	587	668	673	810	809	902	125	25	147
1001	k__Bacteria	p__Firmicutes	c__Clostridia	o__Clostridiales	f__unclassified	g__unclassified	s__unclassified	1009	905	842	968	1096	1032	155	125	189	639	608	659	343	724	387	135	183	90
1002	k__Bacteria	p__Planctomycetes	c__Planctomycetia	o__unclassified	f__unclassified	g__unclassified	s__unclassified	728	756	746	880	959	1086	554	501	573	854	856	848	1158	1145	1045	613	512	539
1003	k__Bacteria	p__Bacteroidetes	c__[Saprospirae]	o__[Saprospirales]	f__Chitinophagaceae	g__94otu9282	s__unclassified	171	83	27	21	136	110	653	784	686	237	19	174	151	326	73	580	817	638
1004	k__Bacteria	p__Bacteroidetes	c__Bacteroidia	o__Bacteroidales	f__Prevotellaceae	g__Prevotella	s__copri	1397	1278	1142	631	1215	209	981	1621	1647	452	140	208	367	148	256	1011	1616	1057
1005	k__Bacteria	p__AD3	c__79otu798	o__85otu4024	f__91otu12448	g__94otu40788	s__97otu45702	232	704	327	1022	206	148	831	122	59	581	619	484	269	517	633	819	208	801
1006	k__Bacteria	p__Firmicutes	c__Bacilli	o__Bacillales	f__Bacillaceae	g__unclassified	s__unclassified	355	314	299	284	951	456	50	421	507	1529	966	589	366	546	367	58	442	66
1007	k__Bacteria	p__Bacteroidetes	c__Bacteroidia	o__Bacteroidales	f__unclassified	g__unclassified	s__unclassified	1654	1613	1669	1632	1649	1622	1651	1383	1317	1627	1626	1634	1694	1680	1719	1619	1293	1688
1008	k__Bacteria	p__Bacteroidetes	c__Cytophagia	o__Cytophagales	f__Cytophagaceae	g__Dyadobacter	s__unclassified	307	776	307	243	1788	273	380	1370	1245	334	282	276	237	379	405	486	1417	395
1009	k__Bacteria	p__Actinobacteria	c__Actinobacteria	o__Actinomycetales	f__Mycobacteriaceae	g__Mycobacterium	s__97otu57675	101	255	1578	1447	885	298	1035	1361	1364	291	133	154	720	754	1	1069	1341	1080
1010	k__Bacteria	p__Planctomycetes	c__Phycisphaerae	o__Phycisphaerales	f__Phycisphaeraceae	g__unclassified	s__unclassified	1815	1807	1812	1812	1812	1803	1807	1805	1795	1812	1807	1811	1811	1812	1813	1808	1794	1813
1011	k__Bacteria	p__Bacteroidetes	c__[Saprospirae]	o__[Saprospirales]	f__Chitinophagaceae	g__94otu22175	s__97otu24365	1242	22	24	28	102	165	360	641	411	154	244	158	297	106	158	483	642	557
1012	k__Bacteria	p__Proteobacteria	c__Alphaproteobacteria	o__Rhizobiales	f__Beijerinckiaceae	g__unclassified	s__unclassified	1247	1490	1468	1211	1260	1085	1429	1493	1508	397	299	350	1364	768	312	1435	1411	1429
1013	k__Bacteria	p__Tenericutes	c__Mollicutes	o__Mycoplasmatales	f__Mycoplasmataceae	g__Mycoplasma	s__97otu96810	1045	820	802	965	398	937	1157	614	655	956	1010	989	692	602	617	1084	616	968
1014	k__Bacteria	p__Spirochaetes	c__Spirochaetes	o__Spirochaetales	f__Spirochaetaceae	g__Treponema	s__97otu89243	270	575	255	292	368	231	133	175	95	1004	1018	1057	821	401	1177	202	189	300
1015	k__Bacteria	p__Spirochaetes	c__Spirochaetes	o__Spirochaetales	f__Spirochaetaceae	g__Treponema	s__97otu48474	1401	1465	1457	1406	1529	1424	1478	1058	1162	1532	1511	1533	1532	1674	1595	1545	1252	1431
1016	k__Bacteria	p__Spirochaetes	c__Spirochaetes	o__Spirochaetales	f__Spirochaetaceae	g__Treponema	s__socranskii	812	711	731	688	459	778	87	31	31	686	717	776	746	856	751	32	19	42
1017	k__Bacteria	p__Actinobacteria	c__Actinobacteria	o__Actinomycetales	f__Propionibacteriaceae	g__Propionibacterium	s__97otu89865	469	287	259	511	461	573	297	473	435	184	839	351	372	100	568	1260	383	997
1018	k__Bacteria	p__Actinobacteria	c__Actinobacteria	o__Actinomycetales	f__Dermacoccaceae	g__Dermacoccus	s__97otu25058	564	944	857	1534	621	1623	586	1114	1157	1273	843	954	1714	1165	1508	584	1063	558
1019	k__Bacteria	p__[Thermi]	c__Deinococci	o__Deinococcales	f__Deinococcaceae	g__Deinococcus	s__97otu41924	1299	1408	1119	742	1610	1563	1341	846	817	1340	1316	1286	1070	1598	960	1237	819	1458
1020	k__Bacteria	p__Fusobacteria	c__Fusobacteriia	o__Fusobacteriales	f__Fusobacteriaceae	g__Fusobacterium	s__unclassified	1408	1343	1332	1309	1309	1340	1265	800	683	1423	1374	1385	1407	1438	1525	1086	644	1265
1021	k__Bacteria	p__Actinobacteria	c__Actinobacteria	o__Actinomycetales	f__Mycobacteriaceae	g__Mycobacterium	s__97otu102	296	281	713	552	933	1007	1362	1403	1367	363	296	274	1181	681	352	1378	1300	1438
1022	k__Bacteria	p__Actinobacteria	c__Actinobacteria	o__Actinomycetales	f__Micrococcaceae	g__94otu35407	s__97otu22212	446	562	295	1565	803	1303	530	1505	1522	484	411	428	1619	580	1004	502	1466	471
1023	k__Bacteria	p__Proteobacteria	c__Gammaproteobacteria	o__Xanthomonadales	f__Xanthomonadaceae	g__Dokdonella	s__97otu68369	1308	1244	1328	1076	469	1169	749	749	881	1243	1214	1256	1206	787	1387	736	812	740
1024	k__Bacteria	p__Proteobacteria	c__Gammaproteobacteria	o__Xanthomonadales	f__Xanthomonadaceae	g__Stenotrophomonas	s__97otu42862	1258	1517	647	368	277	197	1252	1017	1092	1638	1633	1678	1626	1386	1681	1240	1038	1348
1025	k__Bacteria	p__Proteobacteria	c__Gammaproteobacteria	o__Xanthomonadales	f__Xanthomonadaceae	g__unclassified	s__unclassified	1029	1271	548	324	265	59	293	19	29	1285	1328	1357	1236	581	1207	208	17	278
1026	k__Bacteria	p__Tenericutes	c__Mollicutes	o__Acholeplasmatales	f__Acholeplasmataceae	g__Candidatus Phytoplasma	s__witches-broom	1059	1066	1010	1133	1171	1143	721	451	450	923	845	933	1100	1318	1166	752	443	682
1027	k__Bacteria	p__[Thermi]	c__Deinococci	o__Thermales	f__Thermaceae	g__unclassified	s__unclassified	298	269	272	254	254	261	1432	1183	1204	357	332	336	299	431	379	1295	1233	1137
1028	k__Bacteria	p__Proteobacteria	c__Alphaproteobacteria	o__Rhizobiales	f__Bradyrhizobiaceae	g__Bradyrhizobium	s__97otu99200	221	244	157	92	236	91	701	436	544	94	162	143	468	180	1399	670	507	782
1029	k__Bacteria	p__Actinobacteria	c__Actinobacteria	o__Actinomycetales	f__Microbacteriaceae	g__94otu22905	s__97otu73661	524	804	971	712	470	1189	1127	1223	1149	1478	1430	1576	818	786	738	1034	1015	1130
1030	k__Bacteria	p__Proteobacteria	c__Betaproteobacteria	o__Methylophilales	f__91otu6828	g__94otu16649	s__97otu65277	1060	384	751	995	958	993	172	845	949	574	716	571	134	1008	330	199	912	255
1031	k__Bacteria	p__OP3	c__koll11	o__GIF10	f__kpj58rc	g__94otu5944	s__97otu7008	391	708	379	294	339	559	44	48	19	1072	1101	1107	819	481	1229	40	34	78
1032	k__Bacteria	p__Tenericutes	c__Mollicutes	o__Mycoplasmatales	f__Mycoplasmataceae	g__Mycoplasma	s__haemominutum	1260	1194	1324	1140	1313	1221	1355	829	955	1358	1397	1388	1431	1489	1548	1296	1034	1253
1033	k__Bacteria	p__Fusobacteria	c__Fusobacteriia	o__Fusobacteriales	f__Fusobacteriaceae	g__Fusobacterium	s__unclassified	234	254	141	239	439	472	1043	1221	1151	315	232	280	262	715	177	1016	1153	1101
1034	k__Bacteria	p__Planctomycetes	c__Phycisphaerae	o__Phycisphaerales	f__Phycisphaeraceae	g__94otu37927	s__97otu42241	32	265	12	205	91	563	627	1050	1200	1292	1464	1631	383	233	323	660	917	616
1035	k__Bacteria	p__Proteobacteria	c__Betaproteobacteria	o__Burkholderiales	f__Comamonadaceae	g__Variovorax	s__paradoxus	855	401	521	278	1275	214	478	1688	1682	113	1	76	12	208	69	496	1686	524
1036	k__Bacteria	p__SAR406	c__AB16	o__Arctic96B-7	f__A714017	g__unclassified	s__unclassified	1225	1137	1250	1098	1213	1119	1027	794	885	1354	1367	1351	1458	1390	1527	1079	840	972
1037	k__Bacteria	p__Acidobacteria	c__Acidobacteriia	o__Acidobacteriales	f__Acidobacteriaceae	g__94otu13301	s__97otu2084	523	358	280	357	498	1495	1330	1481	1526	253	177	209	378	71	653	1360	1467	1305
1038	k__Bacteria	p__Firmicutes	c__Bacilli	o__Bacillales	f__Bacillaceae	g__Bacillus	s__97otu98718	1296	1400	1241	532	1427	651	141	404	364	511	520	1207	703	609	650	106	295	167
1039	k__Bacteria	p__Bacteroidetes	c__Flavobacteriia	o__Flavobacteriales	f__[Weeksellaceae]	g__unclassified	s__unclassified	1134	895	687	558	812	475	896	667	572	1108	1109	1142	875	327	291	817	601	1169
1040	k__Bacteria	p__Planctomycetes	c__Planctomycetia	o__Pirellulales	f__Pirellulaceae	g__94otu35624	s__97otu64340	1623	1602	1633	1414	1350	771	1628	1471	1438	1522	1553	1448	1478	684	899	1625	1477	1631
1041	k__Bacteria	p__Proteobacteria	c__Gammaproteobacteria	o__Enterobacteriales	f__Enterobacteriaceae	g__unclassified	s__unclassified	857	830	901	872	701	877	1593	1079	1127	1446	1565	1542	1561	1688	1069	1572	1065	1597
1042	k__Bacteria	p__Firmicutes	c__Bacilli	o__Bacillales	f__Planococcaceae	g__Sporosarcina	s__unclassified	495	430	1005	866	1196	1732	1665	1089	1183	1586	1532	1457	1054	390	426	1669	1212	1659
1043	k__Bacteria	p__Thermotogae	c__Thermotogae	o__Thermotogales	f__Thermotogaceae	g__Geotoga	s__unclassified	1383	1402	1433	1351	1459	1288	1023	797	792	1520	1516	1552	1577	1576	1643	988	802	992
1044	k__Bacteria	p__OP8	c__OP8_1	o__HMMVPog-54	f__91otu5683	g__94otu11890	s__97otu77911	1021	1018	1098	1177	1087	1133	1005	540	389	1224	1154	1194	1247	1333	1376	746	297	838
1045	k__Bacteria	p__WS3	c__PRR-12	o__GN03	f__KSB4	g__94otu20505	s__97otu65878	1	17	10	8	1	135	596	1046	919	10	26	44	170	12	1	642	999	583
1046	k__Bacteria	p__Acidobacteria	c__[Chloracidobacteria]	o__RB41	f__unclassified	g__unclassified	s__unclassified	1014	216	249	211	198	271	878	1684	1667	358	609	319	344	268	244	1143	1673	1062
1047	k__Bacteria	p__Acidobacteria	c__[Chloracidobacteria]	o__RB41	f__Ellin6075	g__94otu18690	s__97otu74467	425	417	389	435	358	477	914	1469	1405	901	907	864	724	577	819	951	1522	828
1048	k__Bacteria	p__Bacteroidetes	c__Flavobacteriia	o__Flavobacteriales	f__[Weeksellaceae]	g__Chryseobacterium	s__unclassified	1549	1457	1496	1379	1126	545	699	952	789	1636	1634	1675	1118	457	495	687	942	608
1049	k__Archaea	p__Euryarchaeota	c__Thermoplasmata	o__E2	f__[Methanomassiliicoccaceae]	g__vadinCA11	s__97otu18041	399	377	458	509	478	797	82	131	236	537	513	551	829	897	745	77	147	59
1050	k__Bacteria	p__FBP	c__79otu485	o__85otu1455	f__91otu4885	g__94otu33132	s__97otu84083	833	827	801	838	954	848	618	465	405	907	918	951	1053	1093	1202	589	498	408
1051	k__Bacteria	p__73otu211	c__79otu193	o__85otu4903	f__91otu12318	g__94otu23735	s__97otu26033	952	1170	908	664	488	878	751	611	568	1589	1604	1627	1518	962	1673	723	634	802
1052	k__Bacteria	p__Actinobacteria	c__Actinobacteria	o__Actinomycetales	f__Corynebacteriaceae	g__Corynebacterium	s__unclassified	521	614	542	442	452	606	199	200	266	915	982	940	922	626	1184	174	176	298
1053	k__Bacteria	p__Actinobacteria	c__Actinobacteria	o__Actinomycetales	f__Micrococcaceae	g__Micrococcus	s__luteus	976	1151	1135	1594	1023	1712	787	995	1014	1506	1089	1071	1451	1427	714	677	934	643
1054	k__Bacteria	p__Actinobacteria	c__Actinobacteria	o__Actinomycetales	f__Streptomycetaceae	g__94otu27718	s__97otu33	295	367	568	948	956	981	214	317	167	390	477	446	916	1311	723	131	138	373
1055	k__Bacteria	p__Actinobacteria	c__Actinobacteria	o__Actinomycetales	f__Micrococcaceae	g__94otu9041	s__97otu8599	661	808	793	796	1111	891	324	492	617	473	502	540	991	1365	693	333	587	238
1056	k__Bacteria	p__Actinobacteria	c__Actinobacteria	o__Actinomycetales	f__unclassified	g__unclassified	s__unclassified	387	548	438	607	574	913	88	332	281	414	448	517	988	1064	677	69	243	75
1057	k__Bacteria	p__Actinobacteria	c__Actinobacteria	o__Actinomycetales	f__Micrococcaceae	g__unclassified	s__unclassified	1373	1474	1441	1501	1341	1551	1072	1500	1533	878	851	667	1542	1661	1053	1097	1502	1033
1058	k__Bacteria	p__Actinobacteria	c__Actinobacteria	o__Actinomycetales	f__Micrococcaceae	g__unclassified	s__unclassified	1702	1726	1687	1688	1709	1672	1379	1696	1678	1451	1386	1239	1430	652	890	1398	1656	1383
1059	k__Bacteria	p__Actinobacteria	c__Actinobacteria	o__Actinomycetales	f__Micrococcaceae	g__94otu8925	s__97otu62161	1381	1438	1410	1430	1102	1561	263	1093	1173	1055	653	665	1127	396	573	278	1070	277
1060	k__Bacteria	p__Actinobacteria	c__Actinobacteria	o__Actinomycetales	f__Microbacteriaceae	g__unclassified	s__unclassified	909	1106	1179	1020	1064	1478	1039	1413	1394	962	1000	1273	1642	1295	1288	1046	1354	973
1061	k__Bacteria	p__Actinobacteria	c__Actinobacteria	o__Actinomycetales	f__unclassified	g__unclassified	s__unclassified	335	415	402	413	1639	526	1104	1326	1363	649	425	425	1242	696	420	1123	1355	1079
1062	k__Bacteria	p__Actinobacteria	c__Actinobacteria	o__Actinomycetales	f__Micromonosporaceae	g__94otu8918	s__97otu73805	288	344	430	365	895	580	1113	1129	1040	336	378	271	897	494	624	1157	1142	1064
1063	k__Bacteria	p__Actinobacteria	c__Actinobacteria	o__Actinomycetales	f__Nocardiaceae	g__Nocardia	s__97otu74567	330	267	436	441	1013	612	1366	1626	1619	859	990	935	1245	484	545	1416	1588	1403
1064	k__Bacteria	p__Actinobacteria	c__Actinobacteria	o__Actinomycetales	f__unclassified	g__unclassified	s__unclassified	628	624	710	899	892	1130	1190	1250	1360	602	518	670	1280	1239	682	1267	1235	1206
1065	k__Bacteria	p__Actinobacteria	c__Actinobacteria	o__Actinomycetales	f__Streptomycetaceae	g__Streptomyces	s__unclassified	246	212	220	194	247	1376	566	376	378	481	330	367	685	415	522	618	371	714
1066	k__Bacteria	p__Actinobacteria	c__Actinobacteria	o__Actinomycetales	f__Pseudonocardiaceae	g__unclassified	s__unclassified	506	722	697	679	1240	1081	224	868	939	529	435	584	1290	1378	748	336	876	292
1067	k__Bacteria	p__Actinobacteria	c__Actinobacteria	o__Actinomycetales	f__unclassified	g__unclassified	s__unclassified	1270	1620	1705	1622	1734	1755	1486	1703	1703	1266	1126	1339	1792	1654	1739	1491	1680	1528
1068	k__Bacteria	p__Actinobacteria	c__Actinobacteria	o__Actinomycetales	f__Microbacteriaceae	g__unclassified	s__unclassified	268	498	1386	1129	1442	944	562	1353	1386	548	555	607	1725	1249	1545	629	1350	646
1069	k__Bacteria	p__Actinobacteria	c__Actinobacteria	o__Actinomycetales	f__unclassified	g__unclassified	s__unclassified	989	1082	1322	1455	1606	1522	1245	1180	1308	1033	1032	800	1534	1702	975	1261	1290	1211
1070	k__Bacteria	p__Nitrospirae	c__Nitrospira	o__Nitrospirales	f__unclassified	g__unclassified	s__unclassified	900	1029	1038	996	949	964	519	1098	1184	1310	1339	1294	1327	1139	1425	601	1253	540
1071	k__Bacteria	p__Nitrospirae	c__Nitrospira	o__Nitrospirales	f__[Leptospirillaceae]	g__Leptospirillum	s__ferrodiazotrophum	1131	1087	1185	1009	1018	923	806	507	474	1296	1249	1276	1288	1175	1440	744	537	798
1072	k__Bacteria	p__Nitrospirae	c__Nitrospira	o__Nitrospirales	f__[Thermodesulfovibrionaceae]	g__unclassified	s__unclassified	616	543	629	695	725	936	270	133	216	611	643	656	1006	1128	750	363	184	326
1073	k__Bacteria	p__Nitrospirae	c__Nitrospira	o__Nitrospirales	f__unclassified	g__unclassified	s__unclassified	1339	1301	1323	1332	1360	1308	1497	1024	1053	1406	1426	1410	1506	1463	1551	1471	1025	1495
1074	k__Bacteria	p__WWE1	c__[Cloacamonae]	o__[Cloacamonales]	f__[Cloacamonaceae]	g__Candidatus Cloacamonas	s__97otu37889	1409	1377	1442	1383	1411	1326	1021	524	552	1441	1468	1489	1585	1561	1626	1047	547	1022
1075	k__Bacteria	p__Gemmatimonadetes	c__Gemm-2	o__85otu2360	f__91otu10503	g__94otu20203	s__97otu29173	520	618	536	604	823	822	69	327	440	447	257	399	789	1132	603	76	391	52
1077	k__Bacteria	p__Aquificae	c__Aquificae	o__Aquificales	f__Hydrogenothermaceae	g__94otu10185	s__97otu83077	502	511	479	444	526	440	93	39	37	721	649	778	770	820	989	105	33	72
1078	k__Bacteria	p__Firmicutes	c__Bacilli	o__Bacillales	f__Staphylococcaceae	g__Staphylococcus	s__97otu72881	771	737	797	703	796	916	645	477	533	870	870	928	1320	1504	1175	679	494	569
1079	k__Bacteria	p__Firmicutes	c__Bacilli	o__Bacillales	f__unclassified	g__unclassified	s__unclassified	531	1013	506	740	1112	1230	620	311	264	856	811	825	993	1403	616	691	320	572
1080	k__Bacteria	p__Firmicutes	c__Bacilli	o__Bacillales	f__Bacillaceae	g__unclassified	s__unclassified	1792	1817	1796	1808	1813	1815	1796	1790	1787	1806	1791	1767	1676	1345	1352	1794	1797	1799
1081	k__Bacteria	p__Firmicutes	c__Bacilli	o__Bacillales	f__unclassified	g__unclassified	s__unclassified	1200	1689	1355	1702	1702	1693	1693	1309	1329	1557	1596	1509	1094	606	1504	1691	1418	1618
1082	k__Bacteria	p__Cyanobacteria	c__Chloroplast	o__Streptophyta	f__91otu7296	g__94otu14605	s__97otu98055	150	368	245	1092	791	1115	872	642	639	445	578	343	771	859	800	870	638	889
1083	k__Bacteria	p__Firmicutes	c__Clostridia	o__Clostridiales	f__Ruminococcaceae	g__Ruminococcus	s__97otu80741	1034	1116	937	981	1094	935	846	504	527	1203	1164	1185	1258	1342	1402	833	610	585
1084	k__Bacteria	p__Firmicutes	c__Clostridia	o__Clostridiales	f__Lachnospiraceae	g__Blautia	s__producta	1403	1432	1357	1517	1579	1510	883	932	1015	1062	1029	1113	763	1379	822	894	1002	816
1085	k__Bacteria	p__Firmicutes	c__Clostridia	o__Clostridiales	f__Lachnospiraceae	g__unclassified	s__unclassified	381	1250	367	382	1416	1463	1213	1225	1266	826	563	422	414	730	317	1265	1336	1189
1086	k__Bacteria	p__Bacteroidetes	c__Bacteroidia	o__Bacteroidales	f__S24-7	g__94otu8939	s__97otu6865	1235	1218	1207	1218	1271	1199	1108	830	904	1316	1280	1352	1371	1448	1452	1090	994	894
1087	k__Bacteria	p__Bacteroidetes	c__Bacteroidia	o__Bacteroidales	f__Porphyromonadaceae	g__Parabacteroides	s__distasonis	972	825	954	907	969	952	501	645	657	1036	1065	1109	884	1085	994	544	734	463
1088	k__Bacteria	p__Fusobacteria	c__Fusobacteriia	o__Fusobacteriales	f__Fusobacteriaceae	g__unclassified	s__unclassified	1421	1446	1359	1482	1627	1531	992	1041	1008	881	815	965	1150	1471	1061	996	1080	974
1089	k__Bacteria	p__Fusobacteria	c__Fusobacteriia	o__Fusobacteriales	f__unclassified	g__unclassified	s__unclassified	760	707	738	842	844	962	535	290	238	876	852	810	923	1115	1062	387	253	492
1090	k__Bacteria	p__Actinobacteria	c__Acidimicrobiia	o__Acidimicrobiales	f__C111	g__94otu16219	s__97otu18912	868	1169	1008	1117	1241	1367	555	1097	1110	1324	1241	1375	1507	1432	1329	622	1163	556
1091	k__Bacteria	p__Proteobacteria	c__Alphaproteobacteria	o__Sphingomonadales	f__Sphingomonadaceae	g__Sphingomonas	s__97otu91058	1	106	83	65	953	149	479	885	942	129	248	593	232	7	1	444	872	568
1092	k__Bacteria	p__Proteobacteria	c__Alphaproteobacteria	o__Sphingomonadales	f__Sphingomonadaceae	g__unclassified	s__unclassified	131	339	170	68	504	1202	1133	1341	1354	304	517	1028	106	275	175	1104	1329	1099
1093	k__Bacteria	p__Proteobacteria	c__Alphaproteobacteria	o__Sphingomonadales	f__Sphingomonadaceae	g__Sphingobium	s__unclassified	780	437	699	896	786	27	686	89	103	17	20	35	143	91	1	620	102	704
1094	k__Bacteria	p__[Thermi]	c__Deinococci	o__Deinococcales	f__Deinococcaceae	g__Deinococcus	s__97otu50275	730	1119	766	1209	1153	1276	1217	479	462	979	970	927	849	871	1091	1198	530	1155
1095	k__Bacteria	p__Bacteroidetes	c__[Saprospirae]	o__[Saprospirales]	f__Chitinophagaceae	g__94otu37986	s__97otu41805	1	12	1	7	219	169	246	1546	1440	64	95	52	41	54	1	207	1553	306
1096	k__Bacteria	p__WS2	c__SHA-109	o__85otu3576	f__91otu1702	g__94otu3342	s__97otu3830	894	984	862	660	492	743	540	211	179	1200	1207	1268	1284	877	1403	591	204	776
1097	k__Bacteria	p__GAL15	c__79otu760	o__85otu3649	f__91otu4091	g__94otu9598	s__unclassified	1485	1350	1463	1275	989	487	1291	626	708	1436	1499	1531	1321	1293	1174	1275	682	1319
1098	k__Bacteria	p__Cyanobacteria	c__79otu272	o__85otu377	f__91otu123	g__94otu240	s__97otu268	623	514	419	563	1061	1201	1047	1426	1410	223	274	419	425	794	348	1128	1335	1031
1099	k__Bacteria	p__Acidobacteria	c__Acidobacteria-6	o__iii1-15	f__unclassified	g__unclassified	s__unclassified	984	1101	1044	1029	1177	1235	399	751	769	993	968	1072	1333	1527	763	450	776	368
1100	k__Bacteria	p__Acidobacteria	c__Acidobacteria-6	o__iii1-15	f__91otu8728	g__94otu9359	s__97otu8981	160	210	211	345	270	255	753	949	911	338	363	325	593	638	712	775	992	783
1101	k__Bacteria	p__Proteobacteria	c__79otu0	o__85otu1910	f__91otu12993	g__94otu8885	s__unclassified	993	941	992	863	305	1021	1220	594	700	1729	1728	1730	1683	1075	1458	1246	656	1228
1102	k__Bacteria	p__OP8	c__OP8_1	o__HMMVPog-54	f__unclassified	g__unclassified	s__unclassified	169	278	972	884	1057	1380	349	1227	1117	44	223	172	1036	123	234	297	1197	285
1103	k__Bacteria	p__Tenericutes	c__Mollicutes	o__RF39	f__91otu4596	g__94otu43519	s__97otu82242	1412	1308	1268	1398	1402	1420	1064	825	728	1131	1077	1191	1403	1503	1422	952	660	1144
1104	k__Bacteria	p__Chlamydiae	c__Chlamydiia	o__Chlamydiales	f__Parachlamydiaceae	g__unclassified	s__unclassified	794	752	730	977	814	929	495	432	367	902	853	924	1138	1157	1108	478	444	552
1105	k__Bacteria	p__Planctomycetes	c__Phycisphaerae	o__MSBL9	f__91otu19983	g__94otu18846	s__97otu20752	184	217	117	204	175	323	1014	528	304	269	144	199	88	329	179	1078	548	1034
1106	k__Bacteria	p__Planctomycetes	c__Phycisphaerae	o__unclassified	f__unclassified	g__unclassified	s__unclassified	211	239	218	197	242	297	459	815	801	351	395	406	519	769	488	493	859	419
1107	k__Bacteria	p__Planctomycetes	c__Phycisphaerae	o__Phycisphaerales	f__Phycisphaeraceae	g__94otu5575	s__97otu28502	597	477	658	586	566	756	242	77	76	684	671	614	625	833	823	273	70	294
1108	k__Bacteria	p__Planctomycetes	c__Phycisphaerae	o__MSBL9	f__91otu19983	g__unclassified	s__unclassified	1126	1272	1217	952	1183	947	956	387	342	1356	1331	1332	1372	1332	1449	943	439	872
1109	k__Bacteria	p__Gemmatimonadetes	c__Gemm-1	o__85otu1575	f__91otu7483	g__unclassified	s__unclassified	949	806	626	931	1290	1000	544	468	460	449	458	464	588	1444	1185	507	461	530
1110	k__Bacteria	p__Spirochaetes	c__Spirochaetes	o__Spirochaetales	f__Spirochaetaceae	g__Treponema	s__97otu56961	229	131	110	184	155	128	897	356	393	188	286	261	282	252	342	918	410	903
1111	k__Bacteria	p__Spirochaetes	c__Spirochaetes	o__Spirochaetales	f__Spirochaetaceae	g__Treponema	s__97otu7551	1396	1317	1383	1346	699	235	41	689	772	211	415	570	363	189	409	42	742	30
1112	k__Bacteria	p__Spirochaetes	c__Spirochaetes	o__Spirochaetales	f__Spirochaetaceae	g__Treponema	s__97otu47134	1535	1529	1542	1505	1625	1516	1622	1386	1472	1640	1635	1653	1666	1658	1737	1634	1559	1629
1113	k__Bacteria	p__Lentisphaerae	c__[Lentisphaeria]	o__Z20	f__91otu4386	g__94otu10195	s__97otu11786	957	910	1034	1014	968	1109	763	485	434	1038	1046	1036	1254	1267	1200	693	346	692
1114	k__Bacteria	p__Firmicutes	c__Clostridia	o__Clostridiales	f__unclassified	g__unclassified	s__unclassified	188	144	168	318	161	174	218	1039	1043	311	218	275	279	200	202	280	1081	271
1115	k__Bacteria	p__Firmicutes	c__Clostridia	o__Clostridiales	f__unclassified	g__unclassified	s__unclassified	414	1001	877	1225	776	1009	1682	1336	1297	1472	1504	1450	1143	542	1023	1665	1352	1675
1116	k__Bacteria	p__Actinobacteria	c__Actinobacteria	o__Actinomycetales	f__Microbacteriaceae	g__Microbacterium	s__97otu36451	250	257	427	325	190	120	907	1150	1222	1306	1371	1480	428	371	400	936	1109	971
1117	k__Bacteria	p__Actinobacteria	c__Actinobacteria	o__Actinomycetales	f__91otu21285	g__94otu44262	s__97otu96590	106	188	148	96	156	57	779	812	676	954	366	341	84	19	112	851	573	633
1118	k__Bacteria	p__Actinobacteria	c__Actinobacteria	o__Actinomycetales	f__Pseudonocardiaceae	g__Amycolatopsis	s__97otu98431	127	230	744	633	1016	1234	150	576	555	186	309	173	530	548	318	132	545	172
1119	k__Bacteria	p__Actinobacteria	c__Actinobacteria	o__Actinomycetales	f__unclassified	g__unclassified	s__unclassified	1704	1700	1709	1725	1746	1733	1729	1732	1716	1475	1440	1428	1698	1758	1577	1729	1707	1747
1120	k__Bacteria	p__Actinobacteria	c__Actinobacteria	o__Actinomycetales	f__Streptomycetaceae	g__Streptomyces	s__unclassified	283	431	342	389	1009	1716	843	922	958	849	804	860	726	616	963	867	979	881
1121	k__Bacteria	p__Tenericutes	c__Mollicutes	o__unclassified	f__unclassified	g__unclassified	s__unclassified	848	679	789	885	373	974	57	518	518	797	884	952	642	556	558	29	429	44
1122	k__Bacteria	p__Tenericutes	c__Mollicutes	o__RF39	f__unclassified	g__unclassified	s__unclassified	873	700	987	991	443	1057	255	877	1003	944	1127	1081	719	756	681	289	989	193
1123	k__Bacteria	p__Tenericutes	c__Mollicutes	o__RF39	f__91otu6283	g__94otu14251	s__97otu25600	1817	1818	1817	1818	1818	1814	1801	1810	1810	1785	1776	1788	1804	1814	1783	1803	1809	1796
1124	k__Bacteria	p__Chloroflexi	c__Anaerolineae	o__unclassified	f__unclassified	g__unclassified	s__unclassified	332	394	392	399	298	403	1495	1265	1368	460	480	444	402	532	285	800	1494	554
1125	k__Bacteria	p__Chloroflexi	c__Anaerolineae	o__unclassified	f__unclassified	g__unclassified	s__unclassified	678	719	578	901	983	892	37	72	51	395	355	391	432	450	296	36	44	51
1126	k__Bacteria	p__Chloroflexi	c__Anaerolineae	o__SBR1031	f__A4b	g__94otu2752	s__97otu90091	676	718	769	711	596	940	305	692	717	1064	1036	1041	1028	882	1262	281	681	288
1127	k__Bacteria	p__BRC1	c__PRR-11	o__85otu4965	f__91otu20943	g__94otu43452	s__97otu49038	182	38	132	157	36	85	565	1301	1295	76	82	24	15	31	163	644	1282	599
1128	k__Bacteria	p__TM6	c__SJA-4	o__85otu1955	f__unclassified	g__unclassified	s__unclassified	445	478	644	632	643	1154	1262	1465	1419	430	381	384	697	695	485	1264	1404	1312
1129	k__Bacteria	p__TM6	c__SJA-4	o__85otu1955	f__unclassified	g__unclassified	s__unclassified	968	1104	982	1054	1242	1087	1148	828	779	1419	1384	1422	1243	1247	1337	1139	898	1076
1130	k__Bacteria	p__WS3	c__PRR-12	o__GN03	f__KSB4	g__94otu18086	s__97otu75124	1515	1713	1770	1737	1816	1802	1783	1813	1814	1717	1671	1749	1815	1747	1730	1792	1815	1789
1131	k__Bacteria	p__BRC1	c__NPL-UPA2	o__85otu3767	f__91otu20583	g__94otu42524	s__97otu94531	1202	1467	1665	1579	1790	1329	1505	1698	1701	656	939	920	721	1408	470	1550	1678	1591
1132	k__Bacteria	p__73otu142	c__79otu62	o__85otu2075	f__91otu7688	g__94otu15124	s__97otu76821	1406	1355	1402	1403	1306	1444	1235	1019	859	1440	1463	1515	1523	1420	1597	1103	798	1274
1133	k__Bacteria	p__Proteobacteria	c__Alphaproteobacteria	o__Rhizobiales	f__Hyphomicrobiaceae	g__unclassified	s__unclassified	886	916	886	1021	1138	1146	692	453	566	698	634	717	541	1076	395	772	519	829
1134	k__Bacteria	p__Proteobacteria	c__Alphaproteobacteria	o__Rhizobiales	f__Hyphomicrobiaceae	g__Devosia	s__97otu87838	691	823	561	877	1062	855	278	252	259	488	440	472	467	892	463	414	309	447
1135	k__Bacteria	p__Proteobacteria	c__Alphaproteobacteria	o__Rhizobiales	f__Hyphomicrobiaceae	g__Devosia	s__unclassified	940	745	621	426	681	991	45	306	297	83	57	48	46	1271	50	86	292	58
1136	k__Bacteria	p__Proteobacteria	c__Alphaproteobacteria	o__Rhizobiales	f__91otu4359	g__94otu2770	s__unclassified	992	851	194	2	271	17	206	271	363	157	135	1	4	38	1	215	299	174
1137	k__Bacteria	p__Proteobacteria	c__Alphaproteobacteria	o__Rhodospirillales	f__Rhodospirillaceae	g__Azospirillum	s__97otu10137	1420	1502	1506	1265	827	448	582	1069	1139	328	371	353	354	529	206	596	1064	640
1138	k__Bacteria	p__Proteobacteria	c__Alphaproteobacteria	o__Rhodospirillales	f__Rhodospirillaceae	g__Azospirillum	s__unclassified	396	1166	1141	760	349	312	131	427	487	158	208	149	100	366	171	96	513	122
1139	k__Bacteria	p__Proteobacteria	c__Alphaproteobacteria	o__Rhizobiales	f__Hyphomicrobiaceae	g__Devosia	s__unclassified	859	1127	375	337	1489	1318	786	677	782	90	153	127	67	232	85	834	748	859
1140	k__Bacteria	p__Proteobacteria	c__Alphaproteobacteria	o__Sphingomonadales	f__Sphingomonadaceae	g__unclassified	s__unclassified	980	942	673	950	1318	1654	936	1391	1413	392	405	429	522	968	590	954	1394	882
1141	k__Bacteria	p__Proteobacteria	c__Alphaproteobacteria	o__unclassified	f__unclassified	g__unclassified	s__unclassified	494	878	388	553	787	907	750	1256	1227	348	399	268	350	568	548	666	1074	825
1142	k__Bacteria	p__Proteobacteria	c__Alphaproteobacteria	o__unclassified	f__unclassified	g__unclassified	s__unclassified	554	1382	424	319	139	322	822	935	1028	255	373	378	247	181	281	858	908	875
1143	k__Bacteria	p__Proteobacteria	c__Alphaproteobacteria	o__unclassified	f__unclassified	g__unclassified	s__unclassified	871	1141	615	547	850	409	1395	1363	1392	528	544	638	508	446	736	1419	1378	1392
1144	k__Bacteria	p__Proteobacteria	c__Alphaproteobacteria	o__Rhizobiales	f__91otu7225	g__94otu14336	s__97otu15993	681	1120	622	400	501	509	1428	1477	1497	1	7	184	1426	283	1	1462	1535	1362
1145	k__Bacteria	p__Proteobacteria	c__Alphaproteobacteria	o__Rhizobiales	f__Hyphomicrobiaceae	g__Rhodoplanes	s__97otu8508	507	894	355	454	548	503	1437	1302	1316	133	118	192	587	771	92	1395	1232	1435
1146	k__Bacteria	p__Proteobacteria	c__Alphaproteobacteria	o__Rhizobiales	f__Hyphomicrobiaceae	g__Rhodoplanes	s__97otu5270	672	982	671	955	1208	1514	1501	1561	1557	559	570	563	815	942	1491	1524	1558	1515
1147	k__Bacteria	p__Proteobacteria	c__Alphaproteobacteria	o__Rhizobiales	f__Hyphomicrobiaceae	g__Rhodoplanes	s__97otu5270	347	253	225	229	346	677	1321	1247	1232	219	231	331	236	131	1228	1312	1171	1365
1148	k__Bacteria	p__Proteobacteria	c__Alphaproteobacteria	o__Rhizobiales	f__Hyphomicrobiaceae	g__Rhodoplanes	s__97otu15246	1084	924	657	843	1461	1014	1565	1564	1598	510	667	478	483	1091	1418	1559	1581	1563
1149	k__Bacteria	p__[Thermi]	c__Deinococci	o__Deinococcales	f__unclassified	g__unclassified	s__unclassified	988	997	983	973	1071	941	850	617	718	1210	1223	1248	1246	1251	1384	850	777	749
1150	k__Bacteria	p__Verrucomicrobia	c__Verruco-5	o__WCHB1-41	f__RFP12	g__94otu20563	s__97otu40409	162	315	258	304	414	485	1226	900	851	245	84	256	413	383	218	1270	966	1245
1151	k__Bacteria	p__Planctomycetes	c__Planctomycetia	o__unclassified	f__unclassified	g__unclassified	s__unclassified	770	738	739	726	768	836	282	329	357	813	881	888	713	796	863	284	289	246
1152	k__Bacteria	p__Planctomycetes	c__Planctomycetia	o__Planctomycetales	f__Planctomycetaceae	g__Planctomyces	s__97otu19102	664	362	223	266	859	531	1513	1252	1263	435	374	375	287	363	1622	1532	1297	1472
1153	k__Bacteria	p__Planctomycetes	c__Planctomycetia	o__Pirellulales	f__Pirellulaceae	g__unclassified	s__unclassified	677	1061	764	1037	1139	1575	1613	1746	1700	726	695	875	554	1258	654	1616	1757	1545
1154	k__Bacteria	p__Planctomycetes	c__Planctomycetia	o__Planctomycetales	f__Planctomycetaceae	g__Planctomyces	s__97otu90097	293	336	285	332	474	480	791	916	823	370	421	328	627	700	688	812	896	812
1155	k__Bacteria	p__Planctomycetes	c__Planctomycetia	o__Pirellulales	f__Pirellulaceae	g__Pirellula	s__97otu54195	49	166	92	307	250	262	564	881	756	70	1	58	527	665	183	608	924	474
1156	k__Bacteria	p__Firmicutes	c__Bacilli	o__Lactobacillales	f__Streptococcaceae	g__unclassified	s__unclassified	1771	1769	1776	1777	1753	1771	1779	1756	1731	1738	1743	1693	1754	1786	1671	1778	1754	1786
1157	k__Bacteria	p__Firmicutes	c__Bacilli	o__unclassified	f__unclassified	g__unclassified	s__unclassified	407	622	726	765	586	675	1724	1482	1458	1570	1578	1585	1375	604	1048	1730	1504	1741
1158	k__Bacteria	p__Firmicutes	c__Bacilli	o__Turicibacterales	f__Turicibacteraceae	g__Turicibacter	s__unclassified	1112	1003	1014	1142	1562	1740	1052	1570	1486	1582	1074	1389	1436	1460	1347	903	1338	1212
1159	k__Bacteria	p__Firmicutes	c__Bacilli	o__unclassified	f__unclassified	g__unclassified	s__unclassified	622	1312	498	1382	1330	1455	1270	394	376	1159	1210	1088	1089	1579	560	1179	449	1280
1160	k__Bacteria	p__Firmicutes	c__Bacilli	o__unclassified	f__unclassified	g__unclassified	s__unclassified	916	1403	1127	1571	1478	1429	1529	909	891	1479	1417	1313	1289	1592	1368	1540	1001	1478
1161	k__Bacteria	p__Firmicutes	c__Bacilli	o__Bacillales	f__unclassified	g__unclassified	s__unclassified	1008	1557	977	1680	1251	1379	1280	953	910	1387	1315	975	1176	1567	917	1274	901	1341
1162	k__Bacteria	p__Firmicutes	c__Bacilli	o__Gemellales	f__Gemellaceae	g__unclassified	s__unclassified	1163	1578	1404	1698	1365	972	1388	1311	1314	1634	1638	1623	1662	1738	1661	1390	1263	1479
1163	k__Bacteria	p__Firmicutes	c__Bacilli	o__Bacillales	f__Bacillaceae	g__unclassified	s__unclassified	558	1138	916	1387	635	493	567	462	401	980	835	379	589	912	1167	540	433	661
1164	k__Bacteria	p__Firmicutes	c__Bacilli	o__Bacillales	f__unclassified	g__unclassified	s__unclassified	1159	1060	1156	941	532	421	220	227	194	1009	929	1105	757	1232	371	200	246	257
1165	k__Bacteria	p__Firmicutes	c__Bacilli	o__Bacillales	f__Bacillaceae	g__Bacillus	s__97otu99145	744	1199	775	595	1406	1334	767	233	118	1114	862	713	701	1154	1015	737	230	721
1166	k__Bacteria	p__Firmicutes	c__Bacilli	o__Bacillales	f__Bacillaceae	g__Bacillus	s__unclassified	835	1246	947	1319	1230	1377	1055	593	498	1173	1125	1127	779	335	1290	1005	532	1193
1167	k__Bacteria	p__Firmicutes	c__Bacilli	o__Bacillales	f__unclassified	g__unclassified	s__unclassified	1386	1627	1544	1200	1543	1720	1657	1592	1494	1692	1677	1663	1338	590	1748	1636	1450	1739
1168	k__Bacteria	p__OD1	c__ABY1	o__85otu993	f__91otu4052	g__94otu9486	s__97otu92677	1050	1182	1078	1300	1394	1260	412	475	539	681	687	686	870	821	935	464	521	456
1169	k__Bacteria	p__73otu211	c__79otu193	o__85otu4903	f__91otu12318	g__94otu23735	s__97otu26033	339	353	316	350	337	486	1103	1332	1201	494	473	467	472	586	466	1159	1274	1127
1170	k__Bacteria	p__Cyanobacteria	c__Chloroplast	o__Streptophyta	f__91otu7296	g__94otu15236	s__97otu70595	753	755	749	665	647	643	917	225	278	950	1116	1076	1213	1149	1292	916	291	956
1171	k__Bacteria	p__Armatimonadetes	c__[Fimbriimonadia]	o__85otu4395	f__91otu8532	g__94otu40122	s__97otu55083	1120	1455	1645	1540	1730	918	1431	1620	1648	793	988	697	859	852	1070	1457	1621	1444
1172	k__Bacteria	p__Proteobacteria	c__Gammaproteobacteria	o__Oceanospirillales	f__Halomonadaceae	g__Halomonas	s__97otu92160	1349	1045	1243	972	680	1170	1188	553	490	1082	1159	1034	1075	1421	1116	1065	407	1223
1173	k__Bacteria	p__Proteobacteria	c__Gammaproteobacteria	o__Pseudomonadales	f__Pseudomonadaceae	g__Pseudomonas	s__unclassified	801	759	681	859	434	698	1124	578	517	835	829	895	774	693	843	1045	470	1037
1174	k__Bacteria	p__Proteobacteria	c__Gammaproteobacteria	o__Alteromonadales	f__Alteromonadaceae	g__Marinobacter	s__unclassified	474	349	463	1047	445	1059	607	193	233	758	756	812	1179	595	1257	636	248	564
1175	k__Bacteria	p__Proteobacteria	c__Gammaproteobacteria	o__Legionellales	f__Coxiellaceae	g__unclassified	s__unclassified	575	370	524	425	393	200	62	38	16	673	580	663	756	236	999	53	10	83
1176	k__Bacteria	p__Proteobacteria	c__Gammaproteobacteria	o__Pseudomonadales	f__Pseudomonadaceae	g__Pseudomonas	s__97otu97781	1226	1230	1076	751	748	869	614	261	235	1193	1274	1319	902	1066	1042	578	203	632
1177	k__Bacteria	p__Proteobacteria	c__Gammaproteobacteria	o__Pseudomonadales	f__Pseudomonadaceae	g__Pseudomonas	s__97otu97852	1094	465	921	723	292	407	11	11	4	1102	1119	976	516	105	391	13	4	14
1178	k__Bacteria	p__Proteobacteria	c__Gammaproteobacteria	o__Enterobacteriales	f__Enterobacteriaceae	g__94otu702	s__97otu25986	842	800	929	753	882	556	1611	1124	1154	1456	1503	1467	1503	1545	1552	1615	1113	1643
1179	k__Bacteria	p__Proteobacteria	c__Gammaproteobacteria	o__Enterobacteriales	f__Enterobacteriaceae	g__94otu41390	s__97otu92576	180	202	870	658	308	553	1769	1187	1195	1238	1712	1575	1786	736	1777	1769	1149	1795
1180	k__Bacteria	p__Proteobacteria	c__Gammaproteobacteria	o__Chromatiales	f__Ectothiorhodospiraceae	g__94otu23356	s__unclassified	955	948	902	921	1218	957	1592	1010	1050	1186	1290	1250	1551	1228	1531	1612	1118	1568
1181	k__Bacteria	p__Proteobacteria	c__Gammaproteobacteria	o__Pseudomonadales	f__Pseudomonadaceae	g__Pseudomonas	s__veronii	1209	1112	1129	1066	979	1082	1530	887	913	1087	1158	984	1269	1169	1287	1477	816	1529
1182	k__Bacteria	p__Proteobacteria	c__Gammaproteobacteria	o__Alteromonadales	f__Alteromonadaceae	g__Marinobacter	s__unclassified	1286	1189	1311	1208	1220	1220	1652	1133	1226	1411	1454	1425	1417	1422	1486	1647	1200	1632
1183	k__Bacteria	p__Proteobacteria	c__Gammaproteobacteria	o__Oceanospirillales	f__Oceanospirillaceae	g__Oleispira	s__unclassified	1617	1546	1551	1444	1127	1443	1776	1496	1587	1574	1613	1529	1330	1728	1363	1789	1618	1764
1184	k__Bacteria	p__Proteobacteria	c__Gammaproteobacteria	o__unclassified	f__unclassified	g__unclassified	s__unclassified	562	469	493	343	116	423	1254	523	646	431	493	515	539	392	636	1309	567	1171
1185	k__Bacteria	p__Proteobacteria	c__Gammaproteobacteria	o__unclassified	f__unclassified	g__unclassified	s__unclassified	1169	809	1055	821	204	646	841	228	251	1169	1172	1045	591	434	697	778	244	773
1186	k__Bacteria	p__Proteobacteria	c__Gammaproteobacteria	o__Pseudomonadales	f__Pseudomonadaceae	g__Pseudomonas	s__97otu60952	1313	710	1153	911	355	399	960	287	224	1245	1293	1137	352	459	423	938	304	162
1187	k__Bacteria	p__Proteobacteria	c__Gammaproteobacteria	o__Pseudomonadales	f__Pseudomonadaceae	g__Pseudomonas	s__97otu97852	1243	970	1109	755	257	335	1069	548	665	1499	1491	1333	222	229	210	1053	633	914
1188	k__Bacteria	p__Proteobacteria	c__Gammaproteobacteria	o__Pseudomonadales	f__Pseudomonadaceae	g__Pseudomonas	s__unclassified	1063	976	993	1185	652	1252	1444	972	1002	1397	1444	1423	831	928	1050	1458	893	1567
1190	k__Bacteria	p__Proteobacteria	c__Gammaproteobacteria	o__unclassified	f__unclassified	g__unclassified	s__unclassified	1307	1340	1408	1308	910	1256	1020	1608	1572	1252	1306	1278	1329	1442	1410	1029	1601	1125
1191	k__Bacteria	p__Proteobacteria	c__Gammaproteobacteria	o__unclassified	f__unclassified	g__unclassified	s__unclassified	1114	906	1089	915	555	715	388	857	1038	862	904	904	943	893	1295	402	1012	357
1192	k__Bacteria	p__Proteobacteria	c__Gammaproteobacteria	o__Xanthomonadales	f__Xanthomonadaceae	g__unclassified	s__unclassified	527	747	569	456	394	575	581	1374	1478	1620	1618	1624	975	583	1383	654	1406	605
1193	k__Bacteria	p__Proteobacteria	c__Gammaproteobacteria	o__Enterobacteriales	f__Enterobacteriaceae	g__unclassified	s__unclassified	287	319	261	298	220	269	387	339	459	1194	1273	1320	1191	462	1248	399	447	425
1194	k__Bacteria	p__Proteobacteria	c__Gammaproteobacteria	o__Pseudomonadales	f__Pseudomonadaceae	g__Pseudomonas	s__97otu97852	1489	1284	1415	1429	877	1407	1222	1348	1481	1510	1543	1513	1151	1078	1055	1230	1500	934
1195	k__Bacteria	p__SAR406	c__AB16	o__Arctic96B-7	f__A714017	g__SGSH944	s__97otu75239	735	1059	823	812	1123	1237	362	837	835	638	567	647	982	1246	676	393	830	400
1196	k__Bacteria	p__FBP	c__79otu485	o__85otu1455	f__91otu4885	g__94otu1178	s__97otu38621	313	290	345	355	294	377	1062	1360	1213	477	441	494	489	553	589	1132	1388	1065
1197	k__Bacteria	p__Cyanobacteria	c__Synechococcophycideae	o__Synechococcales	f__Acaryochloridaceae	g__Acaryochloris	s__97otu25248	1192	1298	1226	1324	1419	1633	1730	1781	1768	1119	1142	1033	1042	1457	988	1732	1778	1717
1198	k__Bacteria	p__Proteobacteria	c__Betaproteobacteria	o__unclassified	f__unclassified	g__unclassified	s__unclassified	858	626	1032	1071	889	954	447	849	952	1257	1282	1190	1215	1155	1206	492	880	409
1199	k__Bacteria	p__Proteobacteria	c__Betaproteobacteria	o__Burkholderiales	f__unclassified	g__unclassified	s__unclassified	1100	973	1058	1179	1101	1312	774	852	965	1104	1150	1182	1347	1374	1397	763	937	770
1200	k__Bacteria	p__Proteobacteria	c__Betaproteobacteria	o__Burkholderiales	f__Comamonadaceae	g__Hydrogenophaga	s__97otu4228	927	460	1065	1250	1036	1269	272	640	623	1051	1138	1017	662	1125	842	205	589	245
1201	k__Bacteria	p__Proteobacteria	c__Betaproteobacteria	o__unclassified	f__unclassified	g__unclassified	s__unclassified	1480	1510	1508	1364	1435	1353	1582	1071	1194	1649	1654	1656	1635	1550	1711	1565	1131	1576
1202	k__Bacteria	p__Proteobacteria	c__Betaproteobacteria	o__Methylophilales	f__unclassified	g__unclassified	s__unclassified	758	969	1414	1464	1327	800	1193	762	773	1517	1554	1584	1378	870	1475	1172	659	1309
1203	k__Bacteria	p__Proteobacteria	c__Betaproteobacteria	o__Burkholderiales	f__Oxalobacteraceae	g__unclassified	s__unclassified	1638	891	1298	1027	1017	561	507	1633	1610	1023	917	1043	1039	785	1307	479	1606	465
1204	k__Bacteria	p__Proteobacteria	c__Betaproteobacteria	o__Burkholderiales	f__Oxalobacteraceae	g__94otu10225	s__97otu68800	274	112	287	344	280	306	634	1211	1273	405	579	368	229	120	65	685	1185	743
1205	k__Bacteria	p__Proteobacteria	c__Betaproteobacteria	o__Burkholderiales	f__Comamonadaceae	g__unclassified	s__unclassified	1393	782	918	1516	1493	1487	760	823	925	582	615	599	773	1436	926	762	875	694
1206	k__Bacteria	p__Proteobacteria	c__Betaproteobacteria	o__Burkholderiales	f__Comamonadaceae	g__unclassified	s__unclassified	185	11	122	1407	455	1415	136	1015	1083	92	12	100	294	1321	192	218	1045	200
1207	k__Bacteria	p__Proteobacteria	c__Betaproteobacteria	o__unclassified	f__unclassified	g__unclassified	s__unclassified	156	126	152	1411	207	1408	40	152	160	1	44	88	174	23	343	56	250	40
1208	k__Bacteria	p__OP9	c__JS1	o__BA021	f__unclassified	g__unclassified	s__unclassified	1715	1663	1573	1693	1744	1664	1661	1602	1577	1197	910	900	906	1717	1021	1640	1557	1700
1209	k__Bacteria	p__Gemmatimonadetes	c__unclassified	o__unclassified	f__unclassified	g__unclassified	s__unclassified	59	1	23	27	59	14	1494	1012	1069	29	9	1	6	84	627	1530	1059	1549
1210	k__Bacteria	p__Gemmatimonadetes	c__unclassified	o__unclassified	f__unclassified	g__unclassified	s__unclassified	1486	1423	1487	1485	1452	1475	1654	1473	1463	1611	1652	1651	1611	1627	1654	1676	1540	1619
1211	k__Bacteria	p__Gemmatimonadetes	c__Gemm-2	o__85otu2360	f__91otu18935	g__94otu23604	s__97otu25885	1698	1660	1680	1654	1691	1659	1710	1574	1606	1699	1709	1716	1737	1730	1762	1728	1641	1710
1212	k__Bacteria	p__Gemmatimonadetes	c__Gemm-3	o__85otu4649	f__91otu475	g__94otu12687	s__97otu64943	1422	1372	1439	1337	1472	1351	1407	1337	1436	1592	1606	1605	1613	1572	1685	1463	1476	1248
1213	k__Bacteria	p__Gemmatimonadetes	c__Gemm-3	o__85otu4649	f__91otu475	g__94otu12687	s__unclassified	754	952	636	503	565	750	688	411	489	1420	1438	1470	1380	963	1553	712	516	626
1214	k__Bacteria	p__Gemmatimonadetes	c__unclassified	o__unclassified	f__unclassified	g__unclassified	s__unclassified	727	633	784	534	726	648	363	466	421	741	831	803	1144	999	1249	335	438	407
1215	k__Bacteria	p__Gemmatimonadetes	c__unclassified	o__unclassified	f__unclassified	g__unclassified	s__unclassified	553	504	574	482	605	690	159	549	562	642	588	641	961	1014	871	241	577	177
1216	k__Bacteria	p__Gemmatimonadetes	c__Gemmatimonadetes	o__85otu3181	f__91otu16315	g__94otu37399	s__97otu87206	1502	1387	1428	1417	1293	1398	1080	980	912	1355	1364	1371	1401	1338	1494	1023	918	1043
1217	k__Bacteria	p__Gemmatimonadetes	c__Gemm-1	o__85otu4434	f__91otu833	g__94otu20967	s__97otu23019	686	490	643	791	581	837	379	1357	1306	834	745	706	1281	1366	1124	404	1426	345
1218	k__Bacteria	p__Gemmatimonadetes	c__Gemm-2	o__85otu2360	f__91otu10503	g__unclassified	s__unclassified	1262	1269	1227	1392	1494	1537	589	807	892	764	701	792	172	1385	133	678	867	681
1219	k__Bacteria	p__TM6	c__SJA-4	o__unclassified	f__unclassified	g__unclassified	s__unclassified	784	742	741	749	754	842	502	274	219	850	810	845	856	903	1125	424	218	548
1220	k__Bacteria	p__TM6	c__SJA-4	o__unclassified	f__unclassified	g__unclassified	s__unclassified	74	57	93	12	10	9	241	690	714	61	76	25	32	16	1	303	793	274
1221	k__Bacteria	p__OD1	c__ABY1	o__85otu2364	f__91otu7002	g__94otu13965	s__97otu87293	364	433	371	347	258	502	814	1117	1093	440	468	438	464	591	655	805	1090	844
1222	k__Bacteria	p__OD1	c__ABY1	o__85otu500	f__91otu1738	g__94otu3436	s__97otu90964	850	1076	1057	1063	1245	1360	470	891	906	682	582	827	1434	1449	941	516	835	464
1223	k__Bacteria	p__OD1	c__ABY1	o__85otu2364	f__unclassified	g__unclassified	s__unclassified	890	724	894	759	448	358	186	257	197	917	924	1012	580	512	727	184	200	234
1224	k__Bacteria	p__OD1	c__ZB2	o__85otu446	f__91otu17059	g__94otu34178	s__97otu85254	683	1049	587	1080	1093	1145	974	208	141	1211	1251	1289	1190	636	1436	950	254	852
1225	k__Bacteria	p__OD1	c__ZB2	o__85otu1211	f__91otu13262	g__94otu25783	s__97otu28289	662	659	709	875	719	922	448	331	425	668	626	652	979	1225	778	475	370	381
1226	k__Bacteria	p__OD1	c__ABY1	o__unclassified	f__unclassified	g__unclassified	s__unclassified	1295	1254	1266	1302	1292	1344	1160	920	748	1304	1244	1349	1456	1468	1466	1071	878	1230
1227	k__Bacteria	p__OD1	c__ABY1	o__85otu4066	f__91otu13988	g__94otu27345	s__97otu30096	906	840	904	879	902	785	869	452	454	1145	1133	1161	1276	1183	1327	830	471	827
1228	k__Bacteria	p__Fibrobacteres	c__TG3	o__TG3-1	f__MAT-CR-H6-H10	g__94otu3327	s__97otu3817	845	729	837	814	838	887	597	580	501	855	945	979	1184	1167	1169	586	606	636
1229	k__Bacteria	p__Fibrobacteres	c__TG3	o__TG3-1	f__MAT-CR-H6-H10	g__94otu21851	s__97otu23998	1636	1581	1608	1573	1432	1600	1757	1674	1726	1664	1667	1636	1376	1443	1372	1757	1729	1730
1230	k__Bacteria	p__Planctomycetes	c__unclassified	o__unclassified	f__unclassified	g__unclassified	s__unclassified	1143	1174	1136	1260	1203	1384	1084	791	809	1231	1231	1284	1406	1401	1334	963	651	1178
1231	k__Bacteria	p__Planctomycetes	c__unclassified	o__unclassified	f__unclassified	g__unclassified	s__unclassified	788	765	763	566	497	618	499	454	413	1067	1140	1115	1038	766	1214	435	436	446
1232	k__Bacteria	p__Planctomycetes	c__Planctomycetia	o__Pirellulales	f__Pirellulaceae	g__unclassified	s__unclassified	726	628	720	508	542	379	329	309	285	769	758	761	959	810	1066	328	373	247
1233	k__Bacteria	p__Planctomycetes	c__Phycisphaerae	o__unclassified	f__unclassified	g__unclassified	s__unclassified	492	476	452	512	472	592	301	169	40	586	601	572	755	619	891	136	58	110
1234	k__Bacteria	p__Planctomycetes	c__Planctomycetia	o__Pirellulales	f__Pirellulaceae	g__unclassified	s__unclassified	1232	1176	1197	1216	1311	1359	972	808	974	1344	1423	1435	1435	1180	1445	1070	860	920
1235	k__Bacteria	p__Planctomycetes	c__Phycisphaerae	o__Phycisphaerales	f__Phycisphaeraceae	g__94otu32405	s__97otu35901	866	872	1017	823	929	875	784	494	608	1080	1079	1103	1051	1242	1256	749	586	651
1236	k__Bacteria	p__Planctomycetes	c__Phycisphaerae	o__MSBL9	f__91otu19983	g__unclassified	s__unclassified	568	499	601	575	460	736	243	260	370	759	727	758	822	1068	883	243	377	263
1237	k__Bacteria	p__Planctomycetes	c__Phycisphaerae	o__Phycisphaerales	f__Phycisphaeraceae	g__94otu32405	s__97otu35901	1355	1356	1368	1303	1449	1279	1400	1055	1105	1476	1473	1481	1521	1528	1608	1451	1201	1343
1238	k__Bacteria	p__Planctomycetes	c__Planctomycetia	o__unclassified	f__unclassified	g__unclassified	s__unclassified	1276	1200	1288	1206	1247	1185	1278	886	811	1442	1434	1451	1437	1301	1479	1215	814	1360
1239	k__Bacteria	p__Planctomycetes	c__Planctomycetia	o__unclassified	f__unclassified	g__unclassified	s__unclassified	428	472	318	430	564	812	58	295	394	480	416	482	867	971	683	64	363	69
1240	k__Bacteria	p__Planctomycetes	c__Phycisphaerae	o__Phycisphaerales	f__Phycisphaeraceae	g__unclassified	s__unclassified	821	779	865	721	872	803	532	733	752	1012	1028	1060	1081	1140	1293	532	839	375
1241	k__Bacteria	p__Planctomycetes	c__Planctomycetia	o__Pirellulales	f__Pirellulaceae	g__unclassified	s__unclassified	503	559	481	419	375	507	461	335	312	1156	1191	1132	1001	432	1305	504	402	440
1242	k__Bacteria	p__Planctomycetes	c__Planctomycetia	o__Pirellulales	f__Pirellulaceae	g__unclassified	s__unclassified	1135	1149	1130	1174	1264	1208	623	567	567	1028	1042	1070	696	1116	689	673	553	678
1243	k__Bacteria	p__Planctomycetes	c__Phycisphaerae	o__MSBL9	f__91otu8601	g__94otu201	s__97otu230	1509	1475	1451	1538	1634	1606	1184	1045	928	1158	977	1197	1415	1533	1063	1033	936	1115
1244	k__Bacteria	p__Planctomycetes	c__Phycisphaerae	o__Phycisphaerales	f__Phycisphaeraceae	g__unclassified	s__unclassified	785	923	770	945	1137	1157	317	429	418	680	605	613	911	1234	705	311	437	336
1245	k__Bacteria	p__Planctomycetes	c__Phycisphaerae	o__MSBL9	f__unclassified	g__unclassified	s__unclassified	1378	1413	1347	1454	1589	1523	798	910	883	968	877	1024	651	1372	749	803	858	910
1246	k__Bacteria	p__Planctomycetes	c__unclassified	o__unclassified	f__unclassified	g__unclassified	s__unclassified	1320	1341	1363	1426	1499	1470	820	1164	1182	1032	914	769	1536	1614	878	824	1157	830
1247	k__Bacteria	p__Planctomycetes	c__Planctomycetia	o__Gemmatales	f__Gemmataceae	g__Gemmata	s__unclassified	129	138	134	104	158	34	287	895	765	193	132	159	149	152	381	290	815	149
1248	k__Bacteria	p__Planctomycetes	c__Planctomycetia	o__unclassified	f__unclassified	g__unclassified	s__unclassified	259	79	243	198	57	251	534	824	720	47	193	105	370	299	389	491	827	577
1249	k__Bacteria	p__Planctomycetes	c__Planctomycetia	o__Gemmatales	f__Gemmataceae	g__Gemmata	s__unclassified	269	316	396	322	303	542	691	1081	960	227	164	296	469	332	258	669	1097	695
1250	k__Bacteria	p__Planctomycetes	c__Planctomycetia	o__Pirellulales	f__Pirellulaceae	g__Pirellula	s__unclassified	93	62	97	85	117	124	471	793	587	234	273	227	158	319	147	640	844	460
1251	k__Bacteria	p__Planctomycetes	c__Planctomycetia	o__Pirellulales	f__Pirellulaceae	g__94otu20961	s__97otu68674	199	208	95	201	211	301	984	1182	1001	523	427	145	537	763	128	975	1078	1023
1252	k__Bacteria	p__Planctomycetes	c__Planctomycetia	o__unclassified	f__unclassified	g__unclassified	s__unclassified	1614	1433	1631	1598	1356	1023	1583	1557	1538	325	352	380	208	416	469	1584	1520	1620
1253	k__Bacteria	p__Planctomycetes	c__Planctomycetia	o__unclassified	f__unclassified	g__unclassified	s__unclassified	1278	1654	1271	891	1077	652	1460	1563	1567	509	356	402	613	1596	674	1496	1571	1465
1254	k__Bacteria	p__Proteobacteria	c__Gammaproteobacteria	o__unclassified	f__unclassified	g__unclassified	s__unclassified	938	845	832	919	945	1074	1269	686	808	1303	1320	1335	738	865	947	1355	764	1286
1255	k__Bacteria	p__Proteobacteria	c__Gammaproteobacteria	o__Pseudomonadales	f__Pseudomonadaceae	g__Pseudomonas	s__97otu3310	1290	1153	1283	1180	914	1035	1463	804	800	1295	1326	1345	1222	1371	1226	1438	810	1289
1256	k__Bacteria	p__Proteobacteria	c__Gammaproteobacteria	o__Xanthomonadales	f__Xanthomonadaceae	g__94otu8639	s__97otu2571	865	728	956	781	224	625	1186	369	332	761	764	830	647	162	898	1196	349	1202
1257	k__Bacteria	p__Proteobacteria	c__Gammaproteobacteria	o__Oceanospirillales	f__Halomonadaceae	g__Halomonas	s__unclassified	1093	1005	1080	1043	828	1048	1232	650	600	1154	1184	1156	1291	1113	1198	1152	623	1292
1258	k__Bacteria	p__Proteobacteria	c__Gammaproteobacteria	o__Pseudomonadales	f__Pseudomonadaceae	g__Pseudomonas	s__97otu97852	1297	1010	1190	1002	893	976	911	478	453	1297	1217	1258	1279	702	1215	793	384	886
1259	k__Bacteria	p__Proteobacteria	c__Gammaproteobacteria	o__unclassified	f__unclassified	g__unclassified	s__unclassified	929	839	903	986	587	1053	875	438	458	986	1148	1065	832	969	882	809	389	867
1260	k__Bacteria	p__Proteobacteria	c__Gammaproteobacteria	o__Enterobacteriales	f__Enterobacteriaceae	g__unclassified	s__unclassified	1563	1611	1594	1728	1617	1696	1636	1401	1378	1561	1617	1637	1608	1649	1669	1617	1312	1696
1261	k__Bacteria	p__Proteobacteria	c__Gammaproteobacteria	o__unclassified	f__unclassified	g__unclassified	s__unclassified	1671	1658	1704	1659	1720	1630	1715	1539	1624	1741	1739	1740	1745	1754	1759	1734	1669	1666
1262	k__Bacteria	p__Proteobacteria	c__Gammaproteobacteria	o__Enterobacteriales	f__Enterobacteriaceae	g__Erwinia	s__unclassified	1748	1745	1775	1756	1682	1480	1814	1772	1771	1800	1800	1804	1795	1817	1786	1811	1751	1812
1263	k__Bacteria	p__Proteobacteria	c__Betaproteobacteria	o__Burkholderiales	f__Burkholderiaceae	g__Burkholderia	s__glathei	1177	842	1707	1572	1380	1030	1417	1300	1447	1701	1753	1654	641	740	987	1440	1376	1346
1264	k__Bacteria	p__Proteobacteria	c__Gammaproteobacteria	o__Pseudomonadales	f__Pseudomonadaceae	g__Pseudomonas	s__unclassified	1560	1453	1500	1575	1370	1502	1758	1627	1694	1695	1708	1691	1547	1499	1594	1765	1681	1733
1265	k__Bacteria	p__Proteobacteria	c__Gammaproteobacteria	o__Pseudomonadales	f__Pseudomonadaceae	g__Pseudomonas	s__stutzeri	1607	1491	1634	1545	1248	1456	1770	1706	1744	1704	1723	1705	1351	1173	1462	1772	1727	1754
1266	k__Bacteria	p__Proteobacteria	c__Gammaproteobacteria	o__Pseudomonadales	f__Pseudomonadaceae	g__Pseudomonas	s__unclassified	814	639	795	650	389	568	1305	866	1022	1466	1522	1498	553	668	965	1327	921	1197
1267	k__Bacteria	p__Proteobacteria	c__Gammaproteobacteria	o__unclassified	f__unclassified	g__unclassified	s__unclassified	266	197	158	148	32	78	876	149	275	391	414	365	142	261	1	890	234	822
1268	k__Bacteria	p__Proteobacteria	c__Gammaproteobacteria	o__unclassified	f__unclassified	g__unclassified	s__unclassified	1144	1038	1077	828	479	890	1385	940	986	935	1061	1096	634	689	575	1319	811	1361
1269	k__Bacteria	p__Proteobacteria	c__Gammaproteobacteria	o__Alteromonadales	f__Alteromonadaceae	g__Marinobacter	s__97otu16369	461	286	398	245	90	105	516	66	162	551	545	501	22	191	246	567	109	499
1270	k__Bacteria	p__Proteobacteria	c__Gammaproteobacteria	o__Pseudomonadales	f__unclassified	g__unclassified	s__unclassified	950	794	869	886	328	945	1191	779	915	1073	1118	1108	741	729	764	1219	855	1201
1271	k__Bacteria	p__Proteobacteria	c__Gammaproteobacteria	o__Pseudomonadales	f__Pseudomonadaceae	g__Pseudomonas	s__unclassified	1758	1696	1748	1730	1564	1679	1772	1741	1734	1744	1747	1744	1529	1482	1565	1773	1731	1755
1272	k__Bacteria	p__Proteobacteria	c__Gammaproteobacteria	o__Pseudomonadales	f__Pseudomonadaceae	g__Pseudomonas	s__97otu97852	1298	1109	1286	1655	626	1641	1420	923	1000	1612	1592	1559	859	864	881	1422	954	1384
1273	k__Bacteria	p__Proteobacteria	c__Betaproteobacteria	o__Burkholderiales	f__Comamonadaceae	g__unclassified	s__unclassified	1736	1673	1691	1726	1561	1707	1760	1657	1635	1706	1700	1698	1516	1522	1555	1756	1548	1794
1274	k__Bacteria	p__Proteobacteria	c__Gammaproteobacteria	o__Pseudomonadales	f__Pseudomonadaceae	g__Pseudomonas	s__unclassified	1641	1594	1592	1522	1252	1446	1568	1113	1158	1133	1222	991	604	795	656	1534	1086	1582
1275	k__Bacteria	p__Proteobacteria	c__Betaproteobacteria	o__Burkholderiales	f__Comamonadaceae	g__94otu10323	s__97otu21060	625	249	761	777	402	846	115	192	153	837	869	721	434	589	311	67	207	102
1276	k__Bacteria	p__Proteobacteria	c__Alphaproteobacteria	o__Rhizobiales	f__unclassified	g__unclassified	s__unclassified	1042	1025	917	1158	1097	1215	561	514	480	1263	1289	1314	507	1120	835	549	477	693
1277	k__Bacteria	p__Proteobacteria	c__Betaproteobacteria	o__Burkholderiales	f__Alcaligenaceae	g__Achromobacter	s__97otu69734	587	546	1206	988	928	667	517	128	117	1247	1321	1134	521	663	652	572	177	578
1278	k__Bacteria	p__Proteobacteria	c__Gammaproteobacteria	o__unclassified	f__unclassified	g__unclassified	s__unclassified	948	882	950	699	938	1255	599	490	538	821	872	867	1115	1058	1127	519	496	650
1279	k__Bacteria	p__Proteobacteria	c__unclassified	o__unclassified	f__unclassified	g__unclassified	s__unclassified	648	487	528	630	465	649	89	134	199	632	906	635	785	825	791	98	113	82
1280	k__Bacteria	p__Proteobacteria	c__Gammaproteobacteria	o__Oceanospirillales	f__Halomonadaceae	g__Candidatus Portiera	s__97otu90922	1188	1179	1234	1236	1319	1262	1208	867	902	1332	1340	1327	1306	1328	1457	1076	868	1018
1281	k__Bacteria	p__Proteobacteria	c__Gammaproteobacteria	o__unclassified	f__unclassified	g__unclassified	s__unclassified	630	642	642	789	942	768	559	351	313	776	876	919	1168	879	1407	530	338	542
1282	k__Bacteria	p__Proteobacteria	c__Gammaproteobacteria	o__Alteromonadales	f__Alteromonadaceae	g__Marinobacter	s__unclassified	515	464	474	418	523	479	285	294	256	598	591	637	848	780	1081	239	275	129
1283	k__Bacteria	p__Proteobacteria	c__Betaproteobacteria	o__Burkholderiales	f__unclassified	g__unclassified	s__unclassified	941	583	1007	1100	784	1004	484	1033	1223	1161	1256	1120	894	987	1031	573	1164	513
1284	k__Bacteria	p__Proteobacteria	c__Gammaproteobacteria	o__Legionellales	f__unclassified	g__unclassified	s__unclassified	997	793	828	964	961	858	453	745	750	926	892	981	969	1248	1072	474	718	473
1285	k__Bacteria	p__Proteobacteria	c__Gammaproteobacteria	o__Xanthomonadales	f__Xanthomonadaceae	g__Dokdonella	s__97otu6260	417	518	476	470	466	492	636	1457	1525	1058	1083	1020	605	520	787	724	1475	587
1286	k__Bacteria	p__Proteobacteria	c__Betaproteobacteria	o__Burkholderiales	f__Oxalobacteraceae	g__unclassified	s__unclassified	642	388	457	536	486	593	400	633	860	869	973	964	840	706	1149	405	788	241
1287	k__Bacteria	p__Proteobacteria	c__Gammaproteobacteria	o__Xanthomonadales	f__Xanthomonadaceae	g__unclassified	s__unclassified	667	509	580	404	180	488	170	598	692	1071	948	1078	899	425	1260	148	591	144
1288	k__Bacteria	p__Proteobacteria	c__Betaproteobacteria	o__Burkholderiales	f__Comamonadaceae	g__unclassified	s__unclassified	889	915	872	817	769	908	912	889	1039	1390	1385	1390	1223	1150	1446	1044	993	804
1289	k__Bacteria	p__Proteobacteria	c__Betaproteobacteria	o__Burkholderiales	f__Oxalobacteraceae	g__94otu10225	s__unclassified	729	835	777	881	543	827	812	1082	1247	1403	1474	1412	1318	629	1546	790	1238	619
1290	k__Bacteria	p__Proteobacteria	c__Gammaproteobacteria	o__Xanthomonadales	f__Xanthomonadaceae	g__Thermomonas	s__97otu77920	826	1110	694	678	519	630	1455	1524	1614	1576	1600	1604	1539	855	1651	1501	1593	1400
1291	k__Bacteria	p__Proteobacteria	c__Gammaproteobacteria	o__Enterobacteriales	f__Enterobacteriaceae	g__Erwinia	s__97otu3947	452	389	465	422	363	619	1290	516	523	522	858	739	1350	653	1283	1300	615	1334
1292	k__Bacteria	p__Proteobacteria	c__Gammaproteobacteria	o__Oceanospirillales	f__Halomonadaceae	g__Halomonas	s__unclassified	741	592	707	611	926	686	1388	1248	1338	816	979	865	1241	958	1210	1380	1251	1338
1293	k__Bacteria	p__Proteobacteria	c__unclassified	o__unclassified	f__unclassified	g__unclassified	s__unclassified	258	259	230	223	196	366	970	572	551	174	315	332	523	400	490	940	500	865
1294	k__Bacteria	p__Proteobacteria	c__Alphaproteobacteria	o__Rhizobiales	f__91otu4041	g__94otu9442	s__97otu94708	697	929	209	99	505	217	682	508	537	104	63	99	1421	302	266	667	534	746
1295	k__Bacteria	p__Proteobacteria	c__Alphaproteobacteria	o__Rhizobiales	f__Hyphomicrobiaceae	g__Rhodoplanes	s__unclassified	602	791	845	495	341	162	909	655	638	248	285	309	301	95	1	895	563	1029
1296	k__Bacteria	p__Proteobacteria	c__Alphaproteobacteria	o__Rhodobacterales	f__Rhodobacteraceae	g__94otu9844	s__unclassified	1457	1364	1091	474	836	146	1322	1572	1593	331	211	240	461	572	431	1359	1610	1310
1297	k__Bacteria	p__Proteobacteria	c__Gammaproteobacteria	o__Alteromonadales	f__Alteromonadaceae	g__Marinobacter	s__97otu95971	1233	1274	836	487	315	160	759	639	606	239	192	191	290	213	319	788	540	717
1298	k__Bacteria	p__Proteobacteria	c__Alphaproteobacteria	o__Rhodospirillales	f__Rhodospirillaceae	g__Magnetospirillum	s__97otu60343	1280	1163	1196	541	442	161	683	992	944	270	313	265	296	266	448	625	933	645
1299	k__Bacteria	p__Proteobacteria	c__Alphaproteobacteria	o__Rhodospirillales	f__Rhodospirillaceae	g__Azospirillum	s__unclassified	1553	1583	1567	1289	1555	853	1164	1324	1339	215	260	228	36	522	1	1160	1292	1165
1300	k__Bacteria	p__Proteobacteria	c__Alphaproteobacteria	o__Sphingomonadales	f__Sphingomonadaceae	g__Sphingomonas	s__unclassified	1044	669	679	1024	1091	1137	1349	1310	1265	356	328	342	286	867	513	1307	1214	1406
1301	k__Bacteria	p__Proteobacteria	c__Deltaproteobacteria	o__Desulfobacterales	f__Desulfobulbaceae	g__94otu28158	s__97otu3833	137	207	251	213	215	478	678	1022	976	225	151	206	476	648	190	745	1022	606
1302	k__Bacteria	p__Proteobacteria	c__Alphaproteobacteria	o__Rhizobiales	f__Hyphomicrobiaceae	g__Rhodoplanes	s__unclassified	368	348	364	638	450	1069	1137	1316	1303	301	329	340	361	361	308	1151	1266	1160
1303	k__Bacteria	p__Proteobacteria	c__Alphaproteobacteria	o__Rhizobiales	f__Hyphomicrobiaceae	g__Devosia	s__unclassified	336	383	338	314	763	799	696	981	1068	375	369	410	482	467	591	706	1017	689
1304	k__Bacteria	p__Proteobacteria	c__Betaproteobacteria	o__Burkholderiales	f__Comamonadaceae	g__Rhodoferax	s__97otu7537	1038	435	562	951	1005	1012	190	819	854	468	376	418	564	917	476	186	799	208
1305	k__Bacteria	p__Proteobacteria	c__Betaproteobacteria	o__Rhodocyclales	f__Rhodocyclaceae	g__unclassified	s__unclassified	1351	1047	1126	1457	1328	1442	887	1504	1586	938	1002	910	1055	1391	1095	919	1600	819
1306	k__Bacteria	p__Proteobacteria	c__Gammaproteobacteria	o__unclassified	f__unclassified	g__unclassified	s__unclassified	1478	1410	1470	1619	1166	1549	1225	1648	1705	1495	1583	1592	1262	1380	1121	1297	1722	1077
1307	k__Bacteria	p__Proteobacteria	c__Betaproteobacteria	o__Burkholderiales	f__Comamonadaceae	g__unclassified	s__unclassified	1693	1353	1472	1758	1693	1723	1180	1740	1747	1237	1368	1104	497	1472	462	1168	1749	1195
1308	k__Bacteria	p__Proteobacteria	c__Alphaproteobacteria	o__Rhizobiales	f__Rhizobiaceae	g__Rhizobium	s__97otu62357	782	821	215	853	1528	1052	435	442	554	15	21	44	92	443	430	463	469	434
1309	k__Bacteria	p__Proteobacteria	c__unclassified	o__unclassified	f__unclassified	g__unclassified	s__unclassified	883	1078	863	1078	1159	1105	675	277	330	652	625	596	389	823	604	741	386	628
1310	k__Bacteria	p__Proteobacteria	c__unclassified	o__unclassified	f__unclassified	g__unclassified	s__unclassified	534	310	444	1373	237	1411	24	60	39	725	740	691	545	331	634	26	114	34
1311	k__Bacteria	p__Proteobacteria	c__Alphaproteobacteria	o__Rhizobiales	f__Rhizobiaceae	g__Agrobacterium	s__unclassified	1026	1105	965	1183	1344	1200	529	609	653	718	684	782	474	1060	615	576	690	509
1312	k__Bacteria	p__Proteobacteria	c__Alphaproteobacteria	o__Rhizobiales	f__Hyphomicrobiaceae	g__Rhodoplanes	s__97otu69931	1110	1071	1084	1153	1192	1175	577	652	604	874	885	881	725	1210	709	558	554	597
1313	k__Bacteria	p__ZB3	c__BS119	o__85otu976	f__91otu12358	g__94otu42274	s__97otu47514	1346	1263	1306	1124	1194	579	422	315	409	1348	1336	1377	1464	1426	1526	408	426	363
1314	k__Bacteria	p__WPS-2	c__79otu123	o__85otu3313	f__unclassified	g__unclassified	s__unclassified	930	993	919	925	863	792	680	838	767	1147	1198	1272	1268	1041	1350	647	700	833
1315	k__Bacteria	p__WPS-2	c__79otu123	o__85otu3313	f__91otu3741	g__94otu6433	s__97otu63055	1334	1514	1444	1476	1645	1651	1030	1411	1408	1217	963	1171	1652	1681	1243	1126	1380	1070
1316	k__Bacteria	p__BRC1	c__PRR-11	o__85otu824	f__91otu4236	g__94otu10022	s__97otu11604	705	643	722	675	761	970	342	413	467	788	803	857	1136	1097	958	455	400	436
1317	k__Bacteria	p__OP11	c__WCHB1-64	o__d153	f__91otu9390	g__94otu18117	s__97otu69026	206	232	161	153	149	275	520	1382	1185	299	163	307	187	325	364	616	1310	459
1318	k__Bacteria	p__Bacteroidetes	c__Bacteroidia	o__Bacteroidales	f__unclassified	g__unclassified	s__unclassified	1506	1521	1484	1557	1496	1554	1485	1038	899	1452	1410	1434	1592	1605	1513	1379	796	1600
1319	k__Bacteria	p__Bacteroidetes	c__unclassified	o__unclassified	f__unclassified	g__unclassified	s__unclassified	490	506	348	246	352	326	204	113	147	858	938	1030	981	791	1104	328	210	260
1320	k__Bacteria	p__Bacteroidetes	c__Bacteroidia	o__Bacteroidales	f__unclassified	g__unclassified	s__unclassified	1101	1037	1049	1004	1069	1001	1082	728	799	1196	1195	1215	1317	1363	1432	1156	836	978
1321	k__Bacteria	p__Bacteroidetes	c__Sphingobacteriia	o__Sphingobacteriales	f__Sphingobacteriaceae	g__94otu9762	s__97otu81002	134	651	257	126	318	311	138	428	417	1121	1230	1131	313	146	1139	153	489	148
1322	k__Bacteria	p__Bacteroidetes	c__Flavobacteriia	o__Flavobacteriales	f__[Weeksellaceae]	g__Chryseobacterium	s__97otu28967	958	748	781	776	688	899	251	336	241	648	631	788	754	447	467	173	187	591
1323	k__Bacteria	p__Bacteroidetes	c__Flavobacteriia	o__Flavobacteriales	f__[Weeksellaceae]	g__Chryseobacterium	s__unclassified	767	668	701	707	502	445	252	102	68	710	662	764	581	342	366	194	117	500
1324	k__Bacteria	p__Bacteroidetes	c__unclassified	o__unclassified	f__unclassified	g__unclassified	s__unclassified	994	1486	881	667	963	634	310	1103	1052	1044	1103	1037	736	635	1099	291	1110	383
1325	k__Bacteria	p__Bacteroidetes	c__Bacteroidia	o__Bacteroidales	f__Porphyromonadaceae	g__Paludibacter	s__unclassified	1304	1143	1263	1110	861	712	640	806	798	1136	1169	1358	997	986	1030	680	985	639
1326	k__Bacteria	p__Bacteroidetes	c__unclassified	o__unclassified	f__unclassified	g__unclassified	s__unclassified	1213	996	1184	983	666	452	402	384	390	1016	949	1148	509	475	562	376	546	367
1327	k__Bacteria	p__Bacteroidetes	c__Flavobacteriia	o__Flavobacteriales	f__Flavobacteriaceae	g__Flavobacterium	s__unclassified	1648	1574	1613	1528	1256	1028	1169	1396	1366	1571	1566	1646	1102	1224	1258	1252	1474	1085
1328	k__Bacteria	p__Bacteroidetes	c__unclassified	o__unclassified	f__unclassified	g__unclassified	s__unclassified	1691	1632	1647	1590	1513	1019	1482	1478	1443	1598	1621	1632	1377	1394	1562	1555	1570	1417
1329	k__Bacteria	p__Bacteroidetes	c__Bacteroidia	o__Bacteroidales	f__Porphyromonadaceae	g__unclassified	s__unclassified	674	664	591	686	816	599	52	61	30	457	438	590	480	608	492	45	39	49
1330	k__Bacteria	p__Bacteroidetes	c__Bacteroidia	o__Bacteroidales	f__unclassified	g__unclassified	s__unclassified	786	781	831	655	774	793	462	538	549	963	974	982	1008	1172	1087	468	617	413
1331	k__Bacteria	p__Bacteroidetes	c__Cytophagia	o__Cytophagales	f__Flammeovirgaceae	g__94otu41352	s__97otu93144	840	1007	882	943	903	990	429	711	678	964	923	969	1023	1187	992	470	737	484
1332	k__Bacteria	p__Bacteroidetes	c__Bacteroidia	o__Bacteroidales	f__unclassified	g__unclassified	s__unclassified	874	881	871	947	1180	1039	603	604	529	1003	928	1000	1195	1124	1102	570	539	545
1333	k__Bacteria	p__Bacteroidetes	c__Bacteroidia	o__Bacteroidales	f__Porphyromonadaceae	g__Paludibacter	s__unclassified	512	508	451	580	625	696	129	71	77	533	573	556	706	1009	716	189	120	217
1334	k__Bacteria	p__Bacteroidetes	c__Bacteroidia	o__Bacteroidales	f__unclassified	g__unclassified	s__unclassified	791	731	885	871	876	919	365	908	796	995	1007	1068	1192	1176	1188	420	825	416
1335	k__Bacteria	p__Bacteroidetes	c__Bacteroidia	o__Bacteroidales	f__unclassified	g__unclassified	s__unclassified	649	892	661	805	886	1098	269	701	667	660	703	668	1253	1213	740	304	727	164
1336	k__Bacteria	p__Bacteroidetes	c__unclassified	o__unclassified	f__unclassified	g__unclassified	s__unclassified	1338	1649	1202	855	1206	603	922	1679	1634	1486	1551	1484	547	508	1461	910	1690	913
1337	k__Bacteria	p__Bacteroidetes	c__Sphingobacteriia	o__Sphingobacteriales	f__Sphingobacteriaceae	g__Sphingobacterium	s__97otu2004	1264	1604	1147	739	1030	449	326	1521	1450	506	590	566	510	770	706	339	1547	320
1338	k__Bacteria	p__Bacteroidetes	c__Flavobacteriia	o__Flavobacteriales	f__[Weeksellaceae]	g__Cloacibacterium	s__97otu98504	1465	1139	860	560	834	294	1268	948	970	1669	1611	1593	682	530	94	1362	1108	1234
1339	k__Bacteria	p__Bacteroidetes	c__Flavobacteriia	o__Flavobacteriales	f__[Weeksellaceae]	g__Chryseobacterium	s__unclassified	1637	1545	1622	1556	1175	587	1203	859	770	1188	1022	1571	376	248	194	1220	977	1256
1340	k__Bacteria	p__AC1	c__unclassified	o__unclassified	f__unclassified	g__unclassified	s__unclassified	795	802	811	809	822	809	576	349	271	916	888	958	963	1050	1157	369	245	528
1341	k__Bacteria	p__LD1	c__79otu385	o__85otu2916	f__91otu996	g__94otu10631	s__97otu12215	419	399	362	367	440	461	1274	1135	1156	508	443	486	458	567	486	1305	1146	1288
1342	k__Bacteria	p__73otu1	c__79otu313	o__unclassified	f__unclassified	g__unclassified	s__unclassified	1150	1099	1149	1139	1169	1196	729	546	478	1181	1213	1257	1356	1334	1423	758	504	737
1343	k__Archaea	p__Euryarchaeota	c__unclassified	o__unclassified	f__unclassified	g__unclassified	s__unclassified	526	475	440	600	653	854	59	236	560	691	699	671	731	945	767	74	197	91
1344	k__Archaea	p__Euryarchaeota	c__unclassified	o__unclassified	f__unclassified	g__unclassified	s__unclassified	255	191	224	224	171	259	1015	279	290	292	324	372	433	468	340	1067	378	1007
1345	k__Archaea	p__Euryarchaeota	c__Methanomicrobia	o__Methanosarcinales	f__Methanosarcinaceae	g__Methanococcoides	s__97otu95585	198	313	266	203	210	225	1118	1402	1356	614	611	573	462	290	456	1056	1415	916
1346	k__Archaea	p__Euryarchaeota	c__unclassified	o__unclassified	f__unclassified	g__unclassified	s__unclassified	352	334	314	398	426	464	350	1059	867	458	486	511	660	704	673	514	1068	480
1347	k__Bacteria	p__Acidobacteria	c__Acidobacteria-6	o__iii1-15	f__91otu412	g__94otu34630	s__97otu9922	544	432	489	465	388	395	1318	736	745	620	628	626	569	603	790	1326	706	1412
1348	k__Bacteria	p__Acidobacteria	c__unclassified	o__unclassified	f__unclassified	g__unclassified	s__unclassified	1245	1704	1614	1372	1067	514	1153	1488	1512	398	287	396	358	633	418	1197	1515	1103
1349	k__Bacteria	p__Acidobacteria	c__Acidobacteria-6	o__iii1-15	f__RB40	g__unclassified	s__unclassified	1643	1564	1625	1503	1134	357	433	1304	1387	45	171	242	155	336	130	337	1320	495
1350	k__Bacteria	p__Acidobacteria	c__unclassified	o__unclassified	f__unclassified	g__unclassified	s__unclassified	297	312	288	485	387	1644	1215	1007	978	485	364	376	1097	274	680	1234	1041	1331
1351	k__Bacteria	p__Acidobacteria	c__Acidobacteria-6	o__iii1-15	f__91otu412	g__94otu34630	s__97otu18781	1545	1616	1510	1421	1504	1435	1590	1737	1743	1774	1775	1779	1747	1643	1797	1597	1747	1533
1352	k__Bacteria	p__Acidobacteria	c__Acidobacteria-6	o__iii1-15	f__91otu412	g__94otu34630	s__97otu68052	919	876	855	774	922	819	804	1315	1351	1198	1204	1214	1225	1147	1380	792	1442	685
1353	k__Bacteria	p__Acidobacteria	c__Acidobacteria-6	o__iii1-15	f__mb2424	g__94otu9795	s__unclassified	1455	1422	1488	1567	1624	1562	888	907	920	1241	1123	1281	690	1538	820	953	894	847
1354	k__Bacteria	p__Acidobacteria	c__unclassified	o__unclassified	f__unclassified	g__unclassified	s__unclassified	1265	1207	1254	1310	1450	1400	698	610	648	961	836	999	928	1331	1090	648	620	720
1355	k__Bacteria	p__Acidobacteria	c__RB25	o__85otu4859	f__91otu5375	g__unclassified	s__unclassified	1217	1191	1189	1240	1334	1386	1360	950	837	1201	1291	1283	1125	1323	1375	1278	759	1418
1356	k__Bacteria	p__Acidobacteria	c__Acidobacteriia	o__Acidobacteriales	f__Koribacteraceae	g__Candidatus Koribacter	s__unclassified	618	495	544	490	401	535	175	207	226	667	726	726	628	748	847	172	221	137
1357	k__Bacteria	p__Acidobacteria	c__unclassified	o__unclassified	f__unclassified	g__unclassified	s__unclassified	896	660	806	874	746	911	672	447	463	992	1044	1075	1132	1222	1180	664	514	666
1358	k__Bacteria	p__Acidobacteria	c__Acidobacteria-6	o__iii1-15	f__91otu8728	g__94otu9359	s__97otu7906	567	801	682	741	994	1110	182	582	615	495	398	474	1108	1223	574	213	562	197
1359	k__Bacteria	p__Cyanobacteria	c__Oscillatoriophycideae	o__Oscillatoriales	f__Phormidiaceae	g__Microcoleus	s__unclassified	1456	1447	1474	1525	1531	1565	1459	1172	1076	1485	1505	1503	1571	1588	1485	1356	1024	1553
1360	k__Bacteria	p__Cyanobacteria	c__Chloroplast	o__unclassified	f__unclassified	g__unclassified	s__unclassified	747	769	628	862	919	1108	372	464	430	1065	1037	1106	909	923	1132	372	409	437
1361	k__Bacteria	p__Cyanobacteria	c__Chloroplast	o__unclassified	f__unclassified	g__unclassified	s__unclassified	614	860	736	847	1167	1162	308	710	674	653	600	655	1187	1231	775	320	618	317
1362	k__Bacteria	p__Firmicutes	c__Bacilli	o__Bacillales	f__Bacillaceae	g__Bacillus	s__97otu9148	1714	1776	1730	1555	1778	1797	1785	1762	1777	1775	1725	1597	1708	1285	1519	1793	1784	1776
1363	k__Bacteria	p__Firmicutes	c__Bacilli	o__Bacillales	f__unclassified	g__unclassified	s__unclassified	1230	1641	1356	1682	1676	1675	1679	1463	1470	1579	1541	1452	1212	1330	1451	1690	1514	1674
1364	k__Bacteria	p__Firmicutes	c__Bacilli	o__Bacillales	f__unclassified	g__unclassified	s__unclassified	1608	1799	1716	1597	1805	1811	1811	1795	1798	1769	1758	1714	1465	1591	1736	1812	1801	1808
1365	k__Bacteria	p__Firmicutes	c__Clostridia	o__Clostridiales	f__Clostridiaceae	g__Clostridium	s__unclassified	41	128	119	50	125	50	311	713	695	100	94	1	200	245	225	389	705	504
1366	k__Bacteria	p__Firmicutes	c__Clostridia	o__Clostridiales	f__Clostridiaceae	g__Clostridium	s__hiranonis	124	84	166	188	230	278	1260	702	731	173	327	221	364	294	211	1291	757	1249
1367	k__Bacteria	p__Firmicutes	c__unclassified	o__unclassified	f__unclassified	g__unclassified	s__unclassified	1098	1530	1232	1675	1034	581	1681	1529	1527	1410	1261	852	1140	1571	1364	1695	1603	1661
1368	k__Bacteria	p__Firmicutes	c__unclassified	o__unclassified	f__unclassified	g__unclassified	s__unclassified	1789	1752	1786	1717	1596	1742	1818	1802	1811	1662	1661	1594	939	1315	1080	1818	1811	1818
1369	k__Bacteria	p__Firmicutes	c__Clostridia	o__Clostridiales	f__Lachnospiraceae	g__Coprococcus	s__eutactus	1806	1810	1814	1816	1815	1806	1797	1808	1806	1770	1756	1771	1793	1809	1706	1801	1808	1793
1370	k__Bacteria	p__Firmicutes	c__Clostridia	o__Clostridiales	f__unclassified	g__unclassified	s__unclassified	1542	1667	1624	1679	1685	1708	1705	1676	1662	1567	1530	1516	1741	1782	1448	1719	1711	1680
1371	k__Bacteria	p__Firmicutes	c__Bacilli	o__Lactobacillales	f__unclassified	g__unclassified	s__unclassified	802	1479	958	500	1597	1555	1297	761	846	913	546	709	555	582	528	1352	905	1183
1372	k__Bacteria	p__Firmicutes	c__Bacilli	o__Lactobacillales	f__Streptococcaceae	g__Streptococcus	s__97otu87039	546	921	518	338	781	1203	446	198	119	646	382	577	169	323	396	384	152	624
1373	k__Bacteria	p__Firmicutes	c__Bacilli	o__Bacillales	f__unclassified	g__unclassified	s__unclassified	1199	1367	1195	1439	1438	1445	1338	822	830	1125	1060	1073	611	1275	1154	1384	874	1363
1374	k__Bacteria	p__Firmicutes	c__Bacilli	o__Bacillales	f__Bacillaceae	g__Bacillus	s__flexus	1629	1723	1570	1754	1582	1128	997	1232	1174	1731	1726	1146	861	1490	661	1028	1219	984
1375	k__Bacteria	p__Firmicutes	c__Clostridia	o__Clostridiales	f__Clostridiaceae	g__Clostridium	s__perfringens	397	416	593	428	604	865	70	191	229	462	428	518	1021	743	734	81	150	70
1376	k__Bacteria	p__Firmicutes	c__Bacilli	o__Bacillales	f__Bacillaceae	g__Bacillus	s__unclassified	586	1273	501	1402	993	1195	39	291	319	1091	983	544	538	889	668	34	355	28
1377	k__Bacteria	p__Firmicutes	c__Bacilli	o__unclassified	f__unclassified	g__unclassified	s__unclassified	1140	1164	1054	1272	1323	1232	796	441	499	943	838	872	834	1209	1141	738	584	722
1378	k__Bacteria	p__Firmicutes	c__Clostridia	o__Clostridiales	f__Lachnospiraceae	g__Coprococcus	s__unclassified	905	712	717	864	840	1026	485	352	451	779	784	794	914	1021	916	593	325	479
1379	k__Bacteria	p__Firmicutes	c__Bacilli	o__Bacillales	f__unclassified	g__unclassified	s__unclassified	932	1404	1035	1451	1388	1363	1296	872	886	1205	1171	980	1565	1701	1027	1302	983	1207
1380	k__Bacteria	p__Firmicutes	c__Clostridia	o__Clostridiales	f__unclassified	g__unclassified	s__unclassified	663	676	608	698	556	770	164	328	369	483	449	483	1275	1431	792	146	232	170
1381	k__Bacteria	p__Firmicutes	c__Bacilli	o__Lactobacillales	f__Enterococcaceae	g__Enterococcus	s__unclassified	1642	1728	1653	1718	1698	1270	1713	1200	1225	1623	1603	1431	1526	1726	1469	1717	1364	1645
1382	k__Bacteria	p__Firmicutes	c__unclassified	o__unclassified	f__unclassified	g__unclassified	s__unclassified	748	1006	670	1083	1099	1197	1040	424	360	922	925	902	900	848	1046	956	367	1001
1383	k__Bacteria	p__Firmicutes	c__Bacilli	o__Bacillales	f__Bacillaceae	g__Bacillus	s__unclassified	498	775	491	905	824	910	676	263	213	651	647	581	608	1201	743	643	228	637
1384	k__Bacteria	p__Firmicutes	c__Bacilli	o__Bacillales	f__Bacillaceae	g__Bacillus	s__unclassified	803	856	838	935	797	340	669	181	142	801	700	834	917	1036	1052	565	124	831
1385	k__Bacteria	p__Firmicutes	c__Clostridia	o__Clostridiales	f__Peptococcaceae	g__Desulfotomaculum	s__97otu76135	1340	1357	1378	1315	1285	1240	1372	850	894	1473	1422	1472	1460	1495	1533	1336	920	1266
1386	k__Bacteria	p__Firmicutes	c__Clostridia	o__Clostridiales	f__Ruminococcaceae	g__unclassified	s__unclassified	851	846	888	851	831	870	772	430	477	1092	1033	998	1240	1389	1144	797	458	784
1387	k__Bacteria	p__Firmicutes	c__Bacilli	o__unclassified	f__unclassified	g__unclassified	s__unclassified	395	557	358	451	658	609	162	571	557	1255	880	642	1009	799	808	127	440	391
1388	k__Bacteria	p__WS2	c__Kazan-3B-09	o__85otu1268	f__91otu5424	g__94otu26091	s__97otu36699	1096	1072	1073	1126	1107	1193	924	612	521	1177	1134	1144	1310	1360	1297	852	523	988
1389	k__Bacteria	p__GN02	c__3BR-5F	o__85otu2862	f__91otu508	g__94otu26740	s__97otu66162	54	42	37	56	177	658	450	544	590	149	98	385	43	30	1237	473	630	470
1390	k__Bacteria	p__Spirochaetes	c__Spirochaetes	o__Spirochaetales	f__Spirochaetaceae	g__Treponema	s__unclassified	696	656	690	716	740	1018	467	206	280	730	744	785	730	925	931	503	261	594
1391	k__Bacteria	p__Chlorobi	c__unclassified	o__unclassified	f__unclassified	g__unclassified	s__unclassified	551	488	504	507	514	611	225	285	258	669	661	672	710	872	794	340	343	248
1392	k__Bacteria	p__Chlorobi	c__OPB56	o__85otu4337	f__91otu11483	g__94otu27470	s__97otu47977	265	359	275	340	384	999	1365	1588	1589	42	32	238	272	428	584	1377	1562	1391
1393	k__Bacteria	p__Chlorobi	c__BSV26	o__A89	f__91otu19657	g__94otu40212	s__97otu44976	1721	1670	1702	1713	1457	917	264	998	936	700	639	1487	202	344	89	251	1046	313
1394	k__Bacteria	p__Chlorobi	c__unclassified	o__unclassified	f__unclassified	g__unclassified	s__unclassified	431	1147	393	1118	1184	1394	1041	308	315	847	863	736	1050	1531	555	1082	334	1058
1395	k__Bacteria	p__Verrucomicrobia	c__Verruco-5	o__WCHB1-41	f__RFP12	g__unclassified	s__unclassified	375	327	351	267	259	246	958	735	671	406	455	461	315	286	441	993	721	1003
1396	k__Bacteria	p__Verrucomicrobia	c__[Spartobacteria]	o__[Chthoniobacterales]	f__[Chthoniobacteraceae]	g__DA101	s__97otu45502	384	379	336	257	233	483	1199	671	688	240	291	273	342	384	365	1192	715	1109
1397	k__Bacteria	p__Verrucomicrobia	c__[Spartobacteria]	o__[Chthoniobacterales]	f__[Chthoniobacteraceae]	g__Candidatus Xiphinematobacter	s__97otu87354	1	1	5	4	7	23	490	218	191	35	5	1	10	289	46	557	270	496
1398	k__Bacteria	p__Verrucomicrobia	c__[Spartobacteria]	o__[Chthoniobacterales]	f__[Chthoniobacteraceae]	g__DA101	s__97otu83279	360	343	406	392	309	385	885	683	626	438	485	459	643	660	756	866	683	979
1399	k__Bacteria	p__Verrucomicrobia	c__Verrucomicrobiae	o__Verrucomicrobiales	f__Verrucomicrobiaceae	g__Luteolibacter	s__97otu51044	78	130	94	226	100	193	712	623	577	313	301	287	349	77	581	770	724	729
1400	k__Bacteria	p__Verrucomicrobia	c__unclassified	o__unclassified	f__unclassified	g__unclassified	s__unclassified	163	105	162	125	98	79	454	521	448	163	305	183	386	424	349	534	604	515
1401	k__Bacteria	p__Verrucomicrobia	c__Verrucomicrobiae	o__Verrucomicrobiales	f__Verrucomicrobiaceae	g__Akkermansia	s__muciniphila	1238	1354	1257	1116	1050	1138	1358	1092	1133	1657	1650	1665	1601	1195	1690	1399	1180	1300
1402	k__Bacteria	p__Verrucomicrobia	c__Verruco-5	o__unclassified	f__unclassified	g__unclassified	s__unclassified	1168	1093	1039	1154	1114	1178	1253	799	737	1267	1277	1321	1335	1252	1401	1187	653	1285
1403	k__Bacteria	p__Verrucomicrobia	c__Opitutae	o__Puniceicoccales	f__Puniceicoccaceae	g__MB11C04	s__unclassified	915	816	1048	1069	815	1042	558	893	983	1408	1409	1376	1248	967	1472	563	1054	511
1404	k__Bacteria	p__Verrucomicrobia	c__Verruco-5	o__WCHB1-41	f__RFP12	g__94otu34799	s__97otu59498	505	1089	437	438	1262	1287	277	574	564	864	976	950	1400	535	1018	282	533	353
1405	k__Bacteria	p__Actinobacteria	c__Actinobacteria	o__Actinomycetales	f__Streptomycetaceae	g__Streptomyces	s__unclassified	135	110	29	91	262	222	1002	341	222	228	333	347	351	35	300	949	269	1024
1406	k__Bacteria	p__Actinobacteria	c__Actinobacteria	o__Actinomycetales	f__Nocardioidaceae	g__Propionicimonas	s__97otu35257	245	335	279	256	854	546	1094	1385	1414	378	526	469	1239	647	973	1098	1339	1126
1407	k__Bacteria	p__Actinobacteria	c__Actinobacteria	o__Actinomycetales	f__Pseudonocardiaceae	g__Amycolatopsis	s__97otu98431	348	346	462	476	633	1322	1129	1677	1689	630	585	606	1264	710	599	1209	1677	1111
1408	k__Bacteria	p__Actinobacteria	c__Actinobacteria	o__Actinomycetales	f__Micromonosporaceae	g__94otu8918	s__97otu11102	140	183	252	361	226	44	741	955	934	202	205	284	610	860	188	768	925	848
1409	k__Bacteria	p__Actinobacteria	c__Actinobacteria	o__Actinomycetales	f__Micrococcaceae	g__unclassified	s__unclassified	765	1054	1107	1146	1080	1291	1498	1562	1534	507	471	392	1226	1492	521	1541	1537	1470
1410	k__Bacteria	p__Actinobacteria	c__Acidimicrobiia	o__Acidimicrobiales	f__unclassified	g__unclassified	s__unclassified	40	45	319	217	1325	1371	124	759	762	20	65	123	91	418	1	121	711	150
1411	k__Bacteria	p__Actinobacteria	c__Actinobacteria	o__Actinomycetales	f__Nocardioidaceae	g__unclassified	s__unclassified	142	227	539	469	1569	1060	609	1195	1072	275	331	237	186	312	170	645	1072	625
1412	k__Bacteria	p__Actinobacteria	c__Actinobacteria	o__Actinomycetales	f__Nocardioidaceae	g__Propionicimonas	s__97otu5250	416	453	1033	846	1396	1223	938	1552	1542	540	505	493	955	1065	703	1031	1519	955
1413	k__Bacteria	p__Actinobacteria	c__Actinobacteria	o__Actinomycetales	f__Nocardioidaceae	g__Nocardioides	s__unclassified	638	534	1259	1199	1703	1413	1415	1673	1680	868	1090	724	1716	1589	728	1444	1684	1409
1414	k__Bacteria	p__Actinobacteria	c__Acidimicrobiia	o__Acidimicrobiales	f__C111	g__94otu14536	s__97otu89727	838	814	1272	1137	1491	1560	1121	1308	1170	617	457	463	1271	1300	737	1017	1144	1174
1415	k__Bacteria	p__Actinobacteria	c__Actinobacteria	o__Actinomycetales	f__Nocardioidaceae	g__unclassified	s__unclassified	76	311	1572	1523	609	1762	877	1480	1389	360	103	245	1612	781	437	933	1434	851
1416	k__Bacteria	p__Actinobacteria	c__Actinobacteria	o__Actinomycetales	f__91otu4267	g__94otu1603	s__97otu40755	418	581	1160	1035	1283	1347	1061	1462	1404	513	524	452	1629	1046	1344	1093	1410	1147
1417	k__Bacteria	p__Actinobacteria	c__Actinobacteria	o__Actinomycetales	f__Nocardioidaceae	g__94otu8291	s__97otu48557	262	390	1345	1149	1151	663	730	1437	1428	377	436	316	563	353	506	829	1443	691
1418	k__Bacteria	p__Actinobacteria	c__Actinobacteria	o__Actinomycetales	f__Streptomycetaceae	g__94otu8882	s__97otu11494	96	194	184	477	366	1615	1525	1347	1215	616	558	401	198	381	468	1548	1247	1544
1419	k__Bacteria	p__Actinobacteria	c__unclassified	o__unclassified	f__unclassified	g__unclassified	s__unclassified	1089	1335	1358	1262	851	1559	1263	1201	1167	1492	1489	1562	1595	862	1646	1214	1018	1389
1420	k__Bacteria	p__Actinobacteria	c__Actinobacteria	o__Actinomycetales	f__Microbacteriaceae	g__Microbacterium	s__97otu48483	1111	1610	1660	1570	1729	1779	1599	1738	1746	1665	1584	1721	1800	1368	1709	1641	1761	1624
1421	k__Bacteria	p__Actinobacteria	c__unclassified	o__unclassified	f__unclassified	g__unclassified	s__unclassified	1106	1580	1576	1472	1058	1780	1394	1693	1706	1515	1416	1655	1794	1208	1628	1437	1705	1353
1422	k__Bacteria	p__Actinobacteria	c__Actinobacteria	o__Actinomycetales	f__Microbacteriaceae	g__Microbacterium	s__unclassified	1116	1311	1627	1509	1766	1719	1284	1712	1721	1176	1128	1387	1732	1469	1346	1337	1710	1236
1423	k__Bacteria	p__Actinobacteria	c__Actinobacteria	o__Actinomycetales	f__Nocardioidaceae	g__Propionicimonas	s__unclassified	1136	1144	1210	1026	1202	932	728	906	870	1268	1192	1275	1440	1402	1480	707	773	853
1424	k__Bacteria	p__Actinobacteria	c__Actinobacteria	o__Actinomycetales	f__Microbacteriaceae	g__Microbacterium	s__97otu80691	488	777	785	709	506	1453	437	744	744	685	721	913	1485	735	1003	429	733	536
1425	k__Bacteria	p__Actinobacteria	c__Actinobacteria	o__Actinomycetales	f__Nocardioidaceae	g__Propionicimonas	s__unclassified	308	427	575	480	1075	1179	245	511	515	374	341	327	761	866	386	244	525	266
1426	k__Bacteria	p__Actinobacteria	c__Actinobacteria	o__Actinomycetales	f__Micrococcaceae	g__unclassified	s__unclassified	1586	1642	1596	1628	1379	1632	541	1536	1588	1300	947	866	1581	1485	944	574	1544	589
1427	k__Bacteria	p__Actinobacteria	c__Actinobacteria	o__Actinomycetales	f__Micrococcaceae	g__Kocuria	s__unclassified	1362	1524	1431	1774	1422	1730	738	1432	1547	1480	1255	1265	1781	1774	1500	815	1518	793
1428	k__Bacteria	p__Actinobacteria	c__Actinobacteria	o__Actinomycetales	f__unclassified	g__unclassified	s__unclassified	1064	1009	1122	1107	795	1061	177	747	591	978	666	514	1273	711	1094	117	609	331
1429	k__Bacteria	p__Actinobacteria	c__Actinobacteria	o__Actinomycetales	f__Micrococcaceae	g__94otu9041	s__97otu94621	1552	1619	1652	1559	1490	1525	777	1593	1638	777	672	747	1173	1015	628	780	1632	684
1430	k__Bacteria	p__Armatimonadetes	c__Armatimonadia	o__Armatimonadales	f__Armatimonadaceae	g__94otu10752	s__unclassified	961	879	984	883	986	1080	621	513	563	1030	1073	1101	1297	1292	1224	665	574	553
1431	k__Bacteria	p__Armatimonadetes	c__Armatimonadia	o__Armatimonadales	f__Armatimonadaceae	g__unclassified	s__unclassified	911	1412	988	1484	1492	1545	1452	796	849	1291	1313	1225	1387	1657	1140	1461	813	1446
1432	k__Bacteria	p__Armatimonadetes	c__unclassified	o__unclassified	f__unclassified	g__unclassified	s__unclassified	147	223	129	154	239	299	632	1076	1120	272	170	294	440	83	454	672	1099	671
1433	k__Bacteria	p__Armatimonadetes	c__SJA-176	o__RB046	f__unclassified	g__unclassified	s__unclassified	1585	1560	1554	1634	1695	1652	1228	1176	1176	1447	1460	1495	904	1611	980	1243	1170	1302
1434	k__Bacteria	p__Chloroflexi	c__Anaerolineae	o__SHA-20	f__unclassified	g__unclassified	s__unclassified	797	1228	1209	1157	1003	1657	821	1609	1585	1130	967	1299	1709	1413	1360	872	1594	786
1435	k__Bacteria	p__Chloroflexi	c__Dehalococcoidetes	o__Dehalococcoidales	f__Dehalococcoidaceae	g__94otu881	s__unclassified	285	309	1552	1394	1672	1692	1456	1554	1489	489	549	417	1597	1098	531	1449	1495	1399
1436	k__Bacteria	p__Chloroflexi	c__Anaerolineae	o__unclassified	f__unclassified	g__unclassified	s__unclassified	1507	1440	1453	1490	1161	1471	1708	1652	1669	1617	1628	1628	1384	1358	1301	1722	1712	1651
1437	k__Bacteria	p__Chloroflexi	c__Anaerolineae	o__SBR1031	f__A4b	g__94otu17939	s__97otu68869	372	306	332	341	310	397	989	724	693	425	418	400	500	377	511	1144	709	1053
1438	k__Bacteria	p__Chloroflexi	c__Anaerolineae	o__OPB11	f__91otu7232	g__94otu23068	s__97otu50963	1605	1511	1583	1520	1581	1511	1552	1020	1027	1595	1625	1614	1660	1645	1695	1533	1077	1477
1439	k__Bacteria	p__Chloroflexi	c__Anaerolineae	o__OPB11	f__91otu5231	g__94otu11265	s__97otu12876	1164	1052	991	1052	1156	1022	1034	752	791	1146	1232	1235	1355	1384	1476	1081	824	938
1440	k__Bacteria	p__Chloroflexi	c__Anaerolineae	o__SBR1031	f__A4b	g__94otu23046	s__97otu79763	585	646	537	601	661	604	601	284	392	1040	1086	1098	1014	844	1274	626	387	566
1441	k__Bacteria	p__Chloroflexi	c__Anaerolineae	o__SBR1031	f__A4b	g__94otu7035	s__97otu8402	496	328	401	494	340	636	207	17	86	607	663	632	678	692	679	223	65	134
1442	k__Bacteria	p__Chloroflexi	c__Anaerolineae	o__SBR1031	f__A4b	g__unclassified	s__unclassified	1357	1500	1422	1331	1509	1343	1059	1217	1315	1502	1480	1506	1533	1620	1630	1158	1383	995
1443	k__Bacteria	p__Chloroflexi	c__Anaerolineae	o__unclassified	f__unclassified	g__unclassified	s__unclassified	1448	1483	1438	1530	1524	1597	1461	1142	1122	1415	1414	1411	1620	1634	1492	1418	1052	1605
1444	k__Bacteria	p__Chloroflexi	c__Anaerolineae	o__SHA-20	f__unclassified	g__unclassified	s__unclassified	1182	1381	1429	1273	843	1676	1171	1289	1214	1527	1521	1638	1667	758	1704	1102	968	1382
1445	k__Bacteria	p__Chloroflexi	c__Anaerolineae	o__SBR1031	f__A4b	g__unclassified	s__unclassified	468	520	523	388	311	365	265	361	500	1272	1279	1305	1090	578	1406	410	544	221
1446	k__Bacteria	p__OP1	c__MSBL6	o__85otu3955	f__91otu13960	g__94otu31753	s__97otu82560	815	848	953	646	862	638	438	450	347	884	937	937	1135	1037	1252	331	405	402
1447	k__Bacteria	p__Elusimicrobia	c__Elusimicrobia	o__Elusimicrobiales	f__91otu21753	g__94otu45405	s__unclassified	1732	1768	1455	1122	1287	1160	1763	1107	1251	1787	1789	1795	1791	1755	1801	1762	1258	1771
1448	k__Bacteria	p__Elusimicrobia	c__Elusimicrobia	o__Elusimicrobiales	f__91otu5285	g__94otu12098	s__97otu95279	1222	1204	1193	1220	1267	1218	1176	836	880	1337	1405	1437	1452	1439	1482	1190	922	1102
1449	k__Bacteria	p__TM7	c__TM7-3	o__CW040	f__F16	g__94otu1266	s__97otu8802	863	763	900	858	870	879	508	166	139	999	998	996	1208	1186	1255	462	97	329
1450	k__Archaea	p__Crenarchaeota	c__MCG	o__85otu4424	f__91otu4727	g__94otu10619	s__97otu21664	565	550	511	694	634	900	119	46	171	569	572	587	714	970	724	84	47	62
1451	k__Bacteria	p__NKB19	c__unclassified	o__unclassified	f__unclassified	g__unclassified	s__unclassified	1587	1525	1519	1544	1566	1521	1473	982	988	1599	1534	1556	1606	1641	1658	1465	963	1469
1452	k__Bacteria	p__Firmicutes	c__Bacilli	o__Bacillales	f__Bacillaceae	g__Virgibacillus	s__97otu77480	1673	1697	1590	1670	1522	1072	1078	1327	1346	1689	1665	1084	529	761	551	1112	1333	1041
1453	k__Bacteria	p__Proteobacteria	c__Gammaproteobacteria	o__unclassified	f__unclassified	g__unclassified	s__unclassified	1292	1123	1214	1282	916	1311	1406	971	922	1271	1314	1343	1069	1283	1137	1407	841	1501
1454	k__Bacteria	p__Proteobacteria	c__Gammaproteobacteria	o__Legionellales	f__Coxiellaceae	g__Aquicella	s__97otu12048	831	694	874	836	750	849	727	529	559	930	961	1032	1082	1123	1182	717	526	562
1455	k__Bacteria	p__Proteobacteria	c__Alphaproteobacteria	o__Rhizobiales	f__Hyphomicrobiaceae	g__unclassified	s__unclassified	1214	1237	1174	1386	1458	1358	775	834	982	1327	1338	1307	857	1307	1071	757	1019	751
1456	k__Bacteria	p__Spirochaetes	c__Spirochaetes	o__Spirochaetales	f__Spirochaetaceae	g__Treponema	s__97otu20501	830	885	911	837	878	840	666	631	637	1192	1173	1204	1251	1102	1398	655	639	574
1457	k__Bacteria	p__Bacteroidetes	c__Bacteroidia	o__Bacteroidales	f__Porphyromonadaceae	g__Paludibacter	s__unclassified	386	402	391	377	342	418	991	742	721	467	503	510	560	495	542	1043	760	1010
1458	k__Bacteria	p__Gemmatimonadetes	c__Gemmatimonadetes	o__85otu3181	f__91otu12060	g__unclassified	s__unclassified	717	689	729	839	911	975	357	350	419	671	729	772	879	1146	940	425	423	365
1459	k__Bacteria	p__TM7	c__TM7-3	o__EW055	f__91otu5013	g__94otu39694	s__97otu38913	1390	789	1068	542	1271	264	477	1088	1058	317	298	345	543	557	1007	488	1121	508
1460	k__Bacteria	p__Planctomycetes	c__Planctomycetia	o__unclassified	f__unclassified	g__unclassified	s__unclassified	455	461	473	486	818	906	1299	1134	1137	454	478	442	681	570	536	1365	1217	1336
1461	k__Bacteria	p__Proteobacteria	c__79otu165	o__85otu2434	f__91otu8985	g__94otu17360	s__97otu19166	1503	930	1027	930	1479	895	610	1445	1524	604	750	602	740	861	797	597	1472	648
1462	k__Bacteria	p__BRC1	c__PRR-11	o__85otu4965	f__91otu20943	g__94otu43452	s__97otu49038	1601	1669	1626	1674	1699	1647	1540	1686	1666	1688	1694	1715	1681	1745	1679	1603	1695	1496
1463	k__Bacteria	p__Deferribacteres	c__Deferribacteres	o__Deferribacterales	f__Deferribacteraceae	g__Geovibrio	s__97otu16960	1273	1145	1164	1223	663	1228	1352	904	923	1225	1264	1271	915	920	953	1344	873	1254
1464	k__Bacteria	p__73otu70	c__79otu206	o__85otu3571	f__91otu18715	g__94otu38042	s__97otu55370	1466	1324	1367	1271	807	1370	1620	1278	1180	1339	1332	1231	392	420	406	1542	1148	1575
1465	k__Bacteria	p__Bacteroidetes	c__[Saprospirae]	o__[Saprospirales]	f__Saprospiraceae	g__unclassified	s__unclassified	1527	815	1040	683	1421	547	1344	1490	1415	841	1048	833	473	544	1000	1361	1375	1397
1466	k__Bacteria	p__Proteobacteria	c__unclassified	o__unclassified	f__unclassified	g__unclassified	s__unclassified	1808	1798	1802	1809	1800	1794	1804	1791	1796	1805	1803	1808	1809	1807	1809	1804	1781	1807
1467	k__Bacteria	p__Planctomycetes	c__unclassified	o__unclassified	f__unclassified	g__unclassified	s__unclassified	1749	1722	1735	1752	1750	1726	1733	1651	1681	1739	1748	1759	1761	1777	1774	1739	1648	1750
1468	k__Bacteria	p__Cyanobacteria	c__Synechococcophycideae	o__Pseudanabaenales	f__Pseudanabaenaceae	g__Leptolyngbya	s__97otu42785	974	1053	1052	887	1078	749	737	648	710	1279	1275	1287	1370	1197	1374	720	692	659
1469	k__Bacteria	p__OP3	c__BD4-9	o__85otu3015	f__91otu16265	g__94otu32323	s__97otu35810	303	530	1284	1164	1473	1550	925	1279	1301	504	396	355	1274	683	520	929	1305	868
1471	k__Bacteria	p__Firmicutes	c__Clostridia	o__Clostridiales	f__unclassified	g__unclassified	s__unclassified	508	1002	824	1231	1095	1140	1666	1154	1172	1140	1183	1038	745	643	809	1663	1239	1684
1472	k__Bacteria	p__Firmicutes	c__Clostridia	o__Clostridiales	f__unclassified	g__unclassified	s__unclassified	497	706	1059	927	1361	347	762	1026	1136	474	408	335	270	576	497	818	1098	775
1473	k__Bacteria	p__73otu205	c__79otu1106	o__85otu78	f__91otu6121	g__94otu12555	s__97otu64218	1658	1362	1420	1723	1770	1699	1468	1713	1713	1276	1355	1138	393	1767	498	1480	1696	1483
1474	k__Bacteria	p__Spirochaetes	c__Spirochaetes	o__Spirochaetales	f__Spirochaetaceae	g__Treponema	s__unclassified	1109	1626	1586	1354	984	513	1085	1550	1597	329	340	434	571	333	478	1111	1576	1042
1475	k__Bacteria	p__[Thermi]	c__Deinococci	o__Deinococcales	f__Deinococcaceae	g__Deinococcus	s__97otu41924	1348	1460	1212	869	1686	1586	1585	1373	1400	1544	1556	1442	1088	1612	954	1594	1439	1570
1476	k__Bacteria	p__[Thermi]	c__Deinococci	o__Deinococcales	f__Deinococcaceae	g__Deinococcus	s__97otu98044	350	296	357	354	381	393	933	1372	1345	635	613	654	700	610	979	930	1322	947
1477	k__Bacteria	p__Tenericutes	c__Mollicutes	o__Mycoplasmatales	f__Mycoplasmataceae	g__Mycoplasma	s__97otu57461	757	692	754	652	715	841	700	422	422	828	887	890	952	1023	1020	661	413	468
1478	k__Bacteria	p__NPL-UPA2	c__79otu804	o__85otu1733	f__91otu4708	g__94otu10590	s__97otu58363	438	445	923	691	1136	1300	717	856	822	446	452	437	905	1081	708	709	822	777
1479	k__Bacteria	p__Thermotogae	c__Thermotogae	o__Thermotogales	f__Thermotogaceae	g__Fervidobacterium	s__97otu6846	1588	1561	1550	1586	1647	1598	1789	1757	1740	1655	1660	1660	1522	1613	1636	1783	1736	1798
1480	k__Bacteria	p__Planctomycetes	c__Planctomycetia	o__Pirellulales	f__Pirellulaceae	g__A17	s__97otu80712	1153	1103	1071	1227	1463	1149	1185	1321	1219	531	474	661	594	1288	869	1174	1315	1186
1481	k__Bacteria	p__Planctomycetes	c__Planctomycetia	o__Pirellulales	f__Pirellulaceae	g__94otu22516	s__unclassified	1124	1031	1177	1081	1090	1097	835	1205	1208	1260	1238	1253	1345	1317	1371	922	1301	802
1482	k__Bacteria	p__Fusobacteria	c__Fusobacteriia	o__Fusobacteriales	f__Leptotrichiaceae	g__Leptotrichia	s__97otu11405	451	666	645	627	871	992	248	522	547	525	525	615	1084	1240	755	229	543	342
1483	k__Bacteria	p__Firmicutes	c__Bacilli	o__Lactobacillales	f__Enterococcaceae	g__Enterococcus	s__97otu53946	1321	1690	1385	1155	1748	1745	1335	1398	1373	1745	1594	1154	1590	887	806	1249	1516	1191
1484	k__Bacteria	p__Proteobacteria	c__Alphaproteobacteria	o__Rhodobacterales	f__Rhodobacteraceae	g__94otu3642	s__97otu70196	529	517	178	186	1270	372	378	330	350	276	221	181	276	412	338	396	372	417
1485	k__Bacteria	p__Proteobacteria	c__Gammaproteobacteria	o__Xanthomonadales	f__Xanthomonadaceae	g__unclassified	s__unclassified	1197	1004	1236	888	274	1076	988	1343	1424	1249	1266	1236	1079	456	1377	1040	1318	1032
1486	k__Bacteria	p__WWE1	c__[Cloacamonae]	o__[Cloacamonales]	f__[Cloacamonaceae]	g__W5	s__97otu25727	811	703	743	659	590	697	431	380	355	1299	1318	1334	1078	911	1223	500	398	475
1487	k__Archaea	p__Euryarchaeota	c__Halobacteria	o__Halobacteriales	f__Halobacteriaceae	g__Halobacterium	s__unclassified	723	790	484	252	66	65	1106	185	293	1648	1690	1700	1637	1182	1749	1052	258	946
1488	k__Bacteria	p__73otu0	c__79otu398	o__85otu2529	f__91otu9264	g__94otu17863	s__97otu75026	1528	1735	1352	1785	1587	1168	1549	1454	1409	1703	1687	1048	1147	659	933	1502	1389	1612
1489	k__Bacteria	p__[Thermi]	c__Deinococci	o__Thermales	f__Thermaceae	g__Thermus	s__unclassified	1117	875	1022	653	333	343	720	190	270	1011	1122	1126	665	662	696	735	231	769
1490	k__Bacteria	p__Nitrospirae	c__Nitrospira	o__Nitrospirales	f__Nitrospiraceae	g__Nitrospira	s__97otu10348	1132	1067	1138	1065	1164	1112	752	731	759	1143	1194	1176	1076	1336	1313	785	795	657
1491	k__Bacteria	p__Proteobacteria	c__Betaproteobacteria	o__Burkholderiales	f__Comamonadaceae	g__94otu9312	s__97otu1112	1055	403	516	1428	799	1243	223	718	742	502	432	525	495	779	565	201	735	296
1492	k__Bacteria	p__Synergistetes	c__Synergistia	o__Synergistales	f__Dethiosulfovibrionaceae	g__HA73	s__unclassified	1606	1661	1688	1719	1738	1763	1598	1765	1766	1528	1391	1554	1738	1790	1453	1629	1783	1541
1493	k__Bacteria	p__Proteobacteria	c__Gammaproteobacteria	o__Enterobacteriales	f__Enterobacteriaceae	g__unclassified	s__unclassified	640	635	1476	1776	1726	1289	1777	1492	1529	1548	1698	1635	1785	1798	1779	1780	1509	1783
1494	k__Bacteria	p__Proteobacteria	c__Alphaproteobacteria	o__Rhizobiales	f__Rhizobiaceae	g__Agrobacterium	s__97otu6154	236	448	541	331	295	307	579	820	951	14	8	37	258	1447	48	539	758	596
1495	k__Bacteria	p__Proteobacteria	c__Alphaproteobacteria	o__Rhizobiales	f__Phyllobacteriaceae	g__94otu13815	s__97otu53939	1512	588	510	386	1363	1428	1589	1414	1370	266	310	308	659	1142	282	1580	1365	1579
1496	k__Bacteria	p__TPD-58	c__79otu239	o__85otu1027	f__91otu10718	g__94otu25413	s__97otu27883	608	572	619	622	651	805	926	1418	1444	888	795	787	788	888	896	924	1455	884
1497	k__Bacteria	p__Chloroflexi	c__Anaerolineae	o__OPB11	f__91otu8870	g__94otu43950	s__unclassified	620	535	514	656	687	876	166	174	212	597	560	597	786	1042	585	212	190	160
1498	k__Bacteria	p__Bacteroidetes	c__Flavobacteriia	o__Flavobacteriales	f__[Weeksellaceae]	g__Chryseobacterium	s__97otu43814	1719	1539	1612	1560	1428	1008	838	1435	1319	1234	1439	1459	842	804	868	865	1384	814
1499	k__Bacteria	p__Synergistetes	c__Synergistia	o__Synergistales	f__Dethiosulfovibrionaceae	g__HA73	s__97otu3729	309	277	234	209	447	316	1588	1484	1457	364	323	303	448	525	1657	1586	1465	1615
1500	k__Bacteria	p__Synergistetes	c__Synergistia	o__Synergistales	f__Dethiosulfovibrionaceae	g__TG5	s__unclassified	1665	1645	1654	1699	1713	1682	1340	1459	1380	1468	1408	1486	666	1659	613	1372	1369	1387
1501	k__Bacteria	p__Bacteroidetes	c__Sphingobacteriia	o__Sphingobacteriales	f__Sphingobacteriaceae	g__Sphingobacterium	s__multivorum	422	632	356	283	330	424	352	1452	1332	976	1130	891	405	430	1057	347	1421	390
1502	k__Bacteria	p__Verrucomicrobia	c__[Spartobacteria]	o__[Chthoniobacterales]	f__[Chthoniobacteraceae]	g__DA101	s__unclassified	164	195	199	58	11	154	832	322	229	306	321	362	491	227	399	810	319	840
1503	k__Bacteria	p__Proteobacteria	c__Betaproteobacteria	o__Burkholderiales	f__Comamonadaceae	g__94otu11230	s__97otu17953	1041	386	470	174	654	138	5	176	125	197	39	75	70	15	56	7	137	7
1504	k__Bacteria	p__Planctomycetes	c__Planctomycetia	o__Gemmatales	f__Gemmataceae	g__unclassified	s__unclassified	324	271	303	313	246	331	235	1006	829	366	394	430	533	521	494	231	975	88
1505	k__Bacteria	p__Deferribacteres	c__Deferribacteres	o__Deferribacterales	f__Deferribacteraceae	g__Mucispirillum	s__schaedleri	1385	1290	1399	1336	1407	1361	1200	723	656	1399	1449	1444	1544	1558	1611	1186	699	1009
1506	k__Bacteria	p__Nitrospirae	c__Nitrospira	o__Nitrospirales	f__[Thermodesulfovibrionaceae]	g__BD2-6	s__unclassified	282	204	333	234	248	238	1152	467	497	195	271	201	459	338	189	1170	536	1204
1507	k__Bacteria	p__Firmicutes	c__Bacilli	o__Bacillales	f__Bacillaceae	g__Bacillus	s__unclassified	898	1375	1025	1423	1389	1596	722	628	625	1290	1084	1061	957	1229	1239	702	641	806
1508	k__Bacteria	p__Firmicutes	c__Bacilli	o__Bacillales	f__Bacillaceae	g__Bacillus	s__97otu98718	1683	1784	1718	1793	1774	1785	1510	1646	1697	1756	1718	1577	1624	1775	1524	1510	1746	1480
1509	k__Bacteria	p__Firmicutes	c__Bacilli	o__Bacillales	f__Paenibacillaceae	g__Paenibacillus	s__unclassified	892	1159	927	1278	1044	963	1405	1318	1342	1081	984	797	956	1435	837	1433	1423	1333
1510	k__Bacteria	p__Firmicutes	c__Bacilli	o__Bacillales	f__91otu4273	g__94otu34828	s__97otu89064	983	566	475	220	435	204	604	1087	1073	141	129	298	265	175	544	581	1094	612
1511	k__Bacteria	p__Firmicutes	c__Bacilli	o__Bacillales	f__Bacillaceae	g__Bacillus	s__97otu98718	1179	1603	1270	1056	1641	552	687	792	713	562	496	1085	699	646	605	657	752	761
1512	k__Bacteria	p__TM6	c__SJA-4	o__85otu1955	f__unclassified	g__unclassified	s__unclassified	816	954	748	562	530	660	673	826	821	1454	1457	1485	1348	829	1567	694	854	683
1513	k__Bacteria	p__[Thermi]	c__Deinococci	o__Deinococcales	f__Deinococcaceae	g__Deinococcus	s__97otu30017	321	456	415	334	285	668	944	1325	1377	456	420	523	453	519	451	970	1345	989
1514	k__Bacteria	p__Fibrobacteres	c__TG3	o__TG3-1	f__MAT-CR-H6-H10	g__unclassified	s__unclassified	1191	1155	1188	1252	1173	1192	778	699	694	1118	1139	1183	1201	1310	1211	715	608	870
1515	k__Bacteria	p__Fibrobacteres	c__TG3	o__TG3-1	f__MAT-CR-H6-H10	g__94otu33911	s__97otu37677	1119	1121	1102	1253	1278	1337	663	602	589	885	822	943	493	1269	648	653	579	754
1516	k__Bacteria	p__Fibrobacteres	c__TG3	o__TG3-1	f__91otu3989	g__94otu44162	s__97otu69863	1686	1786	1714	1722	1751	1727	1745	1777	1788	1373	1258	1369	1582	1776	1130	1755	1792	1735
1517	k__Bacteria	p__Actinobacteria	c__Actinobacteria	o__Actinomycetales	f__unclassified	g__unclassified	s__unclassified	1123	1227	1279	1338	1351	1449	1491	1322	1244	811	737	853	1512	1466	1265	1506	1248	1525
1518	k__Bacteria	p__Actinobacteria	c__Actinobacteria	o__Actinomycetales	f__Micrococcaceae	g__unclassified	s__unclassified	695	1032	1090	1489	1296	1643	1161	1202	1129	1248	772	763	1295	1675	774	1154	1122	1242
1519	k__Bacteria	p__Actinobacteria	c__Actinobacteria	o__Actinomycetales	f__Geodermatophilaceae	g__94otu10180	s__97otu82516	28	69	181	423	186	1284	60	570	707	203	308	92	863	1523	238	59	578	47
1520	k__Bacteria	p__Actinobacteria	c__Actinobacteria	o__Actinomycetales	f__Streptomycetaceae	g__Streptomyces	s__97otu72803	138	146	179	219	95	1164	404	357	339	126	73	95	385	314	261	357	353	330
1521	k__Bacteria	p__Actinobacteria	c__Actinobacteria	o__Actinomycetales	f__Streptomycetaceae	g__Streptomyces	s__unclassified	275	243	301	376	407	1631	1038	924	969	772	897	695	1048	239	58	1119	951	1082
1522	k__Bacteria	p__Actinobacteria	c__Actinobacteria	o__Actinomycetales	f__Microbacteriaceae	g__Agromyces	s__97otu12007	634	1270	469	583	667	1629	836	1393	1422	545	491	620	762	220	593	861	1379	880
1523	k__Bacteria	p__Actinobacteria	c__Actinobacteria	o__Actinomycetales	f__unclassified	g__unclassified	s__unclassified	477	449	404	961	405	1184	921	1580	1582	588	402	382	910	1077	566	1012	1523	964
1524	k__Bacteria	p__Actinobacteria	c__Actinobacteria	o__Actinomycetales	f__Pseudonocardiaceae	g__Pseudonocardia	s__unclassified	207	228	239	272	369	435	768	999	977	379	407	210	311	598	95	794	995	705
1525	k__Bacteria	p__Actinobacteria	c__Actinobacteria	o__Actinomycetales	f__Nocardiaceae	g__Nocardia	s__97otu26024	323	40	20	19	133	60	931	487	398	326	35	71	636	45	153	948	392	953
1526	k__Bacteria	p__Actinobacteria	c__Actinobacteria	o__Actinomycetales	f__Microbacteriaceae	g__Microbacterium	s__97otu36451	426	1016	1019	933	906	1454	724	1111	1106	972	819	1166	767	727	579	769	1089	791
1527	k__Bacteria	p__Actinobacteria	c__Actinobacteria	o__Actinomycetales	f__unclassified	g__unclassified	s__unclassified	1167	1024	1116	1276	1088	427	209	770	629	324	417	403	513	104	459	85	558	233
1528	k__Bacteria	p__Actinobacteria	c__Actinobacteria	o__Actinomycetales	f__unclassified	g__unclassified	s__unclassified	613	855	708	738	686	1131	226	1299	1302	889	911	1001	1395	1084	1078	270	1256	186
1529	k__Bacteria	p__Actinobacteria	c__Actinobacteria	o__Actinomycetales	f__unclassified	g__unclassified	s__unclassified	1303	1264	1350	1279	1436	1304	1049	1388	1423	1400	1378	1361	1479	1540	1541	1117	1357	1084
1530	k__Bacteria	p__Actinobacteria	c__Actinobacteria	o__Actinomycetales	f__Nocardioidaceae	g__unclassified	s__unclassified	197	289	1047	934	344	1233	123	709	664	265	252	302	1193	406	369	119	691	171
1531	k__Bacteria	p__Actinobacteria	c__Actinobacteria	o__Actinomycetales	f__Micrococcaceae	g__Kocuria	s__palustris	379	409	298	1106	365	1139	98	216	257	629	556	711	1221	1016	1014	89	167	169
1532	k__Bacteria	p__Acidobacteria	c__[Chloracidobacteria]	o__RB41	f__91otu4241	g__unclassified	s__unclassified	406	760	812	708	924	1299	570	1192	1260	873	854	1080	1358	741	1122	577	1165	617
1533	k__Bacteria	p__73otu160	c__79otu641	o__85otu2556	f__91otu11103	g__94otu3576	s__97otu93727	699	803	884	816	883	1071	382	656	574	621	602	601	1049	1130	758	346	597	404
1534	k__Bacteria	p__73otu160	c__79otu641	o__85otu2556	f__91otu11103	g__94otu3576	s__97otu93727	591	608	613	608	637	681	315	346	368	753	774	870	885	890	1054	322	360	250
1535	k__Bacteria	p__Acidobacteria	c__Acidobacteria-6	o__iii1-15	f__91otu8728	g__94otu9359	s__97otu13658	429	684	449	582	813	950	79	312	466	925	950	966	873	938	596	111	463	86
1536	k__Bacteria	p__Bacteroidetes	c__Bacteroidia	o__Bacteroidales	f__Bacteroidaceae	g__Bacteroides	s__97otu99055	577	544	554	692	396	506	210	41	54	731	722	692	654	716	710	279	100	310
1537	k__Bacteria	p__Firmicutes	c__Clostridia	o__Clostridiales	f__[Tissierellaceae]	g__Anaerococcus	s__97otu23930	781	1008	935	1085	1189	1292	457	780	793	542	465	477	1130	1429	394	588	870	527
1538	k__Bacteria	p__Firmicutes	c__Clostridia	o__Clostridiales	f__Lachnospiraceae	g__unclassified	s__unclassified	513	972	540	734	1004	1198	1004	532	595	786	761	876	866	1387	876	1041	594	1071
1539	k__Bacteria	p__Firmicutes	c__Clostridia	o__Clostridiales	f__Clostridiaceae	g__Clostridium	s__perfringens	633	715	649	770	538	614	1287	531	612	887	814	729	645	982	475	1293	657	1276
1540	k__Bacteria	p__Cyanobacteria	c__Chloroplast	o__Stramenopiles	f__91otu4445	g__94otu10273	s__97otu3857	1073	1516	1162	1630	1081	406	1554	1074	1108	1413	1287	811	802	559	1481	1535	1056	1499
1541	k__Bacteria	p__Firmicutes	c__Bacilli	o__Lactobacillales	f__Streptococcaceae	g__Streptococcus	s__97otu6973	951	1318	1203	722	1455	1222	1292	1102	1186	699	696	529	776	1416	474	1322	1184	1251
1542	k__Bacteria	p__Verrucomicrobia	c__Verruco-5	o__WCHB1-41	f__RFP12	g__94otu25822	s__97otu73694	581	397	534	564	425	642	64	173	234	618	581	591	584	667	637	108	165	106
1543	k__Bacteria	p__WS3	c__PRR-12	o__GN03	f__KSB4	g__unclassified	s__unclassified	463	584	835	799	1155	983	837	1340	1280	512	495	567	1277	929	572	814	1308	780
1544	k__Bacteria	p__WS3	c__PRR-12	o__Sediment-1	f__91otu12364	g__94otu42685	s__97otu48058	653	771	712	785	879	850	228	392	388	688	709	676	772	1192	967	187	329	131
1545	k__Bacteria	p__Proteobacteria	c__Betaproteobacteria	o__unclassified	f__unclassified	g__unclassified	s__unclassified	434	201	1461	1371	1332	300	1537	1763	1770	1780	1790	1763	463	1245	510	1525	1772	1456
1546	k__Bacteria	p__Proteobacteria	c__Betaproteobacteria	o__unclassified	f__unclassified	g__unclassified	s__unclassified	1492	730	1314	1003	943	499	1003	1553	1563	547	593	516	759	498	671	1019	1568	1035
1547	k__Bacteria	p__Proteobacteria	c__Betaproteobacteria	o__Rhodocyclales	f__Rhodocyclaceae	g__unclassified	s__unclassified	223	161	231	1615	268	1490	919	651	689	278	312	160	28	527	297	900	675	921
1548	k__Bacteria	p__Proteobacteria	c__Betaproteobacteria	o__Burkholderiales	f__Comamonadaceae	g__unclassified	s__unclassified	449	356	347	1623	1157	1588	384	449	486	176	182	212	55	651	1	407	531	487
1549	k__Bacteria	p__Proteobacteria	c__Betaproteobacteria	o__Burkholderiales	f__Oxalobacteraceae	g__unclassified	s__unclassified	1367	901	1292	1393	1280	1388	1712	1258	1453	1342	1447	1309	751	1063	872	1718	1393	1698
1550	k__Bacteria	p__OP11	c__OP11-1	o__85otu2257	f__91otu16312	g__unclassified	s__unclassified	996	1122	1002	1103	1195	1100	1111	613	666	899	915	849	637	1326	730	1091	640	1021
1551	k__Bacteria	p__TM6	c__SJA-4	o__85otu1955	f__unclassified	g__unclassified	s__unclassified	205	155	125	179	169	167	1134	431	356	98	197	81	408	308	181	1050	520	1244
1552	k__Bacteria	p__TM6	c__SJA-4	o__85otu1955	f__unclassified	g__unclassified	s__unclassified	1241	1266	1310	1365	1386	1460	901	1320	1375	1319	1393	1341	1501	1515	1153	887	1370	970
1553	k__Bacteria	p__Cyanobacteria	c__Chloroplast	o__Stramenopiles	f__91otu4345	g__unclassified	s__unclassified	415	492	456	471	567	772	91	167	161	536	490	555	938	746	608	103	171	99
1554	k__Bacteria	p__Proteobacteria	c__Alphaproteobacteria	o__Rhizobiales	f__Rhizobiaceae	g__Agrobacterium	s__unclassified	574	631	499	747	744	856	16	74	46	420	454	475	7	159	339	16	37	53
1555	k__Bacteria	p__Proteobacteria	c__Alphaproteobacteria	o__Rhizobiales	f__Rhizobiaceae	g__Agrobacterium	s__unclassified	1520	1523	1477	1483	1614	1594	1288	1147	1045	1384	1346	1439	598	1565	889	1245	997	1440
1556	k__Bacteria	p__Proteobacteria	c__Alphaproteobacteria	o__Caulobacterales	f__Caulobacteraceae	g__Caulobacter	s__henricii	1174	392	378	363	579	1592	954	1009	1059	16	65	26	644	168	242	965	1048	965
1557	k__Bacteria	p__Proteobacteria	c__Alphaproteobacteria	o__Rhizobiales	f__Hyphomicrobiaceae	g__Devosia	s__unclassified	1305	1221	1082	1039	1397	1335	1131	1188	1246	570	551	578	437	1277	1259	1137	1218	1078
1558	k__Bacteria	p__Proteobacteria	c__Alphaproteobacteria	o__Rhizobiales	f__Hyphomicrobiaceae	g__Devosia	s__97otu39418	903	966	762	975	1255	1020	440	764	844	560	533	624	548	1214	647	524	907	481
1559	k__Bacteria	p__Proteobacteria	c__Alphaproteobacteria	o__Rhodobacterales	f__Rhodobacteraceae	g__unclassified	s__unclassified	1344	1346	1239	1427	1550	1417	985	876	980	909	985	1094	1122	1461	1197	1020	1020	763
1560	k__Bacteria	p__Proteobacteria	c__Alphaproteobacteria	o__Rhizobiales	f__Hyphomicrobiaceae	g__unclassified	s__unclassified	1023	1158	1020	1097	1291	1261	900	788	857	576	566	611	883	1179	621	931	847	930
1561	k__Bacteria	p__Proteobacteria	c__Alphaproteobacteria	o__Rhizobiales	f__Bradyrhizobiaceae	g__Balneimonas	s__97otu92430	1583	1748	1630	1312	1516	221	1694	1731	1754	461	175	140	1562	1699	894	1686	1716	1699
1562	k__Bacteria	p__Proteobacteria	c__Alphaproteobacteria	o__85otu2081	f__91otu8920	g__94otu20556	s__97otu72272	432	672	390	237	588	58	1294	1152	1218	86	36	155	1328	445	1467	1311	1126	1335
1563	k__Bacteria	p__Proteobacteria	c__Alphaproteobacteria	o__Rhizobiales	f__Hyphomicrobiaceae	g__Rhodoplanes	s__97otu95420	946	1255	861	524	808	1392	1239	1335	1374	206	113	254	876	760	370	1256	1319	1260
1564	k__Bacteria	p__Proteobacteria	c__Alphaproteobacteria	o__Rhizobiales	f__Phyllobacteriaceae	g__Mesorhizobium	s__97otu98426	398	391	382	359	1250	590	1099	813	957	381	359	449	303	502	482	1135	891	1123
1565	k__Bacteria	p__Proteobacteria	c__Alphaproteobacteria	o__Rhizobiales	f__Phyllobacteriaceae	g__Mesorhizobium	s__97otu5878	970	807	508	527	1079	283	1009	888	889	347	268	1	359	142	1	1042	818	1108
1566	k__Bacteria	p__Proteobacteria	c__Alphaproteobacteria	o__Rhizobiales	f__Methylocystaceae	g__unclassified	s__unclassified	809	1276	1053	670	512	394	808	765	736	296	131	218	391	1164	118	868	687	893
1567	k__Bacteria	p__Proteobacteria	c__Alphaproteobacteria	o__Rickettsiales	f__Pelagibacteraceae	g__94otu18946	s__unclassified	1429	1379	1419	1422	1484	1457	1535	1392	1420	1487	1482	1502	1515	1594	1559	1582	1446	1494
1568	k__Bacteria	p__Proteobacteria	c__Alphaproteobacteria	o__Rhizobiales	f__unclassified	g__unclassified	s__unclassified	317	260	244	180	321	753	881	783	812	213	70	282	331	518	1413	801	778	949
1569	k__Bacteria	p__Actinobacteria	c__Actinobacteria	o__Actinomycetales	f__Pseudonocardiaceae	g__Pseudonocardia	s__97otu1220	261	284	317	306	287	389	895	663	659	247	316	230	570	421	556	974	571	991
1570	k__Bacteria	p__Actinobacteria	c__Actinobacteria	o__Actinomycetales	f__unclassified	g__unclassified	s__unclassified	1717	1677	1682	1711	1700	1715	1667	1654	1553	1642	1642	1701	1693	1732	1747	1631	1507	1723
1571	k__Bacteria	p__Actinobacteria	c__Actinobacteria	o__Actinomycetales	f__Microbacteriaceae	g__Microbacterium	s__97otu56069	341	357	352	463	476	833	358	481	481	417	450	445	1636	1082	1464	421	511	433
1572	k__Bacteria	p__Actinobacteria	c__Actinobacteria	o__Actinomycetales	f__Streptosporangiaceae	g__94otu9485	s__97otu74623	1561	1538	1553	1553	1603	1595	1470	1412	1250	1195	1177	1162	1580	1652	1315	1423	1227	1531
1573	k__Bacteria	p__Actinobacteria	c__Actinobacteria	o__Actinomycetales	f__Micrococcaceae	g__Micrococcus	s__luteus	711	943	721	1349	662	1580	892	974	954	1244	769	820	1325	1141	853	725	1007	730
1574	k__Bacteria	p__Actinobacteria	c__Actinobacteria	o__Actinomycetales	f__Microbacteriaceae	g__Leucobacter	s__unclassified	257	497	625	715	517	1489	630	1185	1258	599	624	559	1477	759	765	721	1224	673
1575	k__Bacteria	p__Actinobacteria	c__Actinobacteria	o__Actinomycetales	f__Microbacteriaceae	g__Microbacterium	s__unclassified	326	687	873	710	549	1418	337	918	985	436	419	545	841	719	530	381	899	358
1576	k__Bacteria	p__Actinobacteria	c__Actinobacteria	o__Actinomycetales	f__Corynebacteriaceae	g__Corynebacterium	s__97otu66563	1411	1336	1445	1388	1613	1512	1359	1709	1704	1497	1493	1501	1633	1603	1590	1383	1713	1258
1577	k__Bacteria	p__Chloroflexi	c__Anaerolineae	o__SBR1031	f__A4b	g__94otu14923	s__97otu54104	81	134	182	187	28	171	147	768	841	168	50	214	532	40	1	180	856	195
1578	k__Bacteria	p__Chloroflexi	c__Anaerolineae	o__SBR1031	f__A4b	g__94otu6381	s__97otu62009	1488	1444	1465	1182	1104	544	1234	1023	909	1393	1492	1407	1412	386	950	1183	853	1414
1579	k__Bacteria	p__Chloroflexi	c__Anaerolineae	o__SBR1031	f__A4b	g__94otu20143	s__unclassified	844	934	829	895	985	931	421	226	323	770	681	683	688	902	865	415	296	315
1580	k__Bacteria	p__Chloroflexi	c__Anaerolineae	o__SBR1031	f__A4b	g__94otu22910	s__97otu25131	351	400	756	548	1148	728	289	682	682	403	433	457	698	739	594	344	670	337
1581	k__Bacteria	p__[Thermi]	c__Deinococci	o__Deinococcales	f__Trueperaceae	g__unclassified	s__unclassified	1103	949	1088	992	683	1003	748	458	472	1222	1206	1261	1121	947	1217	728	485	732
1582	k__Bacteria	p__PAUC34f	c__79otu374	o__85otu937	f__91otu8867	g__94otu28075	s__97otu32968	1049	1209	1041	806	468	889	973	705	690	1401	1383	1401	1422	1018	1498	897	677	981
1583	k__Bacteria	p__Firmicutes	c__Bacilli	o__Bacillales	f__Bacillaceae	g__Bacillus	s__flexus	1215	1732	1502	1772	1302	661	1524	1381	1445	1569	1546	850	677	1090	1638	1517	1460	1512
1584	k__Bacteria	p__Firmicutes	c__Bacilli	o__Bacillales	f__Bacillaceae	g__Bacillus	s__unclassified	1091	1568	1533	1479	1149	704	1548	1603	1625	1287	1055	499	485	426	1240	1569	1666	1536
1585	k__Bacteria	p__Firmicutes	c__Bacilli	o__Bacillales	f__Staphylococcaceae	g__Staphylococcus	s__unclassified	408	589	304	615	569	1393	415	301	335	927	488	714	1298	1568	635	364	315	415
1586	k__Bacteria	p__Firmicutes	c__Bacilli	o__Lactobacillales	f__Lactobacillaceae	g__Lactobacillus	s__97otu1757	603	836	538	559	932	838	690	135	178	994	780	707	940	1344	665	676	224	702
1587	k__Bacteria	p__Firmicutes	c__Bacilli	o__Bacillales	f__Bacillaceae	g__Bacillus	s__97otu36419	362	450	341	588	499	1513	338	215	237	1117	537	931	1369	359	428	87	252	212
1588	k__Bacteria	p__Firmicutes	c__Bacilli	o__Gemellales	f__Gemellaceae	g__unclassified	s__unclassified	1425	1714	1545	1736	1736	1724	1506	1376	1434	1604	1461	1360	933	927	1662	1560	1447	1538
1589	k__Bacteria	p__Proteobacteria	c__Gammaproteobacteria	o__Pseudomonadales	f__Pseudomonadaceae	g__Pseudomonas	s__97otu2357	471	364	414	394	148	308	815	347	373	679	673	698	332	10	440	838	348	821
1590	k__Bacteria	p__Proteobacteria	c__Gammaproteobacteria	o__Pseudomonadales	f__unclassified	g__unclassified	s__unclassified	774	813	774	732	724	1010	979	542	556	1311	1301	1373	657	566	897	941	462	918
1591	k__Bacteria	p__Proteobacteria	c__Gammaproteobacteria	o__unclassified	f__unclassified	g__unclassified	s__unclassified	371	371	556	406	103	177	1032	289	289	957	1012	1004	595	375	942	1022	247	1054
1592	k__Bacteria	p__Proteobacteria	c__Gammaproteobacteria	o__unclassified	f__unclassified	g__unclassified	s__unclassified	594	491	547	636	323	501	968	372	336	812	919	896	534	560	659	823	341	680
1593	k__Bacteria	p__Proteobacteria	c__Gammaproteobacteria	o__Pseudomonadales	f__Pseudomonadaceae	g__Pseudomonas	s__veronii	1575	1452	1480	1362	1310	1397	1668	1440	1376	1450	1485	1514	1449	1407	1349	1645	1385	1614
1594	k__Bacteria	p__Proteobacteria	c__Gammaproteobacteria	o__unclassified	f__unclassified	g__unclassified	s__unclassified	1424	1418	1485	1368	758	442	1747	1395	1476	1184	1263	1251	990	1103	1147	1748	1469	1762
1595	k__Bacteria	p__Proteobacteria	c__Gammaproteobacteria	o__Pseudomonadales	f__unclassified	g__unclassified	s__unclassified	247	293	293	208	166	305	1119	440	514	605	597	619	582	192	811	1100	568	1112
1596	k__Bacteria	p__Proteobacteria	c__Gammaproteobacteria	o__Pseudomonadales	f__Pseudomonadaceae	g__Pseudomonas	s__viridiflava	954	899	851	1011	884	1015	1465	939	948	880	965	1005	1044	1298	1005	1470	955	1463
1597	k__Bacteria	p__Proteobacteria	c__Gammaproteobacteria	o__Pseudomonadales	f__Pseudomonadaceae	g__Pseudomonas	s__veronii	1317	974	1299	1050	583	831	1283	1599	1656	1330	1381	1252	603	596	583	1286	1626	1308
1598	k__Bacteria	p__Proteobacteria	c__Gammaproteobacteria	o__Xanthomonadales	f__Xanthomonadaceae	g__Stenotrophomonas	s__unclassified	1035	1253	1458	1267	1233	978	1205	1314	1441	1624	1658	1625	1508	1185	1624	1221	1360	1192
1599	k__Bacteria	p__Proteobacteria	c__Gammaproteobacteria	o__Alteromonadales	f__Alteromonadaceae	g__Marinobacter	s__unclassified	772	570	668	713	313	843	439	151	155	722	767	755	723	584	753	439	92	543
1600	k__Bacteria	p__Proteobacteria	c__Gammaproteobacteria	o__Enterobacteriales	f__Enterobacteriaceae	g__94otu17091	s__unclassified	1809	1779	1810	1796	1794	1778	1810	1796	1808	1808	1805	1803	1808	1802	1810	1810	1802	1805
1601	k__Bacteria	p__Proteobacteria	c__Gammaproteobacteria	o__Enterobacteriales	f__Enterobacteriaceae	g__unclassified	s__unclassified	1323	1211	1337	1165	1274	1165	1249	967	946	1308	1300	1300	1493	1409	1570	1213	926	1349
1602	k__Bacteria	p__Planctomycetes	c__Planctomycetia	o__Gemmatales	f__Gemmataceae	g__Gemmata	s__unclassified	1	100	89	113	24	136	509	537	366	189	196	16	14	21	74	553	522	690
1603	k__Bacteria	p__Planctomycetes	c__Planctomycetia	o__Pirellulales	f__Pirellulaceae	g__A17	s__97otu18545	550	549	525	617	612	777	401	275	263	600	596	644	823	1067	803	432	312	399
1604	k__Bacteria	p__Planctomycetes	c__Planctomycetia	o__Planctomycetales	f__Planctomycetaceae	g__Planctomyces	s__97otu59034	1017	873	907	651	304	321	43	40	15	636	575	492	337	160	578	61	28	165
1605	k__Bacteria	p__Tenericutes	c__Mollicutes	o__Mycoplasmatales	f__Mycoplasmataceae	g__Mycoplasma	s__unclassified	485	555	517	635	709	914	143	367	387	443	434	502	814	1026	433	168	344	179
1606	k__Bacteria	p__Tenericutes	c__Mollicutes	o__Acholeplasmatales	f__Acholeplasmataceae	g__Candidatus Phytoplasma	s__97otu97564	487	603	480	565	572	594	240	42	58	543	469	465	650	1003	612	298	141	228
1607	k__Bacteria	p__Tenericutes	c__Mollicutes	o__Mycoplasmatales	f__Mycoplasmataceae	g__Mycoplasma	s__97otu43321	1458	1437	1440	1468	1601	1520	977	810	962	1167	1069	1136	374	1357	419	937	958	900
1608	k__Bacteria	p__Tenericutes	c__Mollicutes	o__Mycoplasmatales	f__Mycoplasmataceae	g__Mycoplasma	s__97otu86859	1793	1778	1798	1794	1793	1786	1794	1774	1779	1779	1785	1792	1802	1800	1804	1800	1776	1800
1609	k__Bacteria	p__Tenericutes	c__Mollicutes	o__unclassified	f__unclassified	g__unclassified	s__unclassified	1389	1394	1396	1432	1470	1373	1534	1108	1124	1507	1496	1494	1535	1547	1614	1523	1124	1488
1610	k__Bacteria	p__Tenericutes	c__Mollicutes	o__unclassified	f__unclassified	g__unclassified	s__unclassified	580	571	750	748	907	1405	1658	1516	1548	487	461	432	1152	906	692	1657	1591	1644
1611	k__Bacteria	p__Firmicutes	c__Clostridia	o__Clostridiales	f__Clostridiaceae	g__Clostridium	s__unclassified	969	1294	961	1111	1454	1621	1671	1438	1459	1302	1024	807	717	1055	886	1702	1551	1626
1612	k__Bacteria	p__Firmicutes	c__Clostridia	o__Clostridiales	f__Lachnospiraceae	g__Coprococcus	s__97otu29655	1380	1280	1325	1452	965	1372	735	1512	1552	1322	1398	1354	1177	1166	1149	761	1569	613
1613	k__Bacteria	p__Firmicutes	c__Clostridia	o__Clostridiales	f__unclassified	g__unclassified	s__unclassified	1186	1160	1175	1288	1303	1328	1464	1008	896	1388	1443	1465	1072	1352	1316	1455	857	1589
1614	k__Bacteria	p__Firmicutes	c__Clostridia	o__Clostridiales	f__unclassified	g__unclassified	s__unclassified	1006	1327	1120	1339	1345	1458	993	899	807	1208	1146	1263	1383	1544	1120	927	753	1046
1615	k__Bacteria	p__AD3	c__ABS-6	o__85otu3418	f__91otu4215	g__94otu14041	s__unclassified	338	347	460	416	528	620	1325	1468	1430	490	494	480	729	514	586	1329	1483	1342
1616	k__Bacteria	p__Armatimonadetes	c__SJA-176	o__RB046	f__91otu9272	g__94otu17881	s__97otu19720	1391	1287	1287	1131	825	1158	1604	1169	1189	1265	1349	1325	838	1074	956	1560	1095	1487
1617	k__Bacteria	p__Armatimonadetes	c__unclassified	o__unclassified	f__unclassified	g__unclassified	s__unclassified	1661	1716	1717	1742	1747	1758	1684	1751	1752	1434	1324	1241	1751	1791	1324	1714	1760	1667
1618	k__Bacteria	p__Armatimonadetes	c__unclassified	o__unclassified	f__unclassified	g__unclassified	s__unclassified	1597	1605	1558	1585	1683	1684	1791	1728	1760	1668	1682	1642	1470	1650	1655	1798	1766	1769
1619	k__Bacteria	p__Armatimonadetes	c__Armatimonadia	o__Armatimonadales	f__Armatimonadaceae	g__94otu40722	s__97otu92985	1570	1496	1505	1546	1574	1547	1645	1198	1309	1597	1612	1596	1661	1639	1682	1648	1196	1602
1620	k__Bacteria	p__Chlorobi	c__OPB56	o__85otu4337	f__91otu8133	g__94otu15859	s__unclassified	1036	1262	1075	1057	783	1062	708	1261	1307	1365	1401	1372	1326	1211	1444	748	1287	771
1621	k__Bacteria	p__Chlorobi	c__OPB56	o__unclassified	f__unclassified	g__unclassified	s__unclassified	856	844	957	856	747	1006	233	378	349	733	644	844	932	1160	840	301	340	323
1622	k__Bacteria	p__Chlorobi	c__Ignavibacteria	o__Ignavibacteriales	f__unclassified	g__unclassified	s__unclassified	878	968	955	957	1022	1027	920	746	724	981	1075	1079	1146	1233	1271	972	722	862
1623	k__Bacteria	p__Chlorobi	c__OPB56	o__unclassified	f__unclassified	g__unclassified	s__unclassified	1337	1219	1262	1323	1258	1274	1329	816	660	1293	1297	1298	1441	1441	1473	1225	649	1402
1624	k__Bacteria	p__Chlorobi	c__OPB56	o__85otu4751	f__91otu14507	g__94otu33900	s__97otu10853	1745	1692	1732	1715	1556	1144	1531	1364	1261	1712	1686	1731	1083	579	630	1531	1367	1551
1625	k__Bacteria	p__OP11	c__WCHB1-64	o__unclassified	f__unclassified	g__unclassified	s__unclassified	611	596	596	602	620	810	463	303	284	609	610	579	926	1040	762	316	281	361
1626	k__Bacteria	p__OP11	c__WCHB1-64	o__d153	f__unclassified	g__unclassified	s__unclassified	907	912	864	840	691	731	704	552	602	1251	1295	1274	1217	980	1379	726	704	725
1627	k__Bacteria	p__OP11	c__OP11-4	o__unclassified	f__unclassified	g__unclassified	s__unclassified	1366	1409	1407	1307	1482	1316	1275	1244	1281	1516	1536	1548	1583	1555	1621	1370	1377	1185
1628	k__Bacteria	p__OP11	c__WCHB1-64	o__d153	f__91otu10106	g__94otu39630	s__97otu88900	1244	1098	1248	1094	675	508	452	505	456	1112	996	1254	549	551	559	485	524	514
1629	k__Bacteria	p__Planctomycetes	c__Phycisphaerae	o__Phycisphaerales	f__Phycisphaeraceae	g__94otu4859	s__97otu9851	945	871	827	793	759	811	667	864	1005	1380	1342	1393	1294	1054	1496	754	1039	711
1630	k__Bacteria	p__Planctomycetes	c__Planctomycetia	o__Pirellulales	f__Pirellulaceae	g__unclassified	s__unclassified	380	539	321	238	195	329	476	726	703	934	962	959	836	452	1049	517	834	431
1631	k__Bacteria	p__Planctomycetes	c__Phycisphaerae	o__Phycisphaerales	f__Phycisphaeraceae	g__unclassified	s__unclassified	545	515	428	616	515	897	101	205	328	633	670	616	618	797	785	198	264	172
1632	k__Bacteria	p__Planctomycetes	c__Phycisphaerae	o__Phycisphaerales	f__Phycisphaeraceae	g__94otu19253	s__97otu21167	1052	1184	914	661	947	1310	26	34	24	1052	783	835	506	347	479	50	61	38
1633	k__Bacteria	p__Planctomycetes	c__Planctomycetia	o__unclassified	f__unclassified	g__unclassified	s__unclassified	944	935	989	894	990	966	1212	803	834	1151	1209	1170	1233	1284	1303	1258	950	1198
1634	k__Bacteria	p__Planctomycetes	c__Phycisphaerae	o__Phycisphaerales	f__Phycisphaeraceae	g__unclassified	s__unclassified	1737	1684	1741	1668	1732	1667	1711	1259	1305	1709	1729	1732	1748	1753	1773	1699	1351	1657
1635	k__Bacteria	p__Planctomycetes	c__Planctomycetia	o__Pirellulales	f__Pirellulaceae	g__94otu2161	s__97otu2475	311	272	313	216	218	268	754	526	420	362	361	413	606	605	722	777	570	813
1636	k__Bacteria	p__Planctomycetes	c__Planctomycetia	o__Pirellulales	f__Pirellulaceae	g__94otu22985	s__97otu91658	361	617	407	396	283	402	811	818	723	592	586	585	672	523	1013	831	832	861
1637	k__Bacteria	p__Planctomycetes	c__Planctomycetia	o__Gemmatales	f__Gemmataceae	g__Gemmata	s__unclassified	117	266	213	253	216	8	718	786	784	371	475	458	312	163	165	716	789	728
1638	k__Bacteria	p__Planctomycetes	c__Planctomycetia	o__Planctomycetales	f__Planctomycetaceae	g__Planctomyces	s__unclassified	319	304	331	270	238	258	546	874	780	450	446	453	171	247	646	656	902	641
1639	k__Bacteria	p__Planctomycetes	c__unclassified	o__unclassified	f__unclassified	g__unclassified	s__unclassified	947	412	403	372	690	627	950	1475	1501	394	222	147	456	216	303	981	1491	1000
1640	k__Bacteria	p__Acidobacteria	c__Acidobacteria-6	o__iii1-15	f__91otu412	g__94otu11629	s__unclassified	251	425	522	513	755	1050	201	460	494	470	325	408	882	846	453	262	550	295
1641	k__Bacteria	p__Acidobacteria	c__Acidobacteria-6	o__iii1-15	f__91otu412	g__94otu34630	s__97otu27343	828	868	843	954	1012	1011	460	1156	1179	627	595	681	702	1024	657	490	1152	444
1642	k__Bacteria	p__Acidobacteria	c__Acidobacteria-6	o__iii1-15	f__91otu412	g__unclassified	s__unclassified	305	361	264	287	370	459	398	1181	1231	565	521	618	607	472	726	413	1242	403
1643	k__Bacteria	p__Acidobacteria	c__Acidobacteriia	o__Acidobacteriales	f__Koribacteraceae	g__unclassified	s__unclassified	353	305	241	315	1002	267	739	1193	1097	281	303	423	203	358	362	696	1244	677
1644	k__Bacteria	p__Acidobacteria	c__Acidobacteria-6	o__iii1-15	f__91otu412	g__94otu34630	s__unclassified	410	322	250	475	338	284	898	919	893	40	52	182	2	28	127	964	914	939
1645	k__Bacteria	p__Acidobacteria	c__Acidobacteria-6	o__iii1-15	f__91otu412	g__94otu34630	s__97otu77552	376	474	372	408	545	528	893	1236	1277	380	306	291	790	656	606	947	1249	927
1646	k__Bacteria	p__Acidobacteria	c__Acidobacteria-6	o__iii1-15	f__91otu412	g__94otu34630	s__unclassified	1316	1260	1318	1237	1367	1217	1439	1234	1331	1482	1488	1478	1495	1508	1602	1486	1386	1364
1647	k__Bacteria	p__Acidobacteria	c__Acidobacteria-6	o__iii1-15	f__unclassified	g__unclassified	s__unclassified	1004	902	876	982	857	1067	1083	536	503	1144	1182	1140	1209	1080	1272	984	468	1122
1648	k__Bacteria	p__Acidobacteria	c__[Chloracidobacteria]	o__RB41	f__Ellin6075	g__94otu33012	s__97otu60260	682	613	579	431	302	566	695	240	243	1455	1465	1473	1600	828	1201	700	235	764
1649	k__Bacteria	p__Acidobacteria	c__unclassified	o__unclassified	f__unclassified	g__unclassified	s__unclassified	1434	1386	1443	1396	1462	1396	1672	1155	1229	1491	1525	1519	1569	1583	1645	1678	1222	1656
1650	k__Bacteria	p__Acidobacteria	c__Acidobacteria-6	o__iii1-15	f__unclassified	g__unclassified	s__unclassified	1206	1351	1231	1380	1349	1412	1196	739	670	1254	1189	1119	1322	1509	1219	1185	689	1320
1651	k__Bacteria	p__Acidobacteria	c__Acidobacteria-6	o__iii1-15	f__91otu412	g__94otu16776	s__97otu18508	1395	1390	1364	1443	1547	1440	1393	969	1115	1428	1467	1466	1444	1496	1578	1392	1156	1262
1652	k__Bacteria	p__Acidobacteria	c__[Chloracidobacteria]	o__RB41	f__91otu4241	g__94otu25145	s__97otu52925	475	428	376	745	433	909	96	334	642	924	946	898	868	895	1064	82	359	56
1653	k__Bacteria	p__Acidobacteria	c__unclassified	o__unclassified	f__unclassified	g__unclassified	s__unclassified	1178	1222	1131	1256	1322	1267	817	801	786	921	889	948	1265	1428	1009	885	848	839
1654	k__Bacteria	p__Acidobacteria	c__Acidobacteria-6	o__iii1-15	f__91otu412	g__94otu34630	s__unclassified	1312	1245	1110	1287	1510	1295	853	869	869	771	728	804	839	1486	912	863	906	656
1655	k__Bacteria	p__Verrucomicrobia	c__unclassified	o__unclassified	f__unclassified	g__unclassified	s__unclassified	242	372	292	146	160	37	537	925	953	196	25	31	44	288	1	587	956	588
1656	k__Bacteria	p__Verrucomicrobia	c__[Spartobacteria]	o__[Chthoniobacterales]	f__[Chthoniobacteraceae]	g__Candidatus Xiphinematobacter	s__97otu40415	24	125	60	70	266	163	631	858	775	259	200	113	384	207	226	631	804	631
1657	k__Bacteria	p__Verrucomicrobia	c__unclassified	o__unclassified	f__unclassified	g__unclassified	s__unclassified	356	317	346	349	319	374	844	435	464	564	561	628	656	541	836	877	490	874
1658	k__Bacteria	p__Verrucomicrobia	c__Verrucomicrobiae	o__Verrucomicrobiales	f__Verrucomicrobiaceae	g__Akkermansia	s__muciniphila	700	721	852	797	936	724	1511	1110	1103	1180	1200	1027	1133	1038	1017	1522	1268	1439
1659	k__Bacteria	p__Verrucomicrobia	c__Verruco-5	o__WCHB1-41	f__RFP12	g__unclassified	s__unclassified	977	956	1046	1048	1120	949	957	727	816	1199	1240	1244	1349	1381	1369	978	829	901
1660	k__Bacteria	p__Verrucomicrobia	c__Verrucomicrobiae	o__Verrucomicrobiales	f__Verrucomicrobiaceae	g__Akkermansia	s__muciniphila	733	847	728	783	887	816	432	597	647	1059	1041	1015	1045	1206	1196	395	613	442
1661	k__Bacteria	p__Verrucomicrobia	c__Verruco-5	o__WCHB1-41	f__RFP12	g__94otu34794	s__97otu85865	626	1012	632	626	751	863	406	416	395	1230	1271	1213	901	774	1110	358	379	348
1662	k__Bacteria	p__Verrucomicrobia	c__Verrucomicrobiae	o__Verrucomicrobiales	f__Verrucomicrobiaceae	g__unclassified	s__unclassified	1095	1195	1148	1088	904	1390	1006	1298	1369	1593	1616	1629	1510	1289	1666	1073	1431	980
1663	k__Bacteria	p__Verrucomicrobia	c__unclassified	o__unclassified	f__unclassified	g__unclassified	s__unclassified	922	1414	725	928	1598	1663	962	1339	1328	998	1039	1189	1610	772	1183	982	1321	969
1664	k__Bacteria	p__Verrucomicrobia	c__[Spartobacteria]	o__[Chthoniobacterales]	f__[Chthoniobacteraceae]	g__Candidatus Xiphinematobacter	s__97otu3294	1219	1598	1134	1207	1590	1649	1447	1683	1685	1175	1114	1198	1598	1161	1168	1481	1693	1401
1665	k__Bacteria	p__Gemmatimonadetes	c__Gemmatimonadetes	o__Gemmatimonadales	f__Gemmatimonadaceae	g__Gemmatimonas	s__unclassified	769	736	803	917	905	1017	280	658	725	848	941	930	1000	993	1058	197	505	316
1666	k__Bacteria	p__Gemmatimonadetes	c__Gemm-3	o__unclassified	f__unclassified	g__unclassified	s__unclassified	1647	1614	1644	1605	1723	1619	1545	1680	1688	1694	1675	1679	1700	1742	1751	1577	1708	1481
1667	k__Bacteria	p__Gemmatimonadetes	c__Gemmatimonadetes	o__N1423WL	f__91otu9114	g__94otu7329	s__97otu87678	167	441	59	115	202	417	13	132	78	784	1014	832	230	92	864	15	196	16
1668	k__Bacteria	p__Gemmatimonadetes	c__Gemmatimonadetes	o__85otu3181	f__91otu16315	g__94otu32433	s__97otu98694	1644	1650	1673	1609	1666	1587	1607	1483	1495	1671	1697	1706	1722	1735	1745	1638	1612	1530
1669	k__Bacteria	p__Gemmatimonadetes	c__Gemm-1	o__85otu2854	f__91otu10095	g__94otu14445	s__97otu23585	775	874	778	815	732	1058	591	660	516	802	790	839	1087	1181	1096	623	576	778
1670	k__Bacteria	p__Gemmatimonadetes	c__Gemmatimonadetes	o__unclassified	f__unclassified	g__unclassified	s__unclassified	175	165	193	183	150	257	156	1001	940	312	372	394	302	549	527	181	945	183
1671	k__Bacteria	p__Gemmatimonadetes	c__Gemm-4	o__85otu290	f__91otu5162	g__94otu3862	s__97otu4429	1496	1639	1672	1669	1727	1737	1433	1726	1735	1320	1102	1117	1705	1763	1083	1493	1740	1405
1672	k__Bacteria	p__GN02	c__BD1-5	o__85otu573	f__91otu418	g__unclassified	s__unclassified	357	270	330	277	255	219	1319	668	732	482	557	503	382	276	543	1262	669	1173
1673	k__Bacteria	p__GN02	c__BD1-5	o__85otu573	f__91otu418	g__94otu32084	s__97otu35535	1218	1094	1145	1166	966	1094	816	646	569	1115	1066	1203	1172	1205	1115	764	596	836
1674	k__Bacteria	p__GN02	c__3BR-5F	o__85otu4604	f__91otu10019	g__94otu206	s__97otu93900	1065	999	979	1099	1160	1096	602	533	504	792	847	858	843	1069	867	556	491	531
1675	k__Bacteria	p__GN02	c__3BR-5F	o__85otu4604	f__91otu10019	g__94otu206	s__97otu236	707	644	698	689	712	610	443	486	558	974	1003	925	987	994	1134	505	622	372
1676	k__Bacteria	p__OP1	c__KB1	o__85otu4977	f__91otu7189	g__94otu23229	s__97otu25460	913	965	910	963	1027	1025	689	443	446	990	1067	1062	1148	1204	1331	652	432	696
1677	k__Archaea	p__Euryarchaeota	c__Halobacteria	o__Halobacteriales	f__Halobacteriaceae	g__Halorubrum	s__97otu35645	345	494	410	472	423	789	316	232	272	882	960	893	895	558	1118	471	260	430
1678	k__Archaea	p__Euryarchaeota	c__unclassified	o__unclassified	f__unclassified	g__unclassified	s__unclassified	435	366	448	443	364	524	47	267	431	716	743	646	733	784	838	80	336	48
1679	k__Archaea	p__Euryarchaeota	c__unclassified	o__unclassified	f__unclassified	g__unclassified	s__unclassified	402	426	322	279	475	521	104	99	80	766	868	710	646	637	799	144	78	116
1680	k__Archaea	p__Euryarchaeota	c__Halobacteria	o__Halobacteriales	f__Halobacteriaceae	g__Halorubrum	s__97otu5476	178	295	189	172	142	189	405	1256	1217	969	1097	1031	566	320	1097	438	1323	421
1681	k__Archaea	p__Euryarchaeota	c__unclassified	o__unclassified	f__unclassified	g__unclassified	s__unclassified	113	211	172	259	191	93	866	560	628	538	500	462	185	25	301	862	599	866
1682	k__Archaea	p__Euryarchaeota	c__unclassified	o__unclassified	f__unclassified	g__unclassified	s__unclassified	933	342	361	285	300	291	903	1491	1483	342	501	346	178	48	265	904	1521	897
1683	k__Archaea	p__Euryarchaeota	c__unclassified	o__unclassified	f__unclassified	g__unclassified	s__unclassified	254	226	177	145	194	295	654	833	680	345	243	304	490	474	502	684	765	660
1684	k__Archaea	p__Euryarchaeota	c__DSEG	o__ArcA07	f__91otu4339	g__94otu34003	s__97otu11733	543	661	555	538	829	726	1207	1331	1240	479	543	530	528	854	611	1244	1398	1218
1685	k__Archaea	p__Euryarchaeota	c__Thermoplasmata	o__E2	f__DHVEG-1	g__unclassified	s__unclassified	1155	1625	1504	1247	1019	245	1105	1436	1455	191	224	229	139	613	276	1167	1479	1095
1686	k__Bacteria	p__Chloroflexi	c__Anaerolineae	o__SBR1031	f__A4b	g__unclassified	s__unclassified	1195	1114	1124	1221	881	1150	923	565	524	1206	1236	1228	1019	1061	1086	874	501	952
1687	k__Bacteria	p__Chloroflexi	c__Anaerolineae	o__SBR1031	f__A4b	g__unclassified	s__unclassified	442	493	483	510	606	678	67	136	110	527	507	645	716	921	678	157	84	113
1688	k__Bacteria	p__Chloroflexi	c__Anaerolineae	o__OPB11	f__unclassified	g__unclassified	s__unclassified	923	817	808	889	1055	1041	647	643	621	825	799	712	1124	1163	1136	592	582	506
1689	k__Bacteria	p__Chloroflexi	c__Anaerolineae	o__OPB11	f__91otu7232	g__unclassified	s__unclassified	706	594	559	402	464	602	860	769	850	951	1034	929	898	722	1133	891	820	925
1690	k__Bacteria	p__Chloroflexi	c__Anaerolineae	o__SBR1031	f__A4b	g__unclassified	s__unclassified	405	521	685	614	944	982	813	1422	1421	568	472	539	966	1001	746	859	1438	811
1691	k__Bacteria	p__Chloroflexi	c__Anaerolineae	o__SBR1031	f__A4b	g__94otu16524	s__97otu67599	316	300	289	260	272	336	628	1030	966	439	439	439	583	669	686	663	910	697
1692	k__Bacteria	p__Chloroflexi	c__Anaerolineae	o__OPB11	f__unclassified	g__unclassified	s__unclassified	1204	1074	1028	944	867	791	1788	1637	1649	1037	883	621	674	718	632	1786	1688	1774
1693	k__Bacteria	p__GN04	c__GN15	o__unclassified	f__unclassified	g__unclassified	s__unclassified	1359	1257	1346	1286	1376	1325	996	716	701	1381	1372	1419	1475	1488	1536	994	739	998
1694	k__Bacteria	p__GN04	c__GN15	o__85otu2184	f__91otu7485	g__94otu37398	s__unclassified	97	55	256	233	281	338	1467	1125	1062	322	88	258	615	285	432	1521	1114	1467
1695	k__Bacteria	p__OD1	c__ABY1	o__85otu2364	f__91otu13212	g__94otu25665	s__97otu29675	1539	1415	1497	1404	1051	574	939	1241	1224	1402	1377	1482	658	650	662	1001	1331	966
1696	k__Bacteria	p__OD1	c__ABY1	o__unclassified	f__unclassified	g__unclassified	s__unclassified	1141	1224	1143	1073	1092	1111	1243	1094	1168	1639	1680	1630	1489	1270	1581	1304	1181	1180
1697	k__Bacteria	p__OD1	c__ABY1	o__85otu2364	f__91otu905	g__unclassified	s__unclassified	605	470	478	505	376	510	75	22	28	573	592	630	557	672	759	95	23	121
1698	k__Bacteria	p__Actinobacteria	c__Actinobacteria	o__Actinomycetales	f__Micrococcaceae	g__Arthrobacter	s__unclassified	1368	1309	1327	1297	1431	1381	1151	963	968	1498	1475	1505	1540	1575	1629	1211	969	1241
1699	k__Bacteria	p__Actinobacteria	c__Acidimicrobiia	o__Acidimicrobiales	f__C111	g__94otu1895	s__97otu35984	222	279	246	393	415	572	506	1189	1165	264	294	360	261	694	499	495	1143	535
1700	k__Bacteria	p__Actinobacteria	c__Actinobacteria	o__Actinomycetales	f__Pseudonocardiaceae	g__Pseudonocardia	s__97otu98716	252	205	443	370	229	543	946	1168	1078	295	277	348	487	287	122	966	1130	915
1701	k__Bacteria	p__Actinobacteria	c__Actinobacteria	o__Actinomycetales	f__Cellulomonadaceae	g__Cellulomonas	s__97otu10527	1146	647	1697	1577	1739	943	1410	1721	1723	361	391	653	1272	393	839	1442	1694	1395
1702	k__Bacteria	p__Actinobacteria	c__Actinobacteria	o__Actinomycetales	f__Nocardioidaceae	g__Pimelobacter	s__97otu2547	159	176	492	459	601	1253	515	1028	999	194	142	138	82	132	169	533	1047	490
1703	k__Bacteria	p__Actinobacteria	c__Actinobacteria	o__Actinomycetales	f__Nocardioidaceae	g__unclassified	s__unclassified	1372	1498	1806	1782	1810	1818	1790	1812	1804	1445	1419	1338	1790	1714	1251	1782	1803	1790
1704	k__Bacteria	p__Actinobacteria	c__Actinobacteria	o__Actinomycetales	f__Streptomycetaceae	g__Streptomyces	s__unclassified	804	1027	1095	1019	1125	1538	1451	1499	1449	720	677	633	1261	863	918	1452	1526	1380
1705	k__Bacteria	p__Actinobacteria	c__Actinobacteria	o__Actinomycetales	f__Microbacteriaceae	g__Microbacterium	s__chocolatum	510	1055	281	499	360	1688	795	772	824	58	28	161	465	58	69	842	775	792
1706	k__Bacteria	p__Actinobacteria	c__Actinobacteria	o__Actinomycetales	f__Streptomycetaceae	g__Streptomyces	s__unclassified	1	145	217	274	256	1366	845	621	545	578	338	390	663	356	533	864	624	857
1707	k__Bacteria	p__Actinobacteria	c__unclassified	o__unclassified	f__unclassified	g__unclassified	s__unclassified	787	783	727	767	731	961	145	412	343	388	409	414	954	757	570	130	323	154
1708	k__Bacteria	p__Actinobacteria	c__Actinobacteria	o__Actinomycetales	f__unclassified	g__unclassified	s__unclassified	1494	1588	1530	1618	1712	1677	1384	1547	1530	1321	1215	1279	1527	1640	1162	1382	1524	1379
1709	k__Bacteria	p__Actinobacteria	c__Actinobacteria	o__Actinomycetales	f__Pseudonocardiaceae	g__Pseudonocardia	s__97otu1220	1165	1337	1265	1292	1412	1528	840	1186	1140	675	771	732	1439	1362	977	849	1073	922
1710	k__Bacteria	p__Actinobacteria	c__Actinobacteria	o__Actinomycetales	f__Microbacteriaceae	g__Microbacterium	s__97otu54664	328	418	1031	719	1263	965	393	961	1017	546	492	627	1603	654	1159	418	967	286
1711	k__Bacteria	p__Actinobacteria	c__Actinobacteria	o__Actinomycetales	f__Microbacteriaceae	g__Microbacterium	s__unclassified	1669	1727	1668	1633	1588	1768	1090	1719	1745	1531	1428	1408	1686	972	1356	1141	1689	1094
1712	k__Bacteria	p__BRC1	c__PRR-11	o__unclassified	f__unclassified	g__unclassified	s__unclassified	530	773	809	685	385	1273	568	809	675	808	724	962	1283	717	1236	555	652	706
1713	k__Bacteria	p__BRC1	c__PRR-11	o__85otu2824	f__91otu10648	g__94otu20503	s__97otu71317	1708	1665	1694	1646	1705	1660	1680	1535	1558	1705	1719	1711	1753	1760	1757	1694	1590	1654
1714	k__Bacteria	p__BRC1	c__NPL-UPA2	o__85otu574	f__91otu8729	g__94otu18971	s__97otu86352	557	1043	502	1217	1053	1103	132	278	269	852	789	588	1346	1525	663	124	314	143
1715	k__Bacteria	p__BRC1	c__PRR-11	o__85otu824	f__91otu4236	g__94otu10022	s__97otu11604	1057	1040	967	1193	1249	1166	635	399	424	724	778	842	711	1047	729	537	412	563
1716	k__Bacteria	p__BRC1	c__unclassified	o__unclassified	f__unclassified	g__unclassified	s__unclassified	956	1461	1240	1589	1282	988	1616	1016	961	1421	1487	1429	1488	1676	1488	1600	1006	1658
1717	k__Bacteria	p__Spirochaetes	c__Spirochaetes	o__Spirochaetales	f__Spirochaetaceae	g__Treponema	s__97otu17982	1476	1515	1454	1400	1204	567	1081	1371	1347	1426	1484	1462	676	573	1420	1138	1427	1128
1718	k__Bacteria	p__Spirochaetes	c__Spirochaetes	o__Spirochaetales	f__Spirochaetaceae	g__Treponema	s__unclassified	1223	1167	1200	1061	756	582	491	444	426	991	1021	1026	800	807	834	457	508	478
1719	k__Bacteria	p__SBR1093	c__79otu615	o__85otu2409	f__91otu15324	g__94otu30237	s__97otu74671	621	837	660	705	623	755	575	551	519	1283	1245	1329	1137	630	1392	621	619	618
1720	k__Bacteria	p__Bacteroidetes	c__unclassified	o__unclassified	f__unclassified	g__unclassified	s__unclassified	1268	1090	1093	1105	1451	1244	1445	1704	1690	1395	1466	1344	1237	1194	1394	1503	1755	1359
1721	k__Bacteria	p__Bacteroidetes	c__unclassified	o__unclassified	f__unclassified	g__unclassified	s__unclassified	657	740	606	642	1015	751	411	1235	1153	740	734	767	752	819	903	416	1243	327
1722	k__Bacteria	p__Bacteroidetes	c__Flavobacteriia	o__Flavobacteriales	f__[Weeksellaceae]	g__unclassified	s__unclassified	1142	1000	1165	923	558	555	1066	1510	1431	1000	890	1090	559	588	525	1110	1484	1067
1723	k__Bacteria	p__Bacteroidetes	c__Bacteroidia	o__Bacteroidales	f__Bacteroidaceae	g__Bacteroides	s__unclassified	860	696	271	916	918	420	769	777	901	261	225	377	54	487	174	750	787	708
1724	k__Bacteria	p__Bacteroidetes	c__Bacteroidia	o__Bacteroidales	f__Porphyromonadaceae	g__Dysgonomonas	s__97otu93748	374	299	337	479	422	1492	1008	1047	1057	409	383	435	347	402	377	967	1062	1038
1725	k__Bacteria	p__Bacteroidetes	c__Bacteroidia	o__Bacteroidales	f__unclassified	g__unclassified	s__unclassified	607	822	592	750	899	955	612	370	268	818	781	877	531	891	932	454	185	658
1726	k__Bacteria	p__Bacteroidetes	c__Bacteroidia	o__Bacteroidales	f__Prevotellaceae	g__Prevotella	s__copri	897	831	896	624	536	569	480	407	449	799	859	920	783	908	1001	571	473	314
1727	k__Bacteria	p__Bacteroidetes	c__unclassified	o__unclassified	f__unclassified	g__unclassified	s__unclassified	1595	1532	1522	1604	1612	1481	325	901	848	1014	958	1458	614	507	397	374	782	477
1728	k__Bacteria	p__Bacteroidetes	c__Bacteroidia	o__Bacteroidales	f__Porphyromonadaceae	g__Paludibacter	s__97otu78118	813	732	639	525	421	324	195	178	122	704	713	752	574	51	779	149	129	189
1729	k__Bacteria	p__Bacteroidetes	c__[Saprospirae]	o__[Saprospirales]	f__Chitinophagaceae	g__unclassified	s__unclassified	344	649	365	291	935	419	513	585	581	1083	1035	1074	1200	461	1234	525	673	525
1730	k__Bacteria	p__Bacteroidetes	c__Flavobacteriia	o__Flavobacteriales	f__[Weeksellaceae]	g__unclassified	s__unclassified	766	471	343	228	427	185	469	138	144	1043	971	939	518	407	162	422	265	580
1731	k__Bacteria	p__TM6	c__SJA-4	o__85otu1955	f__91otu21287	g__94otu44265	s__unclassified	1428	1365	1381	1395	1391	1345	1430	1044	997	1555	1544	1557	1543	1500	1620	1366	978	1356
1732	k__Bacteria	p__TM6	c__SJA-4	o__85otu1030	f__91otu5341	g__94otu20540	s__97otu22549	584	744	441	557	1121	834	1373	1636	1607	492	519	431	502	679	424	1410	1655	1322
1733	k__Bacteria	p__TM6	c__SJA-4	o__85otu1955	f__unclassified	g__unclassified	s__unclassified	132	101	159	29	83	20	511	672	445	34	74	153	348	193	200	426	667	550
1734	k__Bacteria	p__OP9	c__JS1	o__SB-45	f__91otu5120	g__94otu11950	s__97otu88755	1271	1238	1302	1228	1281	1226	1024	937	865	1350	1347	1363	1425	1419	1510	1054	823	1047
1735	k__Archaea	p__Crenarchaeota	c__Thaumarchaeota	o__Cenarchaeales	f__Cenarchaeaceae	g__Nitrosopumilus	s__unclassified	161	163	46	80	120	126	496	840	735	165	110	203	157	171	292	590	845	482
1736	k__Bacteria	p__Firmicutes	c__Clostridia	o__Clostridiales	f__unclassified	g__unclassified	s__unclassified	979	1161	1036	1191	1168	1245	1477	928	975	1050	1050	941	1211	1406	1158	1537	1067	1503
1737	k__Bacteria	p__Firmicutes	c__Bacilli	o__Bacillales	f__Bacillaceae	g__Bacillus	s__97otu77716	439	780	422	462	833	1129	807	235	276	657	691	765	835	1216	442	857	310	843
1738	k__Bacteria	p__Firmicutes	c__unclassified	o__unclassified	f__unclassified	g__unclassified	s__unclassified	1491	1571	1512	1602	1608	1609	1617	1269	1253	1465	1446	1416	1566	1668	1502	1579	1173	1653
1739	k__Bacteria	p__Firmicutes	c__Bacilli	o__Bacillales	f__Bacillaceae	g__Bacillus	s__unclassified	752	1181	1009	1222	1033	1114	827	527	469	1022	922	708	1010	1494	587	843	542	878
1740	k__Bacteria	p__Firmicutes	c__unclassified	o__unclassified	f__unclassified	g__unclassified	s__unclassified	687	1125	899	1197	1152	1385	945	936	921	1172	1162	1293	1555	1559	1333	884	932	1157
1741	k__Bacteria	p__Firmicutes	c__Clostridia	o__Clostridiales	f__Lachnospiraceae	g__Coprococcus	s__97otu19553	636	556	496	496	418	474	306	310	317	572	453	546	1011	1498	666	272	331	230
1742	k__Bacteria	p__Firmicutes	c__Bacilli	o__Bacillales	f__Staphylococcaceae	g__Staphylococcus	s__haemolyticus	559	978	482	1162	593	523	514	375	354	829	741	479	1420	1637	1035	512	287	595
1743	k__Bacteria	p__Firmicutes	c__Bacilli	o__Lactobacillales	f__Lactobacillaceae	g__Lactobacillus	s__unclassified	734	1369	920	1376	1395	1423	1074	847	827	1141	1092	945	945	1291	1151	1057	888	1013
1744	k__Bacteria	p__Firmicutes	c__Bacilli	o__Lactobacillales	f__Lactobacillaceae	g__Lactobacillus	s__unclassified	272	332	359	415	306	570	173	28	20	519	559	508	430	733	537	43	21	111
1745	k__Bacteria	p__Firmicutes	c__Clostridia	o__Clostridiales	f__Ruminococcaceae	g__Ruminococcus	s__flavefaciens	715	674	641	786	779	744	236	338	325	815	832	892	655	782	802	256	333	305
1746	k__Bacteria	p__Firmicutes	c__Clostridia	o__Clostridiales	f__Lachnospiraceae	g__Coprococcus	s__unclassified	679	612	651	530	718	817	118	141	334	696	658	648	670	1119	595	217	242	76
1747	k__Bacteria	p__Firmicutes	c__Bacilli	o__Bacillales	f__Bacillaceae	g__Bacillus	s__flexus	895	1303	1015	1410	1098	491	503	596	526	1139	1135	568	551	354	1208	434	529	622
1748	k__Bacteria	p__Firmicutes	c__Clostridia	o__Clostridiales	f__unclassified	g__unclassified	s__unclassified	1249	1210	1176	1254	1357	1349	746	575	579	767	656	770	630	1405	588	692	612	736
1749	k__Bacteria	p__Firmicutes	c__Bacilli	o__Bacillales	f__Bacillaceae	g__Bacillus	s__unclassified	1190	1128	1155	912	738	802	359	348	399	985	844	533	602	801	618	366	396	347
1750	k__Bacteria	p__Firmicutes	c__Clostridia	o__Clostridiales	f__Lachnospiraceae	g__Blautia	s__unclassified	467	1347	461	502	1518	1544	633	778	875	857	476	520	450	806	417	638	903	573
1751	k__Bacteria	p__Firmicutes	c__Clostridia	o__Clostridiales	f__Lachnospiraceae	g__Coprococcus	s__unclassified	237	925	265	290	1052	1213	230	398	380	535	481	468	407	505	550	267	422	309
1752	k__Bacteria	p__Firmicutes	c__Clostridia	o__Clostridiales	f__Ruminococcaceae	g__Ruminococcus	s__flavefaciens	478	900	546	966	891	1148	947	343	307	800	738	687	568	545	851	923	345	986
1753	k__Bacteria	p__Firmicutes	c__Bacilli	o__Bacillales	f__Bacillaceae	g__unclassified	s__unclassified	493	749	634	1242	1129	1477	1241	581	599	1085	752	1350	193	477	1038	1241	552	1298
1754	k__Bacteria	p__Firmicutes	c__Clostridia	o__Clostridiales	f__Clostridiaceae	g__Clostridium	s__97otu93497	61	1	1	1	8	1	761	491	571	11	1	1	77	26	1019	541	600	457
1755	k__Bacteria	p__Firmicutes	c__Clostridia	o__Clostridiales	f__unclassified	g__unclassified	s__unclassified	114	206	146	190	140	159	847	697	730	692	278	267	38	53	306	822	684	834
1756	k__Bacteria	p__Firmicutes	c__unclassified	o__unclassified	f__unclassified	g__unclassified	s__unclassified	870	374	703	497	451	522	1371	1105	973	309	387	322	166	157	336	1374	986	1464
1757	k__Bacteria	p__Firmicutes	c__Clostridia	o__Clostridiales	f__Ruminococcaceae	g__Ruminococcus	s__unclassified	888	1213	892	1261	1447	1298	1683	1447	1496	1078	1105	946	687	593	904	1689	1532	1664
1758	k__Bacteria	p__Firmicutes	c__Bacilli	o__Bacillales	f__unclassified	g__unclassified	s__unclassified	194	280	200	263	351	973	1686	568	661	1101	957	720	550	571	557	1692	770	1636
1759	k__Bacteria	p__Firmicutes	c__Clostridia	o__Clostridiales	f__unclassified	g__unclassified	s__unclassified	154	158	151	240	178	228	910	202	190	385	404	329	486	9	332	855	238	912
1760	k__Bacteria	p__Firmicutes	c__Bacilli	o__Bacillales	f__Planococcaceae	g__unclassified	s__unclassified	217	438	306	436	345	263	1363	750	766	434	1253	1296	1182	281	519	1301	716	1419
1761	k__Bacteria	p__Firmicutes	c__Bacilli	o__Bacillales	f__unclassified	g__unclassified	s__unclassified	1690	1809	1751	1810	1809	1810	1782	1803	1801	1797	1792	1746	1768	1810	1738	1788	1807	1780
1762	k__Bacteria	p__Firmicutes	c__Clostridia	o__Clostridiales	f__unclassified	g__unclassified	s__unclassified	778	1095	1291	1259	1571	1571	1276	1466	1474	989	899	894	1447	1412	909	1323	1545	1213
1763	k__Bacteria	p__AC1	c__SHA-114	o__85otu2650	f__91otu4541	g__unclassified	s__unclassified	817	798	779	803	858	939	475	437	530	933	1004	968	1120	1144	1142	523	585	398
1764	k__Bacteria	p__Chlamydiae	c__Chlamydiia	o__Chlamydiales	f__Chlamydiaceae	g__94otu12570	s__97otu46227	1352	1299	1351	1306	1353	1406	1209	933	836	1353	1376	1381	1502	1481	1539	1208	884	1238
1765	k__Bacteria	p__WPS-2	c__unclassified	o__unclassified	f__unclassified	g__unclassified	s__unclassified	818	890	886	730	875	860	444	661	662	1001	935	988	1159	1092	1284	452	663	397
1766	k__Bacteria	p__Proteobacteria	c__Gammaproteobacteria	o__Legionellales	f__Coxiellaceae	g__unclassified	s__unclassified	476	451	450	429	452	498	512	957	924	552	562	604	1002	847	861	446	831	529
1767	k__Bacteria	p__Proteobacteria	c__Betaproteobacteria	o__Burkholderiales	f__Comamonadaceae	g__Delftia	s__97otu29647	489	354	377	293	1266	371	488	1531	1528	437	413	456	371	429	447	461	1399	586
1768	k__Bacteria	p__Proteobacteria	c__Alphaproteobacteria	o__Sphingomonadales	f__Sphingomonadaceae	g__Sphingomonas	s__unclassified	263	285	284	326	510	1206	410	848	884	268	214	338	451	373	310	481	850	493
1769	k__Bacteria	p__Proteobacteria	c__Alphaproteobacteria	o__unclassified	f__unclassified	g__unclassified	s__unclassified	959	1079	890	1226	1209	1214	1418	1366	1336	549	612	649	1030	1162	1098	1387	1306	1460
1770	k__Bacteria	p__Proteobacteria	c__Gammaproteobacteria	o__unclassified	f__unclassified	g__unclassified	s__unclassified	331	225	283	231	290	332	244	938	956	298	353	386	562	244	576	283	790	325
1771	k__Bacteria	p__Proteobacteria	c__Gammaproteobacteria	o__unclassified	f__unclassified	g__unclassified	s__unclassified	423	381	277	262	286	318	755	1070	1121	583	532	543	616	690	841	765	1107	807
1772	k__Bacteria	p__Proteobacteria	c__Gammaproteobacteria	o__Alteromonadales	f__Alteromonadaceae	g__Marinobacter	s__unclassified	525	591	572	578	788	844	1159	1229	1294	711	848	693	793	961	1280	1205	1294	1091
1773	k__Bacteria	p__Proteobacteria	c__Betaproteobacteria	o__Burkholderiales	f__Comamonadaceae	g__unclassified	s__unclassified	656	276	394	244	563	342	1012	625	668	137	168	26	403	215	253	999	626	1049
1774	k__Bacteria	p__Proteobacteria	c__unclassified	o__unclassified	f__unclassified	g__unclassified	s__unclassified	48	152	104	123	96	234	613	395	358	319	318	277	327	6	247	624	408	647
1775	k__Bacteria	p__Proteobacteria	c__Gammaproteobacteria	o__unclassified	f__unclassified	g__unclassified	s__unclassified	1128	971	1037	1006	874	859	1516	1431	1469	840	901	855	728	896	873	1549	1499	1455
1776	k__Bacteria	p__Proteobacteria	c__Gammaproteobacteria	o__Alteromonadales	f__Alteromonadaceae	g__Marinobacter	s__97otu3781	1002	893	942	918	800	958	1312	1171	1241	1086	1108	1118	1180	1287	1204	1341	1221	1324
1777	k__Bacteria	p__Proteobacteria	c__Alphaproteobacteria	o__Rhodospirillales	f__Rhodospirillaceae	g__94otu21754	s__97otu31507	1566	1707	1641	1549	1728	1751	1701	1716	1738	1541	1537	1573	1696	1636	1702	1716	1730	1662
1778	k__Bacteria	p__Proteobacteria	c__Alphaproteobacteria	o__Rhodobacterales	f__Rhodobacteraceae	g__94otu10223	s__unclassified	1013	1300	1050	555	962	468	1067	1242	1236	455	385	407	1473	913	1393	1133	1307	1072
1779	k__Bacteria	p__Proteobacteria	c__Alphaproteobacteria	o__Rhizobiales	f__unclassified	g__unclassified	s__unclassified	971	1205	426	264	908	345	1112	1175	1216	327	397	310	1645	564	561	1106	1178	1073
1780	k__Bacteria	p__Proteobacteria	c__Betaproteobacteria	o__85otu2271	f__unclassified	g__unclassified	s__unclassified	1194	1193	839	568	406	237	776	493	506	637	787	791	718	1329	766	786	464	752
1781	k__Bacteria	p__Proteobacteria	c__Gammaproteobacteria	o__unclassified	f__unclassified	g__unclassified	s__unclassified	1796	1761	1792	1783	1783	1761	1803	1760	1767	1783	1793	1793	1801	1801	1807	1805	1773	1788
1782	k__Bacteria	p__Proteobacteria	c__Gammaproteobacteria	o__unclassified	f__unclassified	g__unclassified	s__unclassified	1274	1162	1233	1046	1039	951	1376	977	933	1232	1309	1288	1309	1259	1171	1324	900	1366
1783	k__Bacteria	p__Proteobacteria	c__Gammaproteobacteria	o__Thiotrichales	f__unclassified	g__unclassified	s__unclassified	1772	1756	1771	1778	1762	1711	1778	1770	1750	1781	1763	1774	1775	1783	1794	1774	1738	1743
1784	k__Bacteria	p__Proteobacteria	c__Gammaproteobacteria	o__Xanthomonadales	f__Xanthomonadaceae	g__Stenotrophomonas	s__unclassified	1443	1599	1466	1328	995	1153	1425	1287	1352	1676	1672	1687	1671	1393	1723	1443	1330	1434
1785	k__Bacteria	p__Proteobacteria	c__Alphaproteobacteria	o__Rhizobiales	f__Hyphomicrobiaceae	g__Rhodoplanes	s__elegans	998	1131	969	1031	900	1122	1026	766	691	1182	1196	1229	1429	749	1426	1003	702	1152
1786	k__Bacteria	p__Proteobacteria	c__Gammaproteobacteria	o__Pseudomonadales	f__Moraxellaceae	g__Acinetobacter	s__unclassified	1189	1077	1163	1321	642	1259	1480	960	1033	1514	1483	1545	1408	1325	1503	1459	972	1514
1787	k__Bacteria	p__Proteobacteria	c__unclassified	o__unclassified	f__unclassified	g__unclassified	s__unclassified	1203	796	1087	1285	500	1250	660	564	576	1294	1360	1342	1091	687	1309	651	499	760
1788	k__Bacteria	p__Proteobacteria	c__Gammaproteobacteria	o__Chromatiales	f__unclassified	g__unclassified	s__unclassified	836	667	771	605	596	628	693	573	620	965	933	967	878	815	1077	646	678	517
1789	k__Bacteria	p__Proteobacteria	c__Gammaproteobacteria	o__Xanthomonadales	f__Xanthomonadaceae	g__Stenotrophomonas	s__97otu97678	1379	1434	1389	1434	1548	1409	1350	1338	1348	1540	1545	1567	1605	1644	1631	1467	1451	1246
1790	k__Bacteria	p__Proteobacteria	c__Gammaproteobacteria	o__unclassified	f__unclassified	g__unclassified	s__unclassified	472	641	640	702	481	880	392	517	613	1163	1225	1209	1116	671	1336	398	611	386
1791	k__Bacteria	p__Proteobacteria	c__Betaproteobacteria	o__Burkholderiales	f__unclassified	g__unclassified	s__unclassified	962	593	737	1012	682	795	773	1377	1464	1278	1229	1262	1025	531	1370	730	1468	668
1792	k__Bacteria	p__Proteobacteria	c__Gammaproteobacteria	o__unclassified	f__unclassified	g__unclassified	s__unclassified	917	858	841	920	1119	996	1286	917	979	1659	1653	1664	680	916	1076	1313	928	1344
1793	k__Bacteria	p__Proteobacteria	c__Gammaproteobacteria	o__unclassified	f__unclassified	g__unclassified	s__unclassified	610	429	490	407	322	533	873	244	231	534	641	535	221	497	272	821	206	772
1794	k__Bacteria	p__Proteobacteria	c__unclassified	o__unclassified	f__unclassified	g__unclassified	s__unclassified	1151	1086	1117	1214	1333	1350	1387	921	1020	1236	1272	1269	826	1108	815	1405	915	1404
1795	k__Bacteria	p__Proteobacteria	c__Gammaproteobacteria	o__unclassified	f__unclassified	g__unclassified	s__unclassified	1374	1281	1294	1347	789	1382	1334	841	908	1301	1334	1255	919	898	952	1330	806	1203
1796	k__Bacteria	p__Proteobacteria	c__Gammaproteobacteria	o__unclassified	f__unclassified	g__unclassified	s__unclassified	910	683	821	869	463	794	894	408	410	1070	1082	1091	619	263	849	816	351	945
1797	k__Bacteria	p__Proteobacteria	c__unclassified	o__unclassified	f__unclassified	g__unclassified	s__unclassified	819	746	791	910	923	1016	713	276	305	748	680	669	795	1022	783	671	294	709
1798	k__Bacteria	p__Proteobacteria	c__Gammaproteobacteria	o__unclassified	f__unclassified	g__unclassified	s__unclassified	1003	887	897	1096	1089	1163	764	434	513	831	995	883	1162	1278	1195	731	415	600
1799	k__Bacteria	p__Proteobacteria	c__Deltaproteobacteria	o__unclassified	f__unclassified	g__unclassified	s__unclassified	482	404	373	378	516	765	205	59	63	505	431	455	329	713	658	151	56	180
1800	k__Bacteria	p__Proteobacteria	c__unclassified	o__unclassified	f__unclassified	g__unclassified	s__unclassified	342	413	386	464	496	807	48	196	188	413	460	448	828	778	649	66	169	46
1801	k__Bacteria	p__Proteobacteria	c__Alphaproteobacteria	o__Rhizobiales	f__unclassified	g__unclassified	s__unclassified	333	750	335	572	955	1106	681	90	43	706	679	700	837	1202	180	698	82	797
1802	k__Bacteria	p__Proteobacteria	c__Gammaproteobacteria	o__Oceanospirillales	f__Oceanospirillaceae	g__unclassified	s__unclassified	1061	1064	941	985	1038	1107	1018	497	593	920	944	1013	732	894	892	968	453	1069
1803	k__Bacteria	p__Proteobacteria	c__Alphaproteobacteria	o__Rhizobiales	f__Hyphomicrobiaceae	g__Rhodoplanes	s__97otu65206	1402	1395	1397	1473	1466	1507	1396	1444	1535	1097	1054	1143	1469	1593	911	1396	1529	1327
1804	k__Bacteria	p__Proteobacteria	c__Betaproteobacteria	o__Rhodocyclales	f__Rhodocyclaceae	g__unclassified	s__unclassified	1356	1081	1151	1245	1295	1341	797	1216	882	444	462	505	631	1349	786	727	769	892
1805	k__Bacteria	p__Proteobacteria	c__Alphaproteobacteria	o__unclassified	f__unclassified	g__unclassified	s__unclassified	1562	1552	1507	1611	1661	1604	1198	1267	1298	1171	1057	1224	1428	1617	1235	1250	1328	1148
1806	k__Bacteria	p__Proteobacteria	c__Alphaproteobacteria	o__unclassified	f__unclassified	g__unclassified	s__unclassified	373	376	222	381	544	700	66	161	174	24	121	108	31	536	191	39	142	108
1807	k__Bacteria	p__Proteobacteria	c__Alphaproteobacteria	o__Rhizobiales	f__Rhizobiaceae	g__unclassified	s__unclassified	1440	1376	1344	1385	1500	1493	1377	989	1155	987	975	1018	780	1556	990	1401	1132	1311
1808	k__Bacteria	p__Proteobacteria	c__Alphaproteobacteria	o__Rhodospirillales	f__Rhodospirillaceae	g__Inquilinus	s__97otu39737	1231	1134	859	417	1085	180	854	619	645	369	251	72	96	318	446	875	560	1045
1809	k__Bacteria	p__Proteobacteria	c__Betaproteobacteria	o__Burkholderiales	f__unclassified	g__unclassified	s__unclassified	1239	424	1406	1257	917	589	1214	1517	1601	1288	1513	1160	575	414	465	1212	1604	1113
1810	k__Bacteria	p__Proteobacteria	c__Alphaproteobacteria	o__Rhizobiales	f__unclassified	g__unclassified	s__unclassified	1787	1760	1790	1792	1797	1777	1799	1792	1791	1724	1784	1765	1702	1781	1617	1787	1790	1773
1811	k__Bacteria	p__Proteobacteria	c__Alphaproteobacteria	o__Rhizobiales	f__Rhizobiaceae	g__unclassified	s__unclassified	1762	1757	1755	1735	1792	1775	1728	1755	1762	1736	1704	1729	925	1780	1517	1731	1763	1712
1812	k__Bacteria	p__Proteobacteria	c__Alphaproteobacteria	o__unclassified	f__unclassified	g__unclassified	s__unclassified	1030	937	980	1062	390	179	144	340	292	226	307	404	49	226	202	219	266	218
1813	k__Bacteria	p__Proteobacteria	c__Gammaproteobacteria	o__Xanthomonadales	f__Xanthomonadaceae	g__Dokdonella	s__97otu85870	1031	812	952	584	297	481	99	300	371	337	339	352	182	309	404	134	327	103
1814	k__Bacteria	p__Proteobacteria	c__Gammaproteobacteria	o__Xanthomonadales	f__Xanthomonadaceae	g__Pseudoxanthomonas	s__mexicana	1799	1775	1801	1757	1445	1099	1563	1669	1660	1680	1639	1602	1260	479	1320	1578	1702	1506
1815	k__Bacteria	p__Proteobacteria	c__Betaproteobacteria	o__Burkholderiales	f__Oxalobacteraceae	g__Janthinobacterium	s__lividum	692	320	683	518	327	328	157	498	532	851	882	718	409	367	515	160	424	191
1816	k__Bacteria	p__Proteobacteria	c__Gammaproteobacteria	o__Pseudomonadales	f__Pseudomonadaceae	g__Pseudomonas	s__97otu90242	1582	1398	1524	1459	1198	1216	456	601	634	1562	1570	1563	1394	949	1298	433	648	410
1817	k__Bacteria	p__Proteobacteria	c__Gammaproteobacteria	o__Alteromonadales	f__Alteromonadaceae	g__Marinobacter	s__97otu64249	1343	1124	1253	1381	1072	1375	833	1141	1144	1213	1278	1206	845	1230	925	807	1129	895
1818	k__Bacteria	p__Proteobacteria	c__Betaproteobacteria	o__Burkholderiales	f__unclassified	g__unclassified	s__unclassified	1149	446	856	890	627	616	100	1394	1437	707	846	722	457	504	687	129	1470	85
1819	k__Bacteria	p__Proteobacteria	c__Betaproteobacteria	o__Burkholderiales	f__Oxalobacteraceae	g__94otu10225	s__97otu18960	914	1030	880	1115	1073	1089	386	763	785	790	830	725	542	488	804	330	809	280
1820	k__Bacteria	p__Proteobacteria	c__Gammaproteobacteria	o__Xanthomonadales	f__Xanthomonadaceae	g__Stenotrophomonas	s__geniculata	1459	1499	1462	1518	1615	1505	1309	1487	1439	1568	1574	1586	1564	1462	1616	1328	1492	1216
1821	k__Bacteria	p__Proteobacteria	c__Gammaproteobacteria	o__unclassified	f__unclassified	g__unclassified	s__unclassified	1170	1096	1137	1127	1172	1227	890	1173	1193	1280	1303	1233	1385	1404	1408	917	1174	870
1822	k__Bacteria	p__Proteobacteria	c__Betaproteobacteria	o__Burkholderiales	f__Comamonadaceae	g__Polaromonas	s__unclassified	448	262	576	1101	513	1036	56	649	826	739	850	598	484	868	449	79	732	64
1823	k__Bacteria	p__Cyanobacteria	c__Synechococcophycideae	o__Pseudanabaenales	f__Pseudanabaenaceae	g__Leptolyngbya	s__unclassified	343	196	315	333	162	130	982	1043	1138	148	64	49	339	204	76	1051	923	1055
1824	k__Bacteria	p__Cyanobacteria	c__Synechococcophycideae	o__unclassified	f__unclassified	g__unclassified	s__unclassified	1279	1251	1329	1317	1382	1416	980	1354	1379	1385	1427	1386	1453	1518	1497	1007	1458	888
1825	k__Bacteria	p__Cyanobacteria	c__Chloroplast	o__Chlorophyta	f__Chlamydomonadaceae	g__unclassified	s__unclassified	619	531	563	621	438	615	222	156	175	655	645	678	684	628	629	221	86	355
1826	k__Bacteria	p__Cyanobacteria	c__Oscillatoriophycideae	o__Chroococcales	f__unclassified	g__unclassified	s__unclassified	768	877	858	764	941	902	428	512	542	782	786	815	1057	1127	1040	465	575	359
1827	k__Bacteria	p__Cyanobacteria	c__Synechococcophycideae	o__Synechococcales	f__Synechococcaceae	g__Synechococcus	s__97otu6605	1529	1522	1526	1329	810	650	364	741	712	1312	1234	622	668	682	707	380	807	360
1828	k__Bacteria	p__Cyanobacteria	c__Chloroplast	o__Streptophyta	f__91otu7296	g__94otu15236	s__97otu56446	1051	1108	1146	1093	1201	1171	1629	1060	1101	1533	1602	1528	1398	1351	1591	1644	1172	1561
1829	k__Bacteria	p__Cyanobacteria	c__Oscillatoriophycideae	o__Chroococcales	f__Xenococcaceae	g__unclassified	s__unclassified	651	824	513	409	320	386	799	321	344	1262	1235	1285	1189	788	1388	771	393	789
1830	k__Bacteria	p__Cyanobacteria	c__unclassified	o__unclassified	f__unclassified	g__unclassified	s__unclassified	286	264	325	946	636	1013	697	599	633	411	401	441	694	775	807	743	592	790
1831	k__Bacteria	p__OP3	c__unclassified	o__unclassified	f__unclassified	g__unclassified	s__unclassified	213	147	165	156	223	212	553	732	810	146	226	68	423	218	150	535	838	565
1832	k__Bacteria	p__OP3	c__koll11	o__GIF10	f__kpj58rc	g__unclassified	s__unclassified	698	675	732	861	659	786	331	323	379	822	866	859	921	985	1041	351	219	265
1833	k__Bacteria	p__TM7	c__TM7-3	o__unclassified	f__unclassified	g__unclassified	s__unclassified	334	345	344	281	261	254	742	547	471	359	367	363	460	448	540	719	475	899
1834	k__Bacteria	p__TM7	c__unclassified	o__unclassified	f__unclassified	g__unclassified	s__unclassified	300	256	274	288	135	198	451	958	914	297	292	54	322	365	275	388	944	439
1835	k__Bacteria	p__TM7	c__TM7-3	o__85otu3817	f__91otu5010	g__94otu1115	s__97otu70232	535	577	497	421	362	109	1145	1464	1403	421	349	244	33	153	148	1195	1512	1124
