# Supplementary material for: G3 PhyloChip Analysis Confirms the Promise of Plant-Based Culture Media for Unlocking the Composition and Diversity of the Maize Root Microbiome and for Recovering Unculturable Candidate Divisions/Phyla
Source: Microbes Environ. 2018 Sep 29;33(3):317–25. doi: 10.1264/jsme2.ME18023 (PMC6167109; doi:10.1264/jsme2.ME18023)
Supplement: Supplementary file 6 [file 33_317_s6.xlsx]

## Sheet: Sheet1
Data S5: The presence/absence values for all eOTUs.
These should be inserted above the respective figures/tables. Bold and no line spacing.	kingdom	phylum	class	order	family	genus	species	EcN01	EcN02	EcN03	EcC04	EcC05	EcC06	EcR13	EcR14	EcR15	EnN16	EnN17	EnN18	EnC19	EnC20	EnC21	EnR28	EnR29	EnR30
1	k__Bacteria	p__Firmicutes	c__Bacilli	o__Bacillales	f__Bacillaceae	g__Bacillus	s__unclassified	0	0	0	1	1	1	0	0	0	1	1	1	0	0	0	0	0	0
2	k__Bacteria	p__Bacteroidetes	c__Bacteroidia	o__Bacteroidales	f__Prevotellaceae	g__Prevotella	s__copri	1	1	1	1	1	1	1	1	1	1	1	1	1	1	1	1	1	1
3	k__Bacteria	p__Proteobacteria	c__79otu165	o__85otu2434	f__91otu8985	g__94otu17360	s__97otu19166	1	0	1	1	0	1	0	0	0	0	0	0	0	0	0	0	0	1
4	k__Bacteria	p__Proteobacteria	c__Alphaproteobacteria	o__85otu5001	f__91otu21381	g__94otu44498	s__97otu96879	0	0	0	0	0	0	1	1	1	0	0	0	0	0	1	1	1	1
5	k__Bacteria	p__Proteobacteria	c__Gammaproteobacteria	o__Enterobacteriales	f__Enterobacteriaceae	g__94otu9652	s__97otu11765	1	1	1	1	1	1	1	1	1	1	1	1	1	1	1	1	1	1
6	k__Bacteria	p__Proteobacteria	c__Gammaproteobacteria	o__Enterobacteriales	f__Enterobacteriaceae	g__94otu17091	s__97otu2420	0	0	0	1	1	0	0	0	0	0	0	0	0	1	0	0	0	0
7	k__Bacteria	p__Proteobacteria	c__Gammaproteobacteria	o__Enterobacteriales	f__Enterobacteriaceae	g__unclassified	s__unclassified	0	1	1	0	0	0	0	0	0	1	1	1	0	0	1	0	0	0
8	k__Bacteria	p__Planctomycetes	c__Planctomycetia	o__unclassified	f__unclassified	g__unclassified	s__unclassified	1	1	1	1	1	1	1	1	1	1	1	1	1	1	1	1	1	1
9	k__Bacteria	p__Bacteroidetes	c__Bacteroidia	o__Bacteroidales	f__unclassified	g__unclassified	s__unclassified	1	1	1	1	1	1	1	1	1	1	1	1	1	1	1	1	1	1
10	k__Bacteria	p__Proteobacteria	c__Betaproteobacteria	o__85otu2950	f__91otu6928	g__94otu13853	s__97otu82469	1	0	1	1	0	1	0	0	0	1	1	1	0	1	0	0	0	0
11	k__Bacteria	p__Proteobacteria	c__Alphaproteobacteria	o__Rhodospirillales	f__Rhodospirillaceae	g__unclassified	s__unclassified	1	1	1	1	1	0	0	0	0	0	0	0	0	0	0	1	0	1
12	k__Bacteria	p__Proteobacteria	c__Deltaproteobacteria	o__Myxococcales	f__OM27	g__unclassified	s__unclassified	1	1	1	1	1	1	1	1	1	1	1	1	1	1	1	1	1	1
13	k__Bacteria	p__Firmicutes	c__Clostridia	o__Clostridiales	f__unclassified	g__unclassified	s__unclassified	0	0	0	0	0	0	1	1	1	0	0	0	0	0	0	1	1	1
14	k__Bacteria	p__Acidobacteria	c__Acidobacteria-6	o__iii1-15	f__91otu8568	g__94otu9589	s__97otu11161	0	0	0	0	0	0	1	1	1	0	0	0	0	0	0	1	1	1
15	k__Bacteria	p__Planctomycetes	c__Planctomycetia	o__Pirellulales	f__Pirellulaceae	g__Pirellula	s__97otu54195	1	1	1	1	1	1	1	1	1	1	1	1	1	1	1	1	1	1
16	k__Bacteria	p__Bacteroidetes	c__Bacteroidia	o__Bacteroidales	f__Prevotellaceae	g__Prevotella	s__copri	1	1	1	1	1	1	1	1	1	1	1	1	1	1	1	1	1	1
19	k__Bacteria	p__Planctomycetes	c__unclassified	o__unclassified	f__unclassified	g__unclassified	s__unclassified	1	1	1	1	1	1	1	1	1	1	1	1	1	1	1	1	1	1
20	k__Bacteria	p__Firmicutes	c__Bacilli	o__Bacillales	f__Bacillaceae	g__94otu26725	s__97otu9427	1	1	0	1	1	0	0	0	0	1	1	0	0	0	0	0	0	0
21	k__Bacteria	p__Bacteroidetes	c__Bacteroidia	o__Bacteroidales	f__Prevotellaceae	g__Prevotella	s__copri	1	1	1	1	1	1	1	1	1	1	1	1	1	1	1	1	1	1
22	k__Bacteria	p__Planctomycetes	c__Phycisphaerae	o__Phycisphaerales	f__Phycisphaeraceae	g__unclassified	s__unclassified	1	1	1	1	1	1	1	1	1	1	1	1	1	1	1	1	1	1
23	k__Bacteria	p__Bacteroidetes	c__Bacteroidia	o__Bacteroidales	f__Porphyromonadaceae	g__Porphyromonas	s__97otu300	1	1	1	1	1	1	1	1	0	1	1	1	0	1	1	1	0	1
25	k__Bacteria	p__Proteobacteria	c__Gammaproteobacteria	o__Pseudomonadales	f__Pseudomonadaceae	g__unclassified	s__unclassified	0	1	0	1	1	1	0	0	0	1	1	1	1	1	1	0	0	0
26	k__Bacteria	p__Proteobacteria	c__Gammaproteobacteria	o__Pseudomonadales	f__Pseudomonadaceae	g__unclassified	s__unclassified	1	1	1	1	1	1	0	0	0	1	1	1	1	1	1	0	0	0
27	k__Bacteria	p__Verrucomicrobia	c__Verruco-5	o__WCHB1-41	f__RFP12	g__94otu8833	s__97otu67227	1	1	1	0	0	0	0	0	0	1	1	1	1	0	1	0	0	0
28	k__Bacteria	p__Proteobacteria	c__Betaproteobacteria	o__85otu1461	f__91otu10412	g__94otu34595	s__97otu85675	1	1	1	0	0	0	1	1	1	0	0	0	0	0	0	1	1	1
29	k__Bacteria	p__Firmicutes	c__Bacilli	o__Bacillales	f__Bacillaceae	g__unclassified	s__unclassified	0	0	0	0	1	0	0	1	1	1	1	0	0	0	0	0	1	0
31	k__Bacteria	p__Actinobacteria	c__Actinobacteria	o__Actinomycetales	f__Streptomycetaceae	g__94otu2932	s__97otu47264	0	0	0	0	0	0	1	1	1	0	0	0	0	0	0	1	1	1
32	k__Bacteria	p__Planctomycetes	c__unclassified	o__unclassified	f__unclassified	g__unclassified	s__unclassified	1	1	1	1	1	1	1	1	1	1	1	1	1	1	1	1	0	1
33	k__Bacteria	p__Bacteroidetes	c__Bacteroidia	o__Bacteroidales	f__Porphyromonadaceae	g__Paludibacter	s__97otu6777	0	0	0	0	0	0	0	0	0	1	0	0	0	0	0	0	0	0
34	k__Bacteria	p__Bacteroidetes	c__Bacteroidia	o__Bacteroidales	f__S24-7	g__94otu9584	s__97otu11156	1	1	1	1	1	1	1	1	1	1	1	1	1	1	1	1	1	1
35	k__Bacteria	p__Proteobacteria	c__Betaproteobacteria	o__unclassified	f__unclassified	g__unclassified	s__unclassified	1	0	1	0	1	0	1	1	1	1	1	1	0	0	0	1	0	1
36	k__Bacteria	p__Planctomycetes	c__Planctomycetia	o__Pirellulales	f__Pirellulaceae	g__94otu261	s__97otu81634	0	0	0	0	0	0	1	1	1	0	0	0	0	0	0	1	1	1
37	k__Bacteria	p__Bacteroidetes	c__Bacteroidia	o__Bacteroidales	f__Porphyromonadaceae	g__Porphyromonas	s__97otu98715	1	1	1	1	1	1	1	1	1	1	1	1	1	1	1	1	1	1
38	k__Bacteria	p__Proteobacteria	c__Gammaproteobacteria	o__Xanthomonadales	f__Xanthomonadaceae	g__unclassified	s__unclassified	1	1	1	1	0	1	1	0	0	0	1	1	1	1	1	1	0	1
39	k__Bacteria	p__Proteobacteria	c__Gammaproteobacteria	o__Xanthomonadales	f__Xanthomonadaceae	g__94otu18700	s__unclassified	0	1	0	0	0	0	1	0	0	1	1	1	1	1	1	1	0	1
40	k__Bacteria	p__Proteobacteria	c__Gammaproteobacteria	o__unclassified	f__unclassified	g__unclassified	s__unclassified	1	1	1	1	1	1	1	0	0	1	1	1	1	1	1	1	0	1
41	k__Bacteria	p__Proteobacteria	c__Gammaproteobacteria	o__Alteromonadales	f__Alteromonadaceae	g__unclassified	s__unclassified	1	1	1	1	1	1	1	0	0	1	1	1	1	1	1	1	0	1
42	k__Bacteria	p__Cyanobacteria	c__Chloroplast	o__Streptophyta	f__unclassified	g__unclassified	s__unclassified	0	0	0	1	1	1	1	0	0	0	0	0	1	1	1	1	0	1
43	k__Bacteria	p__Planctomycetes	c__Phycisphaerae	o__Phycisphaerales	f__Phycisphaeraceae	g__unclassified	s__unclassified	1	1	1	1	1	1	1	1	1	1	1	1	1	1	1	1	1	1
44	k__Bacteria	p__Acidobacteria	c__Acidobacteria-6	o__iii1-15	f__91otu412	g__94otu34630	s__unclassified	1	1	1	1	1	0	0	0	0	1	1	1	0	0	1	0	0	0
45	k__Bacteria	p__Actinobacteria	c__Actinobacteria	o__Actinomycetales	f__Mycobacteriaceae	g__Mycobacterium	s__unclassified	0	0	0	0	0	0	1	1	1	0	0	0	0	0	0	1	1	1
46	k__Bacteria	p__Bacteroidetes	c__Bacteroidia	o__Bacteroidales	f__Prevotellaceae	g__Prevotella	s__copri	1	1	1	1	1	1	1	1	1	1	1	1	1	1	1	1	1	1
47	k__Bacteria	p__Planctomycetes	c__Planctomycetia	o__Gemmatales	f__Isosphaeraceae	g__94otu29904	s__97otu32991	0	0	0	0	0	0	1	1	1	0	0	0	0	0	0	1	1	1
48	k__Bacteria	p__Proteobacteria	c__Gammaproteobacteria	o__unclassified	f__unclassified	g__unclassified	s__unclassified	0	1	1	1	0	0	0	0	0	1	0	1	1	0	1	0	0	0
49	k__Bacteria	p__Proteobacteria	c__Gammaproteobacteria	o__Legionellales	f__Coxiellaceae	g__Aquicella	s__unclassified	1	0	1	0	0	0	0	0	0	1	1	1	1	1	1	0	0	0
50	k__Bacteria	p__Proteobacteria	c__Betaproteobacteria	o__Burkholderiales	f__Comamonadaceae	g__94otu45559	s__97otu75680	1	1	1	1	1	0	1	1	1	0	0	0	0	0	0	1	1	1
51	k__Bacteria	p__Bacteroidetes	c__Bacteroidia	o__Bacteroidales	f__Porphyromonadaceae	g__Paludibacter	s__unclassified	1	1	1	1	1	1	1	1	1	1	1	1	1	1	1	1	1	1
52	k__Bacteria	p__Proteobacteria	c__Alphaproteobacteria	o__Sphingomonadales	f__Sphingomonadaceae	g__Sphingobium	s__unclassified	1	0	1	1	1	0	1	0	0	0	0	0	0	0	0	1	0	1
53	k__Bacteria	p__Proteobacteria	c__Gammaproteobacteria	o__Aeromonadales	f__Aeromonadaceae	g__unclassified	s__unclassified	1	1	1	1	1	0	0	0	0	0	0	0	0	0	0	0	0	0
54	k__Bacteria	p__Planctomycetes	c__Planctomycetia	o__Planctomycetales	f__Planctomycetaceae	g__Planctomyces	s__97otu95023	0	0	0	0	0	0	1	1	1	0	0	0	0	0	0	1	1	1
55	k__Bacteria	p__Proteobacteria	c__Deltaproteobacteria	o__Desulfobacterales	f__Desulfobacteraceae	g__Desulfococcus	s__unclassified	1	0	0	0	0	0	1	1	0	0	0	0	0	0	1	0	0	0
56	k__Bacteria	p__Bacteroidetes	c__Flavobacteriia	o__Flavobacteriales	f__[Weeksellaceae]	g__94otu37061	s__97otu41255	1	1	1	1	1	1	1	1	1	1	1	1	1	0	0	1	1	1
57	k__Bacteria	p__Planctomycetes	c__Phycisphaerae	o__MSBL9	f__91otu19983	g__94otu10283	s__97otu62707	1	1	1	1	1	1	1	1	1	1	1	1	1	1	1	1	1	1
58	k__Bacteria	p__Bacteroidetes	c__Bacteroidia	o__Bacteroidales	f__unclassified	g__unclassified	s__unclassified	0	1	1	1	1	0	0	1	0	1	1	0	0	1	0	0	0	0
59	k__Bacteria	p__Proteobacteria	c__Deltaproteobacteria	o__Myxococcales	f__OM27	g__unclassified	s__unclassified	1	1	1	1	1	1	0	1	0	0	1	0	1	1	1	1	0	1
61	k__Bacteria	p__Planctomycetes	c__Phycisphaerae	o__Phycisphaerales	f__Phycisphaeraceae	g__94otu32405	s__97otu35901	1	1	1	1	1	1	1	1	1	1	1	1	1	1	1	1	1	1
63	k__Bacteria	p__Proteobacteria	c__Deltaproteobacteria	o__Desulfobacterales	f__Desulfobacteraceae	g__Desulfococcus	s__97otu4088	0	1	0	0	1	1	1	0	0	1	1	1	0	0	1	1	0	1
64	k__Bacteria	p__Bacteroidetes	c__Bacteroidia	o__Bacteroidales	f__Prevotellaceae	g__Prevotella	s__copri	1	0	1	0	1	1	0	0	0	1	0	1	0	0	1	0	0	1
65	k__Bacteria	p__Planctomycetes	c__unclassified	o__unclassified	f__unclassified	g__unclassified	s__unclassified	1	1	1	1	1	1	1	1	1	1	1	1	1	1	1	1	1	1
66	k__Bacteria	p__Firmicutes	c__Clostridia	o__Clostridiales	f__Clostridiaceae	g__unclassified	s__unclassified	0	0	0	0	0	0	1	1	1	0	0	0	0	0	0	1	1	1
67	k__Bacteria	p__Bacteroidetes	c__Bacteroidia	o__Bacteroidales	f__S24-7	g__94otu19296	s__97otu15293	1	0	1	0	1	1	1	1	0	1	1	0	0	0	1	1	0	1
68	k__Bacteria	p__Spirochaetes	c__Spirochaetes	o__Spirochaetales	f__Spirochaetaceae	g__Treponema	s__primitia	0	0	0	0	0	0	1	1	1	0	0	0	0	0	0	1	1	1
69	k__Bacteria	p__Spirochaetes	c__Spirochaetes	o__Spirochaetales	f__Spirochaetaceae	g__Treponema	s__sp5	0	0	1	0	0	0	0	0	0	0	1	0	1	0	1	0	0	0
70	k__Archaea	p__Euryarchaeota	c__Thermoplasmata	o__E2	f__[Methanomassiliicoccaceae]	g__vadinCA11	s__unclassified	0	1	0	1	0	0	0	0	0	0	0	0	0	0	0	0	0	0
71	k__Bacteria	p__Proteobacteria	c__Deltaproteobacteria	o__Desulfobacterales	f__Desulfobacteraceae	g__Desulfococcus	s__unclassified	1	1	1	1	1	1	1	1	1	1	1	1	1	1	1	1	1	1
72	k__Bacteria	p__Proteobacteria	c__Gammaproteobacteria	o__Pseudomonadales	f__Pseudomonadaceae	g__Pseudomonas	s__97otu60952	1	1	1	1	0	0	1	0	0	1	1	1	0	0	0	1	0	1
73	k__Bacteria	p__Spirochaetes	c__Spirochaetes	o__Spirochaetales	f__Spirochaetaceae	g__Treponema	s__primitia	0	0	0	0	0	0	0	0	0	0	0	0	1	0	0	0	0	0
74	k__Bacteria	p__TM7	c__TM7-3	o__85otu4192	f__91otu14831	g__94otu38499	s__97otu44084	0	0	0	0	0	0	1	1	1	0	0	0	0	0	0	1	1	1
75	k__Bacteria	p__Proteobacteria	c__Alphaproteobacteria	o__Sphingomonadales	f__Sphingomonadaceae	g__Kaistobacter	s__97otu77731	0	0	0	0	0	0	1	1	1	0	0	0	0	0	0	1	1	1
76	k__Bacteria	p__Tenericutes	c__Mollicutes	o__Acholeplasmatales	f__Acholeplasmataceae	g__Candidatus Phytoplasma	s__97otu97564	0	1	0	1	0	0	0	0	0	0	1	0	1	1	1	0	0	0
77	k__Bacteria	p__Actinobacteria	c__Actinobacteria	o__Actinomycetales	f__Mycobacteriaceae	g__Mycobacterium	s__97otu22898	0	0	0	0	0	0	1	1	1	0	0	0	0	0	0	1	1	1
78	k__Bacteria	p__Tenericutes	c__Mollicutes	o__Mycoplasmatales	f__Mycoplasmataceae	g__Mycoplasma	s__97otu60078	0	1	1	1	1	0	0	0	0	1	1	0	1	0	1	0	0	0
79	k__Bacteria	p__Firmicutes	c__Bacilli	o__Bacillales	f__Bacillaceae	g__Bacillus	s__97otu98718	1	1	1	0	1	1	0	0	0	1	0	1	0	0	0	0	0	0
80	k__Bacteria	p__Proteobacteria	c__Gammaproteobacteria	o__Xanthomonadales	f__Xanthomonadaceae	g__Stenotrophomonas	s__geniculata	0	1	0	0	0	0	1	0	0	1	1	1	1	0	1	1	0	1
81	k__Bacteria	p__Bacteroidetes	c__Sphingobacteriia	o__Sphingobacteriales	f__Sphingobacteriaceae	g__Sphingobacterium	s__multivorum	0	0	0	0	0	0	1	0	0	1	1	1	0	0	1	1	0	0
82	k__Bacteria	p__Proteobacteria	c__Gammaproteobacteria	o__Enterobacteriales	f__Enterobacteriaceae	g__Citrobacter	s__97otu98077	1	1	1	0	0	0	1	0	0	0	0	1	1	0	1	1	0	0
83	k__Bacteria	p__Planctomycetes	c__Planctomycetia	o__Pirellulales	f__Pirellulaceae	g__Pirellula	s__97otu59609	0	0	0	0	0	0	1	1	1	0	0	0	0	0	0	1	1	1
84	k__Bacteria	p__TM7	c__TM7-3	o__85otu878	f__91otu5484	g__94otu11597	s__97otu13211	0	0	0	0	0	0	1	1	1	0	0	0	0	0	0	1	1	1
85	k__Bacteria	p__Proteobacteria	c__Gammaproteobacteria	o__Pasteurellales	f__Pasteurellaceae	g__Haemophilus	s__parainfluenzae	1	1	1	1	1	1	1	0	0	1	1	1	1	1	1	1	0	1
86	k__Archaea	p__Euryarchaeota	c__Halobacteria	o__Halobacteriales	f__Halobacteriaceae	g__Halorhabdus	s__97otu31595	0	0	0	0	0	0	0	0	0	0	0	1	0	0	0	0	0	0
87	k__Bacteria	p__Proteobacteria	c__Gammaproteobacteria	o__Enterobacteriales	f__Enterobacteriaceae	g__Enterobacter	s__97otu30447	0	0	0	0	1	0	1	1	1	1	1	1	1	1	0	1	1	1
88	k__Bacteria	p__Proteobacteria	c__Gammaproteobacteria	o__Enterobacteriales	f__Enterobacteriaceae	g__94otu9652	s__97otu11765	1	1	1	0	0	0	0	0	0	1	1	0	1	1	1	0	0	0
89	k__Bacteria	p__Proteobacteria	c__Gammaproteobacteria	o__Enterobacteriales	f__Enterobacteriaceae	g__94otu9652	s__97otu11765	1	1	1	1	1	1	0	0	0	1	1	1	1	1	1	0	0	1
90	k__Bacteria	p__Acidobacteria	c__[Chloracidobacteria]	o__RB41	f__Ellin6075	g__94otu9267	s__97otu16452	0	0	0	0	0	0	1	1	1	0	0	0	0	0	0	1	1	1
91	k__Bacteria	p__Verrucomicrobia	c__[Spartobacteria]	o__[Chthoniobacterales]	f__[Chthoniobacteraceae]	g__Candidatus Xiphinematobacter	s__97otu14953	0	0	0	0	0	0	1	1	1	0	0	0	0	0	0	1	1	1
92	k__Bacteria	p__Bacteroidetes	c__Bacteroidia	o__Bacteroidales	f__Porphyromonadaceae	g__Paludibacter	s__unclassified	0	0	0	0	0	0	0	0	0	0	0	0	1	0	0	0	0	0
93	k__Bacteria	p__Proteobacteria	c__Gammaproteobacteria	o__Xanthomonadales	f__Xanthomonadaceae	g__Stenotrophomonas	s__97otu97678	0	0	0	0	0	0	0	0	0	1	1	1	1	0	1	0	0	0
94	k__Bacteria	p__Proteobacteria	c__Gammaproteobacteria	o__Xanthomonadales	f__Xanthomonadaceae	g__Stenotrophomonas	s__97otu97678	1	1	0	0	0	0	1	0	0	0	1	1	1	1	1	1	0	1
95	k__Bacteria	p__Actinobacteria	c__Actinobacteria	o__Actinomycetales	f__Microbacteriaceae	g__Microbacterium	s__97otu52992	1	1	0	1	1	1	1	1	1	0	0	0	0	0	0	0	1	0
96	k__Bacteria	p__Actinobacteria	c__Actinobacteria	o__Actinomycetales	f__Streptomycetaceae	g__Streptomyces	s__97otu33	0	0	0	0	0	0	1	1	1	0	0	0	0	0	0	1	1	1
97	k__Bacteria	p__Planctomycetes	c__Planctomycetia	o__Gemmatales	f__Gemmataceae	g__Gemmata	s__97otu55646	0	0	0	0	0	0	1	1	1	0	0	0	0	0	0	1	1	1
98	k__Bacteria	p__Spirochaetes	c__Spirochaetes	o__Spirochaetales	f__Spirochaetaceae	g__Treponema	s__amylovorum	1	1	1	1	1	1	1	0	0	1	1	1	1	1	1	1	0	1
99	k__Bacteria	p__Spirochaetes	c__Spirochaetes	o__Spirochaetales	f__Spirochaetaceae	g__Treponema	s__primitia	0	0	0	0	0	0	1	1	1	0	0	0	0	0	0	1	1	1
100	k__Bacteria	p__Tenericutes	c__Mollicutes	o__Mycoplasmatales	f__Mycoplasmataceae	g__Mycoplasma	s__97otu15161	1	1	1	1	1	0	1	0	0	1	1	1	1	1	1	1	0	0
101	k__Archaea	p__Euryarchaeota	c__Thermoplasmata	o__E2	f__[Methanomassiliicoccaceae]	g__vadinCA11	s__97otu46863	0	0	0	0	0	0	1	1	1	0	0	0	0	0	0	1	1	1
102	k__Bacteria	p__Proteobacteria	c__Gammaproteobacteria	o__Pseudomonadales	f__Pseudomonadaceae	g__Pseudomonas	s__97otu536	0	0	0	1	0	1	0	0	0	1	1	1	0	0	0	0	0	0
103	k__Bacteria	p__Proteobacteria	c__Gammaproteobacteria	o__Pseudomonadales	f__Pseudomonadaceae	g__Pseudomonas	s__97otu22639	1	1	1	1	0	0	1	1	1	1	1	1	0	0	0	1	1	1
104	k__Bacteria	p__Proteobacteria	c__Gammaproteobacteria	o__Pseudomonadales	f__Pseudomonadaceae	g__Pseudomonas	s__97otu2357	0	0	0	0	0	0	1	1	1	0	0	0	0	0	0	1	1	1
105	k__Bacteria	p__Proteobacteria	c__Gammaproteobacteria	o__Aeromonadales	f__Aeromonadaceae	g__94otu12472	s__97otu14113	1	1	1	1	1	0	0	0	0	0	0	0	0	0	0	0	0	0
106	k__Bacteria	p__Proteobacteria	c__Gammaproteobacteria	o__Aeromonadales	f__Aeromonadaceae	g__94otu18710	s__97otu2856	1	1	1	1	1	1	1	0	0	1	1	1	1	1	1	1	0	1
107	k__Bacteria	p__Planctomycetes	c__Phycisphaerae	o__Phycisphaerales	f__Phycisphaeraceae	g__94otu32405	s__97otu35901	0	0	0	0	0	0	0	0	0	1	0	0	0	0	0	0	0	0
108	k__Bacteria	p__Proteobacteria	c__Gammaproteobacteria	o__Pseudomonadales	f__Moraxellaceae	g__Acinetobacter	s__johnsonii	1	1	1	1	1	1	1	0	0	0	0	0	1	1	1	1	0	1
109	k__Bacteria	p__Bacteroidetes	c__Flavobacteriia	o__Flavobacteriales	f__[Weeksellaceae]	g__Chryseobacterium	s__97otu1086	1	1	1	1	0	0	1	0	0	1	1	1	0	0	0	0	0	1
110	k__Bacteria	p__Firmicutes	c__Bacilli	o__Bacillales	f__Bacillaceae	g__Bacillus	s__97otu98718	1	1	1	0	1	0	0	0	0	0	0	1	0	0	0	0	0	0
111	k__Bacteria	p__Proteobacteria	c__Betaproteobacteria	o__Burkholderiales	f__Comamonadaceae	g__94otu11888	s__97otu32813	1	1	1	0	1	0	1	0	0	0	0	0	0	0	0	1	0	1
112	k__Bacteria	p__Proteobacteria	c__Betaproteobacteria	o__Burkholderiales	f__Comamonadaceae	g__94otu8736	s__97otu77832	1	0	0	0	1	0	0	1	1	0	0	0	0	0	0	0	1	0
113	k__Bacteria	p__Proteobacteria	c__Alphaproteobacteria	o__Rhizobiales	f__Methylobacteriaceae	g__unclassified	s__unclassified	1	1	1	1	1	0	1	1	1	0	0	0	0	1	0	1	1	1
114	k__Bacteria	p__Verrucomicrobia	c__Verrucomicrobiae	o__Verrucomicrobiales	f__Verrucomicrobiaceae	g__Luteolibacter	s__unclassified	0	0	0	0	0	0	1	1	1	0	0	0	0	0	0	1	1	1
115	k__Bacteria	p__Firmicutes	c__Bacilli	o__Bacillales	f__Planococcaceae	g__Sporosarcina	s__unclassified	0	0	0	0	0	0	1	1	0	0	0	0	0	0	0	1	1	1
116	k__Bacteria	p__Firmicutes	c__Bacilli	o__Bacillales	f__Planococcaceae	g__94otu21178	s__97otu3939	0	0	0	0	0	0	1	1	1	0	0	0	0	0	0	1	1	1
117	k__Bacteria	p__Firmicutes	c__Bacilli	o__Bacillales	f__unclassified	g__unclassified	s__unclassified	0	0	0	0	0	0	1	1	1	0	1	0	0	0	1	1	1	1
118	k__Bacteria	p__Firmicutes	c__Bacilli	o__Bacillales	f__Bacillaceae	g__Bacillus	s__flexus	1	1	1	1	1	0	0	1	1	1	1	1	0	0	0	0	1	0
119	k__Bacteria	p__Firmicutes	c__Bacilli	o__Bacillales	f__Bacillaceae	g__Bacillus	s__97otu98718	0	1	0	1	1	1	0	0	0	1	1	0	0	1	0	0	0	0
120	k__Bacteria	p__Firmicutes	c__Bacilli	o__Bacillales	f__Staphylococcaceae	g__Staphylococcus	s__97otu97507	1	1	1	0	1	0	1	0	0	1	1	1	1	1	1	1	0	1
121	k__Bacteria	p__Firmicutes	c__Bacilli	o__Bacillales	f__Bacillaceae	g__Bacillus	s__97otu1494	1	1	1	1	1	1	1	0	0	1	1	1	1	1	0	0	0	1
122	k__Bacteria	p__TM7	c__TM7-1	o__85otu4207	f__91otu4665	g__94otu10536	s__97otu12125	0	0	0	0	0	0	1	1	1	0	0	0	0	0	0	1	1	1
123	k__Bacteria	p__Firmicutes	c__Clostridia	o__Clostridiales	f__Clostridiaceae	g__Clostridium	s__perfringens	0	0	0	0	0	0	1	1	1	0	0	0	0	0	0	1	1	1
124	k__Bacteria	p__Firmicutes	c__Clostridia	o__Clostridiales	f__Lachnospiraceae	g__Coprococcus	s__eutactus	0	0	0	0	0	0	1	1	1	0	0	0	0	0	0	1	1	1
125	k__Bacteria	p__Firmicutes	c__Clostridia	o__Clostridiales	f__Lachnospiraceae	g__Blautia	s__producta	0	0	0	1	0	0	1	0	0	1	1	1	1	0	1	1	0	1
126	k__Bacteria	p__Firmicutes	c__Clostridia	o__Clostridiales	f__Lachnospiraceae	g__Coprococcus	s__unclassified	0	1	0	0	0	0	0	0	0	0	0	0	0	1	0	0	0	0
127	k__Bacteria	p__TM7	c__TM7-3	o__85otu3817	f__91otu5010	g__94otu1115	s__97otu16110	0	0	0	0	0	0	1	1	1	0	0	0	0	0	0	1	1	1
129	k__Bacteria	p__Actinobacteria	c__Acidimicrobiia	o__Acidimicrobiales	f__91otu4616	g__94otu10479	s__97otu12068	0	0	0	0	0	0	1	1	1	0	0	0	0	0	0	1	1	1
130	k__Bacteria	p__Proteobacteria	c__Gammaproteobacteria	o__Aeromonadales	f__Aeromonadaceae	g__94otu18710	s__97otu2856	1	1	1	1	1	0	0	0	0	0	0	0	0	0	0	0	0	0
131	k__Bacteria	p__Chloroflexi	c__Anaerolineae	o__OPB11	f__91otu7882	g__94otu15432	s__unclassified	0	0	0	0	0	0	1	1	1	0	0	0	0	0	0	1	1	1
132	k__Bacteria	p__Proteobacteria	c__Gammaproteobacteria	o__Legionellales	f__Coxiellaceae	g__Aquicella	s__97otu12048	1	1	1	1	1	0	1	0	0	1	1	1	1	1	1	0	0	0
133	k__Bacteria	p__Proteobacteria	c__Gammaproteobacteria	o__Legionellales	f__Coxiellaceae	g__Aquicella	s__unclassified	0	1	1	0	0	0	0	0	0	1	0	1	0	0	1	0	0	0
134	k__Archaea	p__Euryarchaeota	c__Methanobacteria	o__Methanobacteriales	f__MSBL1	g__SAGMEG-1	s__unclassified	0	0	0	0	0	1	0	0	0	1	1	1	1	0	1	0	0	1
135	k__Archaea	p__Euryarchaeota	c__Methanobacteria	o__Methanobacteriales	f__MSBL1	g__SAGMEG-1	s__97otu97907	0	0	0	0	0	0	1	1	1	0	0	0	0	0	0	1	1	1
136	k__Bacteria	p__Bacteroidetes	c__Bacteroidia	o__Bacteroidales	f__S24-7	g__94otu13307	s__97otu2090	0	1	1	1	1	0	1	0	0	1	0	0	0	0	1	1	0	1
137	k__Bacteria	p__Bacteroidetes	c__Bacteroidia	o__Bacteroidales	f__Prevotellaceae	g__Prevotella	s__copri	0	0	1	0	0	1	0	0	0	0	0	0	0	0	0	0	0	0
138	k__Bacteria	p__Bacteroidetes	c__Bacteroidia	o__Bacteroidales	f__Bacteroidaceae	g__Bacteroides	s__unclassified	0	0	0	0	0	0	1	1	1	0	0	0	0	0	0	1	1	1
139	k__Bacteria	p__Proteobacteria	c__Gammaproteobacteria	o__Vibrionales	f__unclassified	g__unclassified	s__unclassified	0	1	0	0	0	0	1	0	0	1	1	1	1	1	1	1	0	1
140	k__Archaea	p__Euryarchaeota	c__Thermoplasmata	o__E2	f__DHVEG-1	g__94otu21708	s__97otu62718	0	0	0	0	0	0	1	1	1	0	0	0	0	0	0	1	1	1
142	k__Bacteria	p__Proteobacteria	c__Gammaproteobacteria	o__Methylococcales	f__Methylococcaceae	g__94otu6541	s__97otu55757	1	1	1	1	1	0	1	0	0	1	1	1	1	1	1	0	0	0
143	k__Bacteria	p__Proteobacteria	c__Alphaproteobacteria	o__Sphingomonadales	f__Sphingomonadaceae	g__Sphingomonas	s__wittichii	0	0	0	0	0	0	1	1	1	0	0	0	0	0	0	1	1	0
144	k__Bacteria	p__Proteobacteria	c__Alphaproteobacteria	o__Sphingomonadales	f__Sphingomonadaceae	g__Sphingobium	s__97otu78210	1	1	1	1	1	1	1	0	0	0	0	0	0	0	0	1	0	1
145	k__Bacteria	p__Planctomycetes	c__Phycisphaerae	o__Phycisphaerales	f__Phycisphaeraceae	g__94otu32405	s__97otu35901	0	0	0	0	0	0	1	1	1	0	0	0	0	0	0	1	1	1
146	k__Bacteria	p__Cyanobacteria	c__Chloroplast	o__Streptophyta	f__91otu7296	g__94otu15236	s__97otu70595	0	0	0	1	1	1	1	1	1	0	0	0	0	0	0	1	1	1
147	k__Bacteria	p__Planctomycetes	c__Planctomycetia	o__Gemmatales	f__Gemmataceae	g__Gemmata	s__unclassified	0	0	0	0	0	0	1	1	1	0	0	0	0	0	0	1	1	1
149	k__Bacteria	p__Proteobacteria	c__Betaproteobacteria	o__Burkholderiales	f__Alcaligenaceae	g__Achromobacter	s__97otu2408	0	0	1	1	1	0	1	0	0	1	1	1	0	0	0	1	0	1
150	k__Bacteria	p__Proteobacteria	c__Betaproteobacteria	o__Burkholderiales	f__Comamonadaceae	g__94otu11888	s__97otu19497	0	0	0	0	0	0	1	1	1	0	0	0	0	0	0	1	1	1
151	k__Bacteria	p__Proteobacteria	c__Alphaproteobacteria	o__Rhizobiales	f__unclassified	g__unclassified	s__unclassified	1	1	1	1	1	1	0	0	0	0	0	0	0	0	0	0	0	0
152	k__Bacteria	p__Proteobacteria	c__Alphaproteobacteria	o__Rhizobiales	f__Rhizobiaceae	g__Agrobacterium	s__unclassified	1	1	1	1	1	1	1	1	1	1	1	1	0	0	0	1	1	1
153	k__Bacteria	p__Proteobacteria	c__Alphaproteobacteria	o__Rhizobiales	f__Rhizobiaceae	g__Agrobacterium	s__unclassified	0	1	1	1	0	1	0	0	0	1	1	1	0	0	0	0	0	0
154	k__Bacteria	p__Proteobacteria	c__Alphaproteobacteria	o__Rhizobiales	f__Hyphomicrobiaceae	g__Rhodoplanes	s__97otu8508	0	0	0	0	0	0	1	1	1	0	0	0	0	0	0	1	1	1
155	k__Bacteria	p__Acidobacteria	c__Acidobacteria-6	o__iii1-15	f__91otu412	g__94otu34630	s__97otu26258	0	0	1	0	0	0	1	0	0	1	0	0	1	1	1	0	0	0
156	k__Bacteria	p__Planctomycetes	c__Phycisphaerae	o__MSBL9	f__91otu19983	g__unclassified	s__unclassified	0	0	1	0	0	0	0	0	0	0	0	0	1	0	1	0	0	0
157	k__Bacteria	p__Bacteroidetes	c__Flavobacteriia	o__Flavobacteriales	f__Flavobacteriaceae	g__94otu11668	s__97otu90303	0	0	1	1	0	0	0	1	1	0	0	0	0	0	0	0	1	0
158	k__Bacteria	p__Bacteroidetes	c__Flavobacteriia	o__Flavobacteriales	f__[Weeksellaceae]	g__Chryseobacterium	s__unclassified	1	1	1	1	1	0	0	1	0	0	0	0	0	0	0	0	1	0
159	k__Bacteria	p__Bacteroidetes	c__Flavobacteriia	o__Flavobacteriales	f__Flavobacteriaceae	g__Flavobacterium	s__succinicans	1	1	1	1	0	0	0	0	0	1	0	1	0	0	0	0	0	0
160	k__Bacteria	p__Bacteroidetes	c__Flavobacteriia	o__Flavobacteriales	f__[Weeksellaceae]	g__Chryseobacterium	s__97otu4579	1	1	1	1	0	0	1	0	0	1	1	1	0	0	0	1	0	1
161	k__Bacteria	p__Proteobacteria	c__Gammaproteobacteria	o__Chromatiales	f__Ectothiorhodospiraceae	g__Halorhodospira	s__unclassified	1	1	1	1	1	0	1	0	0	1	1	1	1	1	1	1	0	1
162	k__Bacteria	p__OP11	c__WCHB1-64	o__d153	f__91otu7003	g__94otu407	s__97otu83816	1	0	1	0	0	0	0	0	0	1	1	1	1	1	1	0	0	0
163	k__Bacteria	p__Proteobacteria	c__Betaproteobacteria	o__MKC10	f__91otu19944	g__94otu42441	s__97otu47736	0	0	1	1	0	0	1	0	0	1	1	1	0	0	0	1	0	1
164	k__Bacteria	p__Verrucomicrobia	c__Verruco-5	o__WCHB1-41	f__RFP12	g__unclassified	s__unclassified	1	0	1	0	1	0	0	0	0	1	1	0	1	0	1	0	0	0
165	k__Bacteria	p__Proteobacteria	c__Deltaproteobacteria	o__Myxococcales	f__91otu7352	g__unclassified	s__unclassified	0	0	0	0	0	0	1	1	1	0	0	0	0	0	0	1	1	1
166	k__Bacteria	p__Proteobacteria	c__Gammaproteobacteria	o__Oceanospirillales	f__Halomonadaceae	g__Candidatus Portiera	s__97otu5778	1	0	0	1	1	0	0	0	0	0	0	1	1	0	1	0	0	0
167	k__Bacteria	p__Proteobacteria	c__Epsilonproteobacteria	o__Campylobacterales	f__Campylobacteraceae	g__Arcobacter	s__97otu86459	1	1	0	1	1	1	1	0	0	1	1	1	1	1	1	1	0	1
168	k__Bacteria	p__Proteobacteria	c__Gammaproteobacteria	o__Alteromonadales	f__Alteromonadaceae	g__Glaciecola	s__unclassified	0	1	0	0	0	0	0	0	0	0	1	1	1	0	1	0	0	0
169	k__Bacteria	p__Acidobacteria	c__[Chloracidobacteria]	o__RB41	f__Ellin6075	g__unclassified	s__unclassified	0	0	0	0	0	0	1	1	1	0	0	0	0	0	0	1	1	1
170	k__Bacteria	p__Actinobacteria	c__Actinobacteria	o__Actinomycetales	f__unclassified	g__unclassified	s__unclassified	0	0	0	0	0	1	1	0	0	0	0	0	1	0	1	1	0	1
172	k__Bacteria	p__Actinobacteria	c__Actinobacteria	o__Actinomycetales	f__Mycobacteriaceae	g__Mycobacterium	s__97otu22898	0	0	0	0	0	0	1	1	1	0	0	0	0	0	0	1	1	1
173	k__Bacteria	p__Actinobacteria	c__Actinobacteria	o__Actinomycetales	f__unclassified	g__unclassified	s__unclassified	0	0	0	0	0	0	1	1	1	0	0	0	0	0	0	1	1	1
174	k__Bacteria	p__Actinobacteria	c__Actinobacteria	o__Actinomycetales	f__Nocardioidaceae	g__unclassified	s__unclassified	0	0	0	0	1	0	1	1	1	0	0	0	0	0	0	1	1	1
175	k__Bacteria	p__Actinobacteria	c__Actinobacteria	o__Actinomycetales	f__Streptomycetaceae	g__Streptomyces	s__97otu53321	0	0	0	0	0	1	1	1	1	0	0	0	0	0	0	1	1	1
176	k__Bacteria	p__Actinobacteria	c__Actinobacteria	o__Actinomycetales	f__91otu662	g__94otu29558	s__97otu9863	1	1	1	0	0	0	0	1	1	0	0	0	0	0	0	0	1	0
177	k__Bacteria	p__Actinobacteria	c__Actinobacteria	o__Actinomycetales	f__Micrococcaceae	g__94otu9674	s__97otu5254	1	1	1	1	1	0	0	0	0	0	0	0	0	0	0	0	0	0
178	k__Bacteria	p__Actinobacteria	c__Actinobacteria	o__Actinomycetales	f__Micrococcaceae	g__94otu9041	s__97otu62115	1	1	1	1	1	0	0	0	0	0	0	0	0	0	0	0	0	0
179	k__Bacteria	p__Actinobacteria	c__Actinobacteria	o__Actinomycetales	f__Corynebacteriaceae	g__Corynebacterium	s__97otu41611	1	1	1	1	1	0	0	0	0	1	1	1	1	0	1	0	0	0
180	k__Bacteria	p__Actinobacteria	c__Actinobacteria	o__Actinomycetales	f__Dermabacteraceae	g__94otu9665	s__unclassified	1	1	1	0	0	0	0	0	0	0	0	0	1	1	1	0	0	0
181	k__Bacteria	p__Actinobacteria	c__Actinobacteria	o__Actinomycetales	f__Micrococcaceae	g__Micrococcus	s__luteus	1	1	1	1	0	1	1	0	0	0	0	1	1	1	0	0	0	1
182	k__Bacteria	p__Actinobacteria	c__Actinobacteria	o__Actinomycetales	f__Micrococcaceae	g__Micrococcus	s__luteus	1	1	1	1	1	1	1	1	1	1	0	1	1	1	0	1	1	1
183	k__Bacteria	p__OP3	c__koll11	o__GIF10	f__kpj58rc	g__94otu4955	s__97otu50889	1	1	1	1	1	1	1	0	0	1	1	1	0	0	1	1	0	1
184	k__Bacteria	p__Firmicutes	c__Clostridia	o__Clostridiales	f__Clostridiaceae	g__Clostridium	s__perfringens	0	0	0	0	0	0	1	1	1	0	0	0	0	0	0	1	1	1
185	k__Bacteria	p__Proteobacteria	c__Gammaproteobacteria	o__Xanthomonadales	f__Xanthomonadaceae	g__unclassified	s__unclassified	1	1	1	1	1	1	1	0	0	0	0	0	0	0	0	1	0	1
186	k__Bacteria	p__Proteobacteria	c__Gammaproteobacteria	o__Pseudomonadales	f__Pseudomonadaceae	g__Pseudomonas	s__stutzeri	1	1	1	1	1	1	1	0	1	0	0	0	0	0	0	1	0	1
187	k__Bacteria	p__Proteobacteria	c__Gammaproteobacteria	o__Enterobacteriales	f__Enterobacteriaceae	g__Erwinia	s__unclassified	0	0	0	0	0	0	1	1	1	0	0	0	0	0	0	1	1	1
188	k__Bacteria	p__Proteobacteria	c__Gammaproteobacteria	o__Pseudomonadales	f__Pseudomonadaceae	g__Pseudomonas	s__97otu63078	1	0	0	0	0	0	1	1	0	0	0	1	0	0	0	1	0	1
189	k__Bacteria	p__Proteobacteria	c__Gammaproteobacteria	o__Pseudomonadales	f__Pseudomonadaceae	g__Pseudomonas	s__stutzeri	1	0	0	1	0	0	1	1	0	0	0	0	0	0	0	1	0	1
190	k__Bacteria	p__Proteobacteria	c__Gammaproteobacteria	o__Alteromonadales	f__HTCC2188	g__HTCC	s__unclassified	1	1	0	0	0	0	1	1	1	0	0	0	0	0	0	1	1	1
191	k__Bacteria	p__Proteobacteria	c__Gammaproteobacteria	o__Xanthomonadales	f__Xanthomonadaceae	g__Luteimonas	s__97otu6030	0	0	0	0	0	0	1	1	1	0	0	0	0	0	0	1	1	1
192	k__Bacteria	p__Proteobacteria	c__Gammaproteobacteria	o__Xanthomonadales	f__Xanthomonadaceae	g__94otu18695	s__97otu91149	1	1	0	0	0	0	0	0	0	1	1	1	1	0	1	0	0	1
193	k__Bacteria	p__Proteobacteria	c__Gammaproteobacteria	o__Xanthomonadales	f__Xanthomonadaceae	g__Luteimonas	s__97otu37283	0	0	0	0	0	0	0	0	0	1	1	1	0	0	1	0	0	0
194	k__Bacteria	p__Proteobacteria	c__Gammaproteobacteria	o__Xanthomonadales	f__Xanthomonadaceae	g__Stenotrophomonas	s__geniculata	1	1	1	0	0	0	1	0	0	1	1	1	1	0	1	1	0	1
195	k__Bacteria	p__Proteobacteria	c__Gammaproteobacteria	o__Xanthomonadales	f__Xanthomonadaceae	g__Stenotrophomonas	s__97otu97678	0	0	0	0	0	0	0	0	0	1	1	1	1	0	1	0	0	0
196	k__Bacteria	p__Proteobacteria	c__Gammaproteobacteria	o__Xanthomonadales	f__Xanthomonadaceae	g__Stenotrophomonas	s__97otu97678	0	0	0	0	0	0	0	0	0	1	1	1	1	0	1	0	0	0
197	k__Bacteria	p__Proteobacteria	c__Gammaproteobacteria	o__Aeromonadales	f__Aeromonadaceae	g__94otu36664	s__unclassified	1	1	1	1	1	0	0	0	0	0	0	0	0	0	1	0	0	0
198	k__Bacteria	p__Proteobacteria	c__Gammaproteobacteria	o__Pseudomonadales	f__Pseudomonadaceae	g__Pseudomonas	s__97otu22639	1	1	1	0	0	0	0	0	0	1	1	1	0	0	1	0	0	0
199	k__Bacteria	p__Proteobacteria	c__Gammaproteobacteria	o__Pseudomonadales	f__Pseudomonadaceae	g__Pseudomonas	s__97otu22639	0	1	1	0	0	0	0	0	0	1	1	1	0	0	1	0	0	0
200	k__Bacteria	p__Proteobacteria	c__Gammaproteobacteria	o__Alteromonadales	f__Alteromonadaceae	g__Glaciecola	s__97otu60463	1	1	1	1	0	0	1	0	0	0	0	0	0	0	1	1	0	1
201	k__Bacteria	p__Proteobacteria	c__Gammaproteobacteria	o__Enterobacteriales	f__Enterobacteriaceae	g__unclassified	s__unclassified	1	1	1	1	0	0	1	0	0	1	1	1	1	1	1	1	0	1
202	k__Bacteria	p__Proteobacteria	c__Gammaproteobacteria	o__Enterobacteriales	f__Enterobacteriaceae	g__94otu9110	s__97otu57459	0	0	0	1	1	0	0	0	0	0	0	0	0	0	0	0	0	0
203	k__Bacteria	p__Proteobacteria	c__Gammaproteobacteria	o__Alteromonadales	f__Alteromonadaceae	g__Glaciecola	s__97otu5332	1	0	1	1	1	0	1	0	0	0	1	1	1	0	1	1	0	1
204	k__Bacteria	p__Proteobacteria	c__Gammaproteobacteria	o__Enterobacteriales	f__Enterobacteriaceae	g__unclassified	s__unclassified	1	1	1	1	1	1	1	1	0	1	1	1	1	1	1	1	0	1
205	k__Bacteria	p__Proteobacteria	c__Gammaproteobacteria	o__Pseudomonadales	f__Pseudomonadaceae	g__Pseudomonas	s__stutzeri	0	1	1	1	1	1	0	0	0	0	0	0	0	0	0	0	0	0
206	k__Bacteria	p__Proteobacteria	c__Gammaproteobacteria	o__unclassified	f__unclassified	g__unclassified	s__unclassified	1	1	1	1	1	0	0	0	0	1	1	1	1	1	1	0	0	0
207	k__Bacteria	p__Proteobacteria	c__Gammaproteobacteria	o__Enterobacteriales	f__Enterobacteriaceae	g__Erwinia	s__dispersa	0	0	0	0	0	0	1	1	1	0	1	0	1	0	1	1	1	1
208	k__Bacteria	p__TM7	c__TM7-1	o__85otu4207	f__91otu4665	g__94otu10536	s__unclassified	0	0	0	0	0	0	1	1	1	0	0	0	0	0	0	1	1	1
209	k__Bacteria	p__OD1	c__ABY1	o__unclassified	f__unclassified	g__unclassified	s__unclassified	0	0	0	0	0	0	0	0	0	0	0	0	1	0	1	1	0	1
210	k__Bacteria	p__OD1	c__ABY1	o__85otu2364	f__91otu11218	g__94otu21570	s__97otu23668	0	0	1	0	0	0	0	0	0	0	0	1	0	0	0	0	0	0
211	k__Bacteria	p__Chloroflexi	c__Anaerolineae	o__SBR1031	f__A4b	g__94otu21769	s__97otu63639	0	0	0	0	0	0	1	1	1	0	0	0	0	0	0	1	1	1
212	k__Bacteria	p__Chloroflexi	c__Anaerolineae	o__SBR1031	f__A4b	g__94otu14923	s__unclassified	0	0	0	1	1	0	0	0	0	1	0	1	0	0	0	0	0	0
213	k__Bacteria	p__Proteobacteria	c__Deltaproteobacteria	o__Myxococcales	f__OM27	g__94otu17283	s__97otu43269	0	0	1	0	1	0	0	0	0	1	0	1	1	0	0	0	0	0
214	k__Bacteria	p__TM7	c__TM7-3	o__85otu3817	f__91otu5010	g__94otu1115	s__97otu13337	0	0	0	0	0	0	1	1	1	0	0	0	0	0	0	1	1	1
215	k__Bacteria	p__Actinobacteria	c__Actinobacteria	o__Actinomycetales	f__Micrococcaceae	g__Micrococcus	s__luteus	1	1	1	1	1	1	0	0	0	1	1	1	1	0	0	0	0	0
216	k__Bacteria	p__Actinobacteria	c__Actinobacteria	o__Actinomycetales	f__unclassified	g__unclassified	s__unclassified	0	0	1	0	1	0	0	0	0	0	0	0	1	1	0	0	0	0
217	k__Bacteria	p__Tenericutes	c__Mollicutes	o__Mycoplasmatales	f__Mycoplasmataceae	g__Mycoplasma	s__haemominutum	0	0	1	0	0	0	0	0	0	1	0	0	1	0	1	0	0	0
218	k__Bacteria	p__Tenericutes	c__Mollicutes	o__Mycoplasmatales	f__Mycoplasmataceae	g__Mycoplasma	s__unclassified	0	0	0	0	0	0	1	1	1	0	0	0	0	0	0	1	1	1
219	k__Bacteria	p__Planctomycetes	c__Planctomycetia	o__Pirellulales	f__Pirellulaceae	g__A17	s__97otu18545	0	0	0	1	0	0	0	0	0	1	1	1	0	1	0	0	0	0
220	k__Bacteria	p__Planctomycetes	c__Planctomycetia	o__Gemmatales	f__Isosphaeraceae	g__94otu14342	s__97otu15998	0	0	0	0	0	0	1	1	1	0	0	0	0	0	0	1	1	1
221	k__Bacteria	p__Planctomycetes	c__Planctomycetia	o__Pirellulales	f__Pirellulaceae	g__A17	s__97otu18545	0	0	0	0	0	0	1	1	1	0	0	0	0	0	0	1	1	0
222	k__Bacteria	p__Proteobacteria	c__Betaproteobacteria	o__Burkholderiales	f__Comamonadaceae	g__Acidovorax	s__caeni	1	1	1	0	1	0	1	1	0	0	0	0	0	0	0	1	1	1
223	k__Bacteria	p__Proteobacteria	c__Betaproteobacteria	o__Burkholderiales	f__Oxalobacteraceae	g__unclassified	s__unclassified	1	0	1	0	0	0	0	1	1	0	0	0	0	0	0	0	1	0
224	k__Bacteria	p__Proteobacteria	c__Betaproteobacteria	o__Burkholderiales	f__Comamonadaceae	g__94otu10323	s__97otu12079	1	0	1	1	1	1	1	1	1	1	1	1	0	1	0	1	1	1
225	k__Bacteria	p__Proteobacteria	c__Betaproteobacteria	o__Burkholderiales	f__Comamonadaceae	g__Delftia	s__97otu29647	1	1	1	1	0	0	0	0	0	1	1	1	1	0	0	0	0	0
226	k__Bacteria	p__Proteobacteria	c__Betaproteobacteria	o__Burkholderiales	f__Alcaligenaceae	g__Sutterella	s__97otu3927	0	1	1	1	0	0	1	0	0	1	1	1	1	0	1	1	0	1
227	k__Bacteria	p__Proteobacteria	c__Betaproteobacteria	o__Burkholderiales	f__Oxalobacteraceae	g__Janthinobacterium	s__lividum	0	0	0	0	0	0	0	0	0	1	1	1	1	0	1	0	0	0
228	k__Bacteria	p__Proteobacteria	c__Betaproteobacteria	o__Burkholderiales	f__Alcaligenaceae	g__Achromobacter	s__97otu69734	0	0	1	1	0	0	1	0	0	1	1	1	0	0	0	0	0	1
229	k__Bacteria	p__Proteobacteria	c__Betaproteobacteria	o__Burkholderiales	f__Alcaligenaceae	g__unclassified	s__unclassified	0	0	1	1	1	0	1	0	0	1	1	1	0	0	0	1	0	1
230	k__Bacteria	p__Firmicutes	c__Bacilli	o__Bacillales	f__Planococcaceae	g__Lysinibacillus	s__boronitolerans	0	1	0	1	1	1	1	0	0	0	0	0	0	1	0	1	1	1
231	k__Bacteria	p__Gemmatimonadetes	c__Gemm-2	o__85otu2360	f__91otu10503	g__94otu22919	s__97otu25140	0	0	0	0	0	0	1	0	0	1	1	1	1	1	1	0	0	0
232	k__Bacteria	p__OD1	c__ZB2	o__unclassified	f__unclassified	g__unclassified	s__unclassified	0	0	0	0	1	0	0	0	0	0	0	0	0	0	0	0	0	0
233	k__Bacteria	p__Planctomycetes	c__Phycisphaerae	o__Phycisphaerales	f__Phycisphaeraceae	g__94otu32405	s__97otu71886	1	1	1	1	1	1	1	1	1	1	1	1	1	1	1	1	1	1
234	k__Bacteria	p__Planctomycetes	c__Phycisphaerae	o__Phycisphaerales	f__Phycisphaeraceae	g__unclassified	s__unclassified	0	1	1	0	0	0	0	0	0	1	0	1	0	0	1	0	0	0
235	k__Bacteria	p__Planctomycetes	c__Phycisphaerae	o__Phycisphaerales	f__Phycisphaeraceae	g__94otu32405	s__97otu35901	0	0	0	0	0	0	1	1	1	0	0	0	0	0	0	1	1	1
236	k__Bacteria	p__Proteobacteria	c__Alphaproteobacteria	o__Rhizobiales	f__Rhizobiaceae	g__Agrobacterium	s__97otu98714	1	1	1	1	1	1	0	0	0	0	0	0	0	0	0	0	0	0
237	k__Bacteria	p__Proteobacteria	c__Alphaproteobacteria	o__Rhodospirillales	f__Rhodospirillaceae	g__Inquilinus	s__limosus	1	1	1	1	1	1	1	1	0	1	1	1	1	1	1	1	0	1
238	k__Bacteria	p__Proteobacteria	c__Alphaproteobacteria	o__Rhizobiales	f__Rhizobiaceae	g__Agrobacterium	s__97otu98714	1	1	1	1	1	1	0	0	0	0	0	0	0	0	0	0	0	0
239	k__Bacteria	p__Proteobacteria	c__Alphaproteobacteria	o__Rhizobiales	f__Rhizobiaceae	g__Agrobacterium	s__97otu98714	1	1	1	1	1	1	1	0	1	0	0	0	0	1	0	0	1	1
240	k__Bacteria	p__Proteobacteria	c__Alphaproteobacteria	o__Rhizobiales	f__Rhizobiaceae	g__unclassified	s__unclassified	0	0	0	0	0	0	0	0	0	0	0	1	0	0	0	0	0	0
241	k__Bacteria	p__Proteobacteria	c__Alphaproteobacteria	o__unclassified	f__unclassified	g__unclassified	s__unclassified	0	0	0	1	0	1	1	1	1	0	0	0	0	0	0	1	1	1
242	k__Bacteria	p__Proteobacteria	c__Alphaproteobacteria	o__Rhizobiales	f__Hyphomicrobiaceae	g__Rhodoplanes	s__97otu15246	0	0	0	0	0	0	1	1	1	0	0	0	0	0	0	1	1	1
243	k__Bacteria	p__Proteobacteria	c__Alphaproteobacteria	o__Rhizobiales	f__Hyphomicrobiaceae	g__Devosia	s__97otu11109	0	0	0	0	0	0	1	1	1	0	0	0	0	0	0	1	1	1
244	k__Bacteria	p__Proteobacteria	c__Alphaproteobacteria	o__Rhodospirillales	f__Rhodospirillaceae	g__Inquilinus	s__97otu45112	0	0	0	0	0	0	1	1	1	0	0	0	0	0	0	1	1	1
245	k__Bacteria	p__Proteobacteria	c__Alphaproteobacteria	o__Rhodospirillales	f__Rhodospirillaceae	g__unclassified	s__unclassified	0	0	0	0	0	0	1	1	1	0	0	0	0	0	0	1	1	1
246	k__Bacteria	p__Proteobacteria	c__Alphaproteobacteria	o__Rhizobiales	f__Bradyrhizobiaceae	g__Bradyrhizobium	s__97otu99200	0	0	0	0	0	0	1	1	1	0	0	0	0	0	1	1	1	1
247	k__Bacteria	p__Proteobacteria	c__Alphaproteobacteria	o__Rhizobiales	f__Beijerinckiaceae	g__94otu28582	s__97otu31485	1	1	1	1	0	0	1	0	1	0	0	0	0	1	0	1	1	1
248	k__Bacteria	p__Proteobacteria	c__Alphaproteobacteria	o__Sphingomonadales	f__Sphingomonadaceae	g__94otu9979	s__97otu12030	1	0	1	1	1	1	1	1	1	0	0	0	0	0	0	1	1	1
249	k__Bacteria	p__Proteobacteria	c__Alphaproteobacteria	o__Sphingomonadales	f__Sphingomonadaceae	g__94otu9646	s__97otu58133	1	0	1	1	0	1	1	1	1	0	0	0	0	0	0	1	1	1
250	k__Bacteria	p__Proteobacteria	c__Alphaproteobacteria	o__Rhizobiales	f__91otu4281	g__94otu10072	s__97otu19671	1	1	1	0	1	0	1	1	1	0	0	0	0	0	0	1	1	1
251	k__Bacteria	p__Proteobacteria	c__Alphaproteobacteria	o__Sphingomonadales	f__Sphingomonadaceae	g__Sphingobium	s__97otu78210	0	0	1	0	1	0	0	1	1	0	0	0	0	0	0	0	1	1
252	k__Bacteria	p__FBP	c__79otu485	o__85otu1455	f__91otu14810	g__94otu17912	s__97otu19754	1	1	1	1	1	1	0	0	0	1	1	1	1	1	1	0	0	0
253	k__Bacteria	p__Gemmatimonadetes	c__Gemm-1	o__85otu2854	f__91otu10095	g__94otu21505	s__97otu24530	0	0	0	0	0	0	1	1	1	0	0	0	0	0	0	1	1	1
254	k__Bacteria	p__Gemmatimonadetes	c__unclassified	o__unclassified	f__unclassified	g__unclassified	s__unclassified	0	0	0	0	0	0	1	1	1	0	0	0	0	0	0	1	1	1
255	k__Bacteria	p__Gemmatimonadetes	c__Gemmatimonadetes	o__unclassified	f__unclassified	g__unclassified	s__unclassified	1	1	1	1	0	1	1	0	0	1	1	1	1	0	1	1	0	1
256	k__Bacteria	p__Gemmatimonadetes	c__Gemmatimonadetes	o__85otu3181	f__91otu16315	g__unclassified	s__unclassified	1	0	0	0	0	0	1	0	0	1	1	1	0	0	1	0	0	0
257	k__Bacteria	p__Gemmatimonadetes	c__Gemmatimonadetes	o__unclassified	f__unclassified	g__unclassified	s__unclassified	0	0	0	0	0	0	0	0	0	0	0	0	0	0	1	0	0	0
258	k__Bacteria	p__OP11	c__WCHB1-64	o__d153	f__91otu13578	g__94otu27371	s__97otu61339	0	0	0	0	0	0	1	1	1	0	0	0	0	0	0	1	1	1
259	k__Bacteria	p__OP11	c__WCHB1-64	o__d153	f__91otu6360	g__94otu12928	s__97otu64519	0	1	1	0	1	0	0	0	0	1	1	1	1	0	1	0	0	0
260	k__Bacteria	p__Chloroflexi	c__Anaerolineae	o__OPB11	f__91otu7232	g__unclassified	s__unclassified	0	0	0	0	0	0	1	1	1	0	0	0	0	0	0	1	1	1
261	k__Bacteria	p__Chloroflexi	c__Anaerolineae	o__SBR1031	f__A4b	g__94otu39723	s__unclassified	0	0	0	0	0	0	1	1	1	0	0	0	0	0	0	1	1	0
263	k__Bacteria	p__Acidobacteria	c__Acidobacteria-6	o__iii1-15	f__91otu412	g__94otu34630	s__unclassified	1	1	1	1	1	1	1	0	0	1	1	1	1	1	1	0	0	0
264	k__Bacteria	p__Acidobacteria	c__unclassified	o__unclassified	f__unclassified	g__unclassified	s__unclassified	1	1	1	1	1	1	1	0	0	1	0	1	1	1	1	1	0	1
265	k__Bacteria	p__Acidobacteria	c__Acidobacteria-6	o__iii1-15	f__91otu412	g__94otu34630	s__97otu83198	0	0	0	0	0	0	1	1	1	0	0	0	0	0	0	1	1	1
266	k__Bacteria	p__Acidobacteria	c__[Chloracidobacteria]	o__RB41	f__Ellin6075	g__94otu9267	s__97otu2638	0	0	0	0	0	0	1	1	1	0	0	0	0	0	0	1	1	1
267	k__Archaea	p__Crenarchaeota	c__Thaumarchaeota	o__Cenarchaeales	f__Cenarchaeaceae	g__Nitrosopumilus	s__unclassified	0	0	0	0	0	0	1	1	1	0	0	0	0	0	0	1	1	1
268	k__Archaea	p__Crenarchaeota	c__MCG	o__pGrfC26	f__91otu7064	g__94otu16441	s__unclassified	0	0	1	0	0	0	0	0	0	1	0	0	0	0	0	0	0	0
269	k__Bacteria	p__OD1	c__ABY1	o__85otu2364	f__91otu7002	g__94otu13965	s__97otu15627	0	0	0	0	0	0	1	1	1	0	0	0	0	0	0	1	1	1
270	k__Bacteria	p__OP3	c__koll11	o__GIF10	f__kpj58rc	g__94otu23877	s__97otu26191	0	0	1	0	0	0	0	0	0	1	1	1	0	0	1	0	0	0
271	k__Bacteria	p__OP3	c__PBS-25	o__85otu1584	f__91otu4655	g__unclassified	s__unclassified	0	0	0	0	0	0	1	1	1	0	0	0	0	0	0	1	0	1
272	k__Bacteria	p__Cyanobacteria	c__Chloroplast	o__Chlorophyta	f__Chlamydomonadaceae	g__94otu16289	s__97otu26428	1	1	1	1	1	1	1	0	0	1	1	1	1	1	1	1	0	1
273	k__Bacteria	p__Cyanobacteria	c__Chloroplast	o__Streptophyta	f__91otu7296	g__94otu15236	s__unclassified	0	0	0	1	1	1	1	1	1	0	0	0	0	0	0	1	0	1
274	k__Bacteria	p__Bacteroidetes	c__Flavobacteriia	o__Flavobacteriales	f__[Weeksellaceae]	g__Chryseobacterium	s__97otu13150	0	0	0	0	1	0	0	0	0	0	0	0	0	0	0	0	0	1
275	k__Bacteria	p__Bacteroidetes	c__Flavobacteriia	o__Flavobacteriales	f__[Weeksellaceae]	g__Chryseobacterium	s__97otu13150	1	1	1	1	1	0	0	0	0	0	1	1	0	0	0	0	0	1
276	k__Bacteria	p__Bacteroidetes	c__Sphingobacteriia	o__Sphingobacteriales	f__Sphingobacteriaceae	g__Olivibacter	s__unclassified	1	1	1	1	1	1	0	0	0	0	0	0	0	0	0	0	0	0
277	k__Bacteria	p__Bacteroidetes	c__Bacteroidia	o__Bacteroidales	f__Bacteroidaceae	g__Bacteroides	s__uniformis	0	1	0	0	0	0	0	1	1	1	1	1	0	0	1	0	1	0
278	k__Bacteria	p__Bacteroidetes	c__Bacteroidia	o__Bacteroidales	f__Porphyromonadaceae	g__Porphyromonas	s__unclassified	0	0	0	0	0	0	1	0	0	1	1	1	0	0	1	1	0	1
279	k__Bacteria	p__Bacteroidetes	c__Sphingobacteriia	o__Sphingobacteriales	f__Sphingobacteriaceae	g__Sphingobacterium	s__multivorum	0	0	0	0	0	0	1	0	0	1	1	1	0	0	1	1	0	1
280	k__Bacteria	p__Bacteroidetes	c__Bacteroidia	o__Bacteroidales	f__unclassified	g__unclassified	s__unclassified	1	1	1	1	1	1	1	1	0	1	1	1	1	1	1	1	0	1
281	k__Bacteria	p__Bacteroidetes	c__Bacteroidia	o__Bacteroidales	f__Porphyromonadaceae	g__Paludibacter	s__97otu85447	0	0	0	0	0	0	0	0	0	0	0	0	0	0	0	1	0	0
282	k__Bacteria	p__Planctomycetes	c__Planctomycetia	o__Pirellulales	f__Pirellulaceae	g__Pirellula	s__unclassified	0	0	0	0	0	1	0	0	0	0	0	0	0	1	0	0	0	0
283	k__Bacteria	p__Planctomycetes	c__unclassified	o__unclassified	f__unclassified	g__unclassified	s__unclassified	1	1	1	1	1	1	1	0	0	1	1	1	1	1	1	1	0	1
284	k__Bacteria	p__Planctomycetes	c__Planctomycetia	o__Pirellulales	f__Pirellulaceae	g__A17	s__97otu42330	0	0	0	0	0	0	1	1	1	0	0	0	0	0	0	1	1	1
285	k__Bacteria	p__Planctomycetes	c__unclassified	o__unclassified	f__unclassified	g__unclassified	s__unclassified	0	0	0	0	0	0	1	1	1	0	0	0	0	0	0	1	1	1
286	k__Bacteria	p__Proteobacteria	c__Gammaproteobacteria	o__unclassified	f__unclassified	g__unclassified	s__unclassified	1	1	1	0	0	0	1	1	1	1	1	1	0	0	0	1	1	1
287	k__Bacteria	p__Proteobacteria	c__Alphaproteobacteria	o__Rhizobiales	f__unclassified	g__unclassified	s__unclassified	0	0	0	0	0	0	1	1	1	0	0	0	0	0	0	1	1	1
288	k__Bacteria	p__Proteobacteria	c__Gammaproteobacteria	o__Pseudomonadales	f__Pseudomonadaceae	g__Pseudomonas	s__stutzeri	0	0	0	0	0	0	1	1	1	0	0	0	0	0	0	1	1	1
289	k__Bacteria	p__Proteobacteria	c__Alphaproteobacteria	o__Sphingomonadales	f__Sphingomonadaceae	g__Kaistobacter	s__97otu83191	0	0	0	0	0	0	1	1	1	0	0	0	0	0	0	1	0	1
290	k__Bacteria	p__Proteobacteria	c__Alphaproteobacteria	o__Rhizobiales	f__Phyllobacteriaceae	g__Phyllobacterium	s__97otu18470	0	0	0	0	0	0	1	0	0	0	0	0	0	0	0	0	0	1
291	k__Bacteria	p__Proteobacteria	c__Alphaproteobacteria	o__Rhizobiales	f__unclassified	g__unclassified	s__unclassified	0	0	0	0	0	0	1	1	1	0	0	0	0	0	0	1	1	1
292	k__Bacteria	p__Proteobacteria	c__Deltaproteobacteria	o__Myxococcales	f__OM27	g__unclassified	s__unclassified	0	0	0	0	0	0	0	1	1	0	0	0	0	0	0	1	1	1
293	k__Bacteria	p__Proteobacteria	c__Deltaproteobacteria	o__Myxococcales	f__OM27	g__94otu34999	s__97otu86106	0	0	0	0	0	0	1	1	1	0	0	0	0	0	0	1	1	1
294	k__Bacteria	p__Proteobacteria	c__Alphaproteobacteria	o__Rhizobiales	f__Rhizobiaceae	g__94otu15203	s__97otu59447	1	0	1	1	1	1	0	0	0	1	1	1	0	1	0	0	0	0
295	k__Bacteria	p__Proteobacteria	c__Alphaproteobacteria	o__Rhizobiales	f__Rhizobiaceae	g__Agrobacterium	s__97otu98714	1	1	1	1	1	1	0	1	1	0	0	0	0	0	0	0	1	0
296	k__Bacteria	p__Proteobacteria	c__Gammaproteobacteria	o__Pseudomonadales	f__Pseudomonadaceae	g__Pseudomonas	s__97otu22639	1	1	1	1	1	1	0	1	1	1	1	1	1	1	1	0	1	0
297	k__Bacteria	p__Proteobacteria	c__Gammaproteobacteria	o__Xanthomonadales	f__Xanthomonadaceae	g__Stenotrophomonas	s__97otu97678	1	1	0	0	0	0	0	0	0	1	1	1	1	0	1	1	0	1
298	k__Bacteria	p__Proteobacteria	c__Gammaproteobacteria	o__Enterobacteriales	f__Enterobacteriaceae	g__94otu13143	s__97otu45622	0	0	0	0	1	0	0	0	0	0	1	1	1	0	1	0	0	0
299	k__Bacteria	p__Proteobacteria	c__Gammaproteobacteria	o__Pseudomonadales	f__Moraxellaceae	g__Acinetobacter	s__unclassified	0	0	0	0	0	0	0	0	0	1	1	1	0	0	0	0	0	0
300	k__Bacteria	p__Proteobacteria	c__Gammaproteobacteria	o__Xanthomonadales	f__Xanthomonadaceae	g__Stenotrophomonas	s__97otu97678	0	0	0	0	0	0	0	0	0	1	0	1	0	0	1	0	1	0
301	k__Bacteria	p__Proteobacteria	c__Gammaproteobacteria	o__Pseudomonadales	f__Pseudomonadaceae	g__Pseudomonas	s__97otu97852	1	0	0	0	0	0	0	0	0	1	1	0	0	0	0	0	0	0
302	k__Bacteria	p__Proteobacteria	c__Gammaproteobacteria	o__Alteromonadales	f__Alteromonadaceae	g__Marinobacter	s__97otu94798	0	0	1	0	0	1	0	0	0	1	0	0	0	0	0	0	0	0
303	k__Bacteria	p__Proteobacteria	c__Gammaproteobacteria	o__Alteromonadales	f__Alteromonadaceae	g__Marinobacter	s__97otu19270	1	1	1	1	1	1	1	0	0	1	1	1	1	1	1	1	0	0
304	k__Bacteria	p__Proteobacteria	c__Gammaproteobacteria	o__Alteromonadales	f__Alteromonadaceae	g__Marinobacter	s__97otu98457	0	1	1	0	0	0	0	0	0	1	1	1	0	0	1	0	0	0
305	k__Bacteria	p__Proteobacteria	c__Gammaproteobacteria	o__Alteromonadales	f__Alteromonadaceae	g__Marinobacter	s__97otu19270	1	1	1	1	1	0	1	0	0	1	1	1	1	1	1	1	0	1
306	k__Bacteria	p__Proteobacteria	c__Gammaproteobacteria	o__Alteromonadales	f__Alteromonadaceae	g__Marinobacter	s__unclassified	1	1	1	1	1	1	1	0	0	1	1	1	1	1	1	1	0	1
307	k__Bacteria	p__Proteobacteria	c__Gammaproteobacteria	o__Enterobacteriales	f__Enterobacteriaceae	g__unclassified	s__unclassified	0	0	0	0	0	0	1	0	0	0	0	0	1	0	0	1	0	1
308	k__Bacteria	p__TM7	c__TM7-3	o__unclassified	f__unclassified	g__unclassified	s__unclassified	0	0	0	0	0	0	1	1	1	0	0	0	0	0	0	1	1	1
309	k__Bacteria	p__Firmicutes	c__Clostridia	o__Clostridiales	f__unclassified	g__unclassified	s__unclassified	0	0	0	0	0	0	1	1	1	0	0	0	0	0	0	1	1	1
310	k__Bacteria	p__Firmicutes	c__Bacilli	o__Bacillales	f__Paenibacillaceae	g__Paenibacillus	s__unclassified	0	0	0	0	0	0	1	1	1	0	0	0	0	0	0	1	1	1
311	k__Bacteria	p__Firmicutes	c__Clostridia	o__Clostridiales	f__Clostridiaceae	g__Clostridium	s__perfringens	0	0	0	0	0	0	1	1	1	0	0	0	0	0	0	1	1	1
312	k__Bacteria	p__Firmicutes	c__Clostridia	o__Clostridiales	f__unclassified	g__unclassified	s__unclassified	0	1	0	1	1	1	1	0	0	1	1	1	1	1	0	1	0	1
313	k__Bacteria	p__Firmicutes	c__Bacilli	o__Lactobacillales	f__Streptococcaceae	g__Streptococcus	s__unclassified	1	1	1	1	1	1	1	1	1	1	1	1	1	1	1	1	1	1
314	k__Bacteria	p__Firmicutes	c__Clostridia	o__Clostridiales	f__Ruminococcaceae	g__Ruminococcus	s__flavefaciens	0	1	1	0	0	0	0	0	0	1	0	1	1	0	1	0	0	0
315	k__Archaea	p__Euryarchaeota	c__Methanomicrobia	o__Methanomicrobiales	f__Methanomicrobiaceae	g__Methanoculleus	s__97otu29697	0	0	1	0	0	0	0	0	0	1	1	1	1	0	0	1	0	0
316	k__Archaea	p__Euryarchaeota	c__Methanomicrobia	o__Methanosarcinales	f__Methanosarcinaceae	g__Methanimicrococcus	s__blatticola	0	0	0	0	0	0	1	1	1	0	0	0	0	0	0	1	1	1
317	k__Archaea	p__Euryarchaeota	c__Methanobacteria	o__Methanobacteriales	f__Methanobacteriaceae	g__Methanobacterium	s__97otu56790	0	0	0	0	0	0	1	1	1	0	0	0	0	0	0	1	1	0
318	k__Archaea	p__Euryarchaeota	c__Methanomicrobia	o__Methanosarcinales	f__Methanosaetaceae	g__Methanosaeta	s__97otu4084	0	0	0	0	0	0	1	1	1	0	0	0	0	0	0	1	1	1
319	k__Bacteria	p__Spirochaetes	c__Spirochaetes	o__Spirochaetales	f__Spirochaetaceae	g__Treponema	s__socranskii	0	0	0	0	0	0	1	1	1	0	0	0	0	0	0	0	1	1
320	k__Bacteria	p__Spirochaetes	c__Spirochaetes	o__Spirochaetales	f__Spirochaetaceae	g__Spirochaeta	s__thermophila	0	0	0	0	1	0	0	0	0	0	1	0	0	0	1	0	0	0
321	k__Bacteria	p__Actinobacteria	c__Actinobacteria	o__Actinomycetales	f__Nocardioidaceae	g__Propionicimonas	s__unclassified	0	0	0	0	0	0	1	1	1	0	0	0	0	0	0	1	1	1
322	k__Bacteria	p__Actinobacteria	c__Actinobacteria	o__Actinomycetales	f__Nocardioidaceae	g__unclassified	s__unclassified	0	0	1	1	0	1	0	0	0	0	0	0	0	0	0	0	0	1
323	k__Bacteria	p__Actinobacteria	c__Actinobacteria	o__Actinomycetales	f__Micrococcaceae	g__Micrococcus	s__luteus	1	1	1	1	1	1	0	0	0	0	0	1	1	1	0	0	0	1
324	k__Bacteria	p__Actinobacteria	c__Actinobacteria	o__Actinomycetales	f__Micrococcaceae	g__unclassified	s__unclassified	1	1	1	1	1	1	1	0	0	0	0	1	1	0	1	0	0	0
325	k__Bacteria	p__Actinobacteria	c__Actinobacteria	o__Actinomycetales	f__Micrococcaceae	g__Arthrobacter	s__97otu97525	0	1	0	1	1	1	0	0	0	0	0	0	0	1	0	1	0	0
326	k__Bacteria	p__Chlorobi	c__OPB56	o__85otu4337	f__91otu1620	g__94otu3179	s__97otu3647	1	1	1	0	1	0	1	0	0	1	1	1	1	0	1	0	0	1
327	k__Bacteria	p__Chlorobi	c__Ignavibacteria	o__Ignavibacteriales	f__Ignavibacteriaceae	g__unclassified	s__unclassified	1	0	1	0	1	1	0	0	0	1	0	1	0	0	0	0	0	0
328	k__Bacteria	p__Verrucomicrobia	c__Verruco-5	o__WCHB1-41	f__RFP12	g__unclassified	s__unclassified	1	1	1	1	1	1	1	1	1	1	1	1	1	1	1	1	1	1
329	k__Bacteria	p__Verrucomicrobia	c__Verrucomicrobiae	o__Verrucomicrobiales	f__Verrucomicrobiaceae	g__Akkermansia	s__muciniphila	0	0	0	0	0	0	0	0	0	1	0	1	0	0	0	0	0	0
330	k__Bacteria	p__Verrucomicrobia	c__[Spartobacteria]	o__[Chthoniobacterales]	f__[Chthoniobacteraceae]	g__DA101	s__97otu24545	0	0	0	0	0	0	1	1	1	0	0	0	0	0	0	1	1	1
331	k__Bacteria	p__Proteobacteria	c__Gammaproteobacteria	o__Xanthomonadales	f__Xanthomonadaceae	g__unclassified	s__unclassified	1	1	1	1	0	1	1	0	0	0	0	0	1	1	0	1	0	1
332	k__Bacteria	p__Proteobacteria	c__Gammaproteobacteria	o__Enterobacteriales	f__Enterobacteriaceae	g__unclassified	s__unclassified	0	0	0	0	0	0	0	0	0	0	1	1	1	0	1	0	0	0
333	k__Bacteria	p__Chloroflexi	c__Anaerolineae	o__SBR1031	f__A4b	g__unclassified	s__unclassified	0	0	1	1	1	1	0	0	0	1	0	1	0	0	0	0	0	0
334	k__Archaea	p__Euryarchaeota	c__Methanobacteria	o__Methanobacteriales	f__Methanobacteriaceae	g__Methanothermobacter	s__thermautotrophicus	1	1	1	1	0	1	0	0	0	1	1	1	0	0	0	0	0	0
335	k__Bacteria	p__Nitrospirae	c__Nitrospira	o__Nitrospirales	f__[Leptospirillaceae]	g__Leptospirillum	s__ferrodiazotrophum	1	1	1	1	0	0	0	1	1	1	1	0	0	0	0	0	1	0
336	k__Bacteria	p__Planctomycetes	c__Planctomycetia	o__Pirellulales	f__Pirellulaceae	g__unclassified	s__unclassified	1	1	1	1	1	1	1	1	1	1	1	1	1	1	1	1	1	1
337	k__Bacteria	p__Proteobacteria	c__Deltaproteobacteria	o__Myxococcales	f__OM27	g__94otu29906	s__97otu80658	1	1	1	1	1	1	1	1	1	1	1	1	1	1	1	1	1	1
338	k__Bacteria	p__Planctomycetes	c__Planctomycetia	o__Pirellulales	f__Pirellulaceae	g__unclassified	s__unclassified	1	1	1	1	1	1	1	1	1	1	1	1	1	1	1	1	1	1
339	k__Bacteria	p__Planctomycetes	c__Planctomycetia	o__unclassified	f__unclassified	g__unclassified	s__unclassified	1	0	0	0	0	1	1	0	0	1	0	0	0	0	1	0	0	0
340	k__Bacteria	p__Actinobacteria	c__Actinobacteria	o__Actinomycetales	f__Mycobacteriaceae	g__Mycobacterium	s__unclassified	0	0	1	1	1	0	1	1	1	0	0	0	0	0	0	1	1	1
341	k__Bacteria	p__Tenericutes	c__Mollicutes	o__Mycoplasmatales	f__Mycoplasmataceae	g__Mycoplasma	s__97otu14559	0	1	0	0	1	1	0	0	0	0	0	0	0	0	0	0	0	0
342	k__Bacteria	p__Actinobacteria	c__Actinobacteria	o__Actinomycetales	f__Microbacteriaceae	g__unclassified	s__unclassified	0	0	1	1	0	0	1	1	1	0	0	0	0	0	0	0	1	1
343	k__Bacteria	p__Firmicutes	c__Bacilli	o__Bacillales	f__Staphylococcaceae	g__Staphylococcus	s__97otu97507	0	1	0	1	1	1	1	0	0	1	0	0	1	1	1	1	0	1
344	k__Bacteria	p__Proteobacteria	c__Betaproteobacteria	o__Burkholderiales	f__Alcaligenaceae	g__unclassified	s__unclassified	0	0	1	1	0	0	1	1	0	1	1	1	0	0	0	1	0	1
345	k__Bacteria	p__Proteobacteria	c__Gammaproteobacteria	o__Pseudomonadales	f__Pseudomonadaceae	g__94otu32604	s__unclassified	1	1	1	1	1	0	0	0	0	0	0	0	0	0	0	0	0	0
346	k__Bacteria	p__Bacteroidetes	c__Sphingobacteriia	o__Sphingobacteriales	f__Sphingobacteriaceae	g__Sphingobacterium	s__multivorum	0	0	0	0	0	0	1	0	0	1	1	1	0	0	1	1	0	1
347	k__Bacteria	p__Bacteroidetes	c__Sphingobacteriia	o__Sphingobacteriales	f__Sphingobacteriaceae	g__94otu13596	s__unclassified	1	1	1	1	1	0	1	0	0	1	1	1	0	0	1	1	0	1
348	k__Bacteria	p__Bacteroidetes	c__Sphingobacteriia	o__Sphingobacteriales	f__Sphingobacteriaceae	g__unclassified	s__unclassified	1	1	1	1	1	0	1	1	1	1	1	1	0	0	1	1	1	1
349	k__Bacteria	p__Proteobacteria	c__Alphaproteobacteria	o__Sphingomonadales	f__Sphingomonadaceae	g__Sphingomonas	s__unclassified	0	0	0	0	1	0	1	1	1	0	0	1	0	0	0	1	1	1
350	k__Bacteria	p__Verrucomicrobia	c__Verrucomicrobiae	o__Verrucomicrobiales	f__Verrucomicrobiaceae	g__94otu39494	s__97otu57351	0	0	0	0	0	0	1	1	1	0	0	0	0	0	0	1	1	1
351	k__Bacteria	p__Proteobacteria	c__Betaproteobacteria	o__Burkholderiales	f__Comamonadaceae	g__Comamonas	s__97otu35025	1	0	1	1	0	0	0	1	1	1	1	0	0	0	0	0	1	0
352	k__Bacteria	p__Proteobacteria	c__Betaproteobacteria	o__85otu4392	f__91otu20788	g__94otu43067	s__97otu48529	1	0	1	0	1	0	0	1	1	0	0	0	0	0	0	0	1	0
353	k__Bacteria	p__Bacteroidetes	c__Flavobacteriia	o__Flavobacteriales	f__[Weeksellaceae]	g__94otu17610	s__97otu4185	1	1	0	1	1	0	1	1	1	1	1	1	1	0	0	1	1	1
354	k__Bacteria	p__Bacteroidetes	c__Flavobacteriia	o__Flavobacteriales	f__[Weeksellaceae]	g__Chryseobacterium	s__97otu46349	1	1	1	1	1	1	0	0	0	0	0	1	0	0	0	0	0	0
355	k__Bacteria	p__Bacteroidetes	c__Flavobacteriia	o__Flavobacteriales	f__Flavobacteriaceae	g__Flavobacterium	s__unclassified	1	1	1	1	0	0	0	0	0	1	1	1	0	0	0	0	0	0
356	k__Bacteria	p__Bacteroidetes	c__[Saprospirae]	o__[Saprospirales]	f__Chitinophagaceae	g__unclassified	s__unclassified	1	0	0	0	1	0	1	1	1	0	1	0	0	0	0	1	1	1
357	k__Bacteria	p__Firmicutes	c__Bacilli	o__Bacillales	f__91otu20027	g__94otu24273	s__97otu46683	0	1	0	1	0	1	1	1	1	0	0	0	0	1	1	1	1	1
358	k__Bacteria	p__Fibrobacteres	c__TG3	o__TG3-1	f__MAT-CR-H6-H10	g__94otu21851	s__97otu54940	1	1	1	1	1	1	0	0	0	1	1	1	1	1	1	0	0	0
359	k__Bacteria	p__Firmicutes	c__Bacilli	o__Lactobacillales	f__Streptococcaceae	g__unclassified	s__unclassified	1	0	1	0	0	1	1	1	1	0	0	0	0	0	0	1	1	1
360	k__Bacteria	p__Nitrospirae	c__Nitrospira	o__Nitrospirales	f__[Thermodesulfovibrionaceae]	g__LCP-6	s__97otu95654	1	1	1	1	1	1	1	0	1	1	1	1	1	1	1	1	0	0
361	k__Bacteria	p__Firmicutes	c__Clostridia	o__Clostridiales	f__Lachnospiraceae	g__[Ruminococcus]	s__torques	0	0	0	0	0	0	1	1	1	0	0	0	0	0	0	1	1	1
362	k__Bacteria	p__Actinobacteria	c__Actinobacteria	o__Actinomycetales	f__Nocardioidaceae	g__Propionicimonas	s__unclassified	0	0	0	0	0	0	1	1	1	0	0	0	1	0	0	1	1	1
363	k__Bacteria	p__Actinobacteria	c__Actinobacteria	o__Actinomycetales	f__unclassified	g__unclassified	s__unclassified	0	0	0	1	0	0	0	0	0	0	0	0	0	0	0	0	0	0
364	k__Bacteria	p__Actinobacteria	c__Actinobacteria	o__Actinomycetales	f__Corynebacteriaceae	g__Corynebacterium	s__kroppenstedtii	1	1	1	1	1	1	1	0	0	0	0	0	1	1	1	1	0	1
365	k__Bacteria	p__Proteobacteria	c__Betaproteobacteria	o__Burkholderiales	f__Oxalobacteraceae	g__94otu13444	s__97otu18995	1	0	1	1	0	0	0	0	0	0	0	0	0	0	0	0	0	0
366	k__Bacteria	p__Proteobacteria	c__Betaproteobacteria	o__Burkholderiales	f__Comamonadaceae	g__94otu8736	s__97otu3201	1	1	1	0	1	0	0	0	0	0	0	0	0	0	0	0	0	1
367	k__Bacteria	p__Proteobacteria	c__Betaproteobacteria	o__Burkholderiales	f__Oxalobacteraceae	g__94otu8464	s__unclassified	1	0	1	1	0	1	1	1	1	0	1	0	0	0	0	0	1	1
368	k__Bacteria	p__Proteobacteria	c__Gammaproteobacteria	o__Pseudomonadales	f__Pseudomonadaceae	g__Pseudomonas	s__97otu2357	0	0	0	0	0	0	1	1	1	0	0	0	0	0	0	1	1	1
369	k__Bacteria	p__Proteobacteria	c__Gammaproteobacteria	o__Pseudomonadales	f__Pseudomonadaceae	g__Pseudomonas	s__veronii	0	0	0	0	0	0	1	1	1	0	0	0	0	0	0	1	1	1
370	k__Bacteria	p__Proteobacteria	c__Gammaproteobacteria	o__Oceanospirillales	f__Oceanospirillaceae	g__Marinomonas	s__97otu16458	0	0	1	1	0	1	0	1	1	1	1	1	0	0	0	0	1	0
371	k__Bacteria	p__Proteobacteria	c__Gammaproteobacteria	o__Pseudomonadales	f__Pseudomonadaceae	g__Pseudomonas	s__unclassified	1	1	1	1	0	1	1	1	1	1	1	1	0	0	0	1	1	1
372	k__Bacteria	p__Proteobacteria	c__Gammaproteobacteria	o__Pseudomonadales	f__Pseudomonadaceae	g__Pseudomonas	s__97otu46439	1	1	1	1	0	1	0	0	0	0	0	0	0	0	0	0	0	1
373	k__Bacteria	p__Proteobacteria	c__Gammaproteobacteria	o__Xanthomonadales	f__Xanthomonadaceae	g__Lysobacter	s__97otu68778	1	1	1	1	0	0	1	0	0	1	0	0	0	0	0	1	0	1
374	k__Bacteria	p__Proteobacteria	c__Gammaproteobacteria	o__Pseudomonadales	f__Pseudomonadaceae	g__Pseudomonas	s__unclassified	1	1	1	1	0	1	0	0	0	1	1	1	0	0	0	0	0	0
375	k__Bacteria	p__Tenericutes	c__Mollicutes	o__Mycoplasmatales	f__Mycoplasmataceae	g__Mycoplasma	s__97otu87310	0	0	0	0	0	0	1	1	1	0	0	0	0	0	0	1	1	1
376	k__Bacteria	p__Tenericutes	c__Mollicutes	o__Mycoplasmatales	f__Mycoplasmataceae	g__Mycoplasma	s__unclassified	0	1	0	0	0	0	0	0	0	1	1	1	1	0	1	0	0	0
377	k__Bacteria	p__Tenericutes	c__Mollicutes	o__Acholeplasmatales	f__Acholeplasmataceae	g__Acholeplasma	s__97otu34417	1	1	1	1	1	1	1	1	1	1	0	1	0	1	0	1	1	1
378	k__Bacteria	p__Tenericutes	c__Mollicutes	o__Mycoplasmatales	f__Mycoplasmataceae	g__Mycoplasma	s__unclassified	1	1	1	1	1	1	1	0	0	1	1	1	1	1	1	1	0	1
379	k__Bacteria	p__Proteobacteria	c__Alphaproteobacteria	o__Rhizobiales	f__Bradyrhizobiaceae	g__Bradyrhizobium	s__unclassified	1	1	1	0	1	0	1	1	1	0	0	0	1	1	1	1	1	1
380	k__Bacteria	p__Proteobacteria	c__Alphaproteobacteria	o__Rhizobiales	f__Phyllobacteriaceae	g__94otu11907	s__97otu46498	0	1	0	0	1	0	1	1	1	0	0	0	0	0	0	1	1	1
381	k__Bacteria	p__Proteobacteria	c__Alphaproteobacteria	o__Rhizobiales	f__unclassified	g__unclassified	s__unclassified	0	0	0	0	0	0	1	0	1	0	0	0	0	0	0	1	1	1
382	k__Bacteria	p__Proteobacteria	c__Alphaproteobacteria	o__Sphingomonadales	f__Sphingomonadaceae	g__unclassified	s__unclassified	0	0	0	0	0	1	1	1	1	0	0	0	0	0	0	1	1	1
383	k__Bacteria	p__Proteobacteria	c__Alphaproteobacteria	o__Rhizobiales	f__Phyllobacteriaceae	g__Mesorhizobium	s__97otu98426	1	1	1	1	1	1	0	0	0	0	0	0	0	0	0	0	0	0
384	k__Bacteria	p__Proteobacteria	c__Alphaproteobacteria	o__Rhizobiales	f__Rhizobiaceae	g__Agrobacterium	s__97otu93974	1	1	1	1	0	1	0	1	1	0	0	0	0	1	0	0	1	0
385	k__Bacteria	p__Gemmatimonadetes	c__Gemm-2	o__85otu2360	f__unclassified	g__unclassified	s__unclassified	0	0	0	0	0	0	1	1	1	0	0	0	0	0	0	1	1	1
386	k__Bacteria	p__OD1	c__ZB2	o__85otu3920	f__91otu6067	g__94otu12477	s__97otu64151	0	0	0	0	0	0	1	1	1	0	0	0	0	0	1	1	1	1
387	k__Bacteria	p__OD1	c__ZB2	o__85otu334	f__91otu4764	g__94otu15739	s__unclassified	1	1	1	0	1	0	1	0	0	1	1	1	1	1	1	1	0	1
388	k__Bacteria	p__OP3	c__koll11	o__GIF10	f__kpj58rc	g__unclassified	s__unclassified	1	1	1	1	1	1	1	0	0	1	1	1	1	1	1	1	0	1
389	k__Bacteria	p__Chloroflexi	c__Anaerolineae	o__unclassified	f__unclassified	g__unclassified	s__unclassified	1	1	1	1	1	0	1	1	1	0	0	0	0	0	0	0	1	1
390	k__Bacteria	p__Firmicutes	c__Bacilli	o__Lactobacillales	f__Lactobacillaceae	g__Lactobacillus	s__unclassified	1	1	1	1	0	0	0	0	0	1	1	0	0	0	0	0	0	0
391	k__Bacteria	p__Firmicutes	c__Bacilli	o__Bacillales	f__Bacillaceae	g__Bacillus	s__unclassified	0	0	0	1	1	1	0	0	0	1	1	0	0	0	0	0	0	0
392	k__Bacteria	p__Planctomycetes	c__Planctomycetia	o__Gemmatales	f__Gemmataceae	g__Gemmata	s__unclassified	0	0	0	0	0	0	1	1	1	0	0	0	0	0	0	1	1	1
393	k__Bacteria	p__Cyanobacteria	c__Chloroplast	o__Stramenopiles	f__91otu4345	g__94otu12875	s__97otu97838	0	0	1	0	0	0	0	0	0	0	1	0	1	0	0	0	0	0
394	k__Bacteria	p__Cyanobacteria	c__Chloroplast	o__unclassified	f__unclassified	g__unclassified	s__unclassified	1	1	1	1	1	1	1	0	0	1	1	1	1	1	1	1	0	1
395	k__Bacteria	p__Cyanobacteria	c__Chloroplast	o__Chlorophyta	f__91otu12309	g__94otu19248	s__97otu36945	1	1	1	1	1	0	1	1	1	1	1	1	1	0	0	1	1	1
396	k__Bacteria	p__Cyanobacteria	c__Chloroplast	o__Stramenopiles	f__91otu4345	g__94otu12875	s__97otu64712	0	0	0	0	0	0	1	1	1	0	0	0	0	0	0	1	1	1
397	k__Bacteria	p__Verrucomicrobia	c__Verrucomicrobiae	o__Verrucomicrobiales	f__Verrucomicrobiaceae	g__Akkermansia	s__muciniphila	0	1	0	0	0	0	0	1	1	1	1	1	0	0	1	0	1	0
398	k__Bacteria	p__Verrucomicrobia	c__Opitutae	o__Puniceicoccales	f__Puniceicoccaceae	g__Puniceicoccus	s__97otu6	0	1	0	0	1	0	0	0	0	1	0	1	0	0	1	0	0	0
399	k__Bacteria	p__Verrucomicrobia	c__[Pedosphaerae]	o__[Pedosphaerales]	f__Ellin517	g__94otu41023	s__unclassified	0	0	0	0	0	0	1	1	1	0	0	0	0	0	0	1	1	0
400	k__Bacteria	p__Gemmatimonadetes	c__unclassified	o__unclassified	f__unclassified	g__unclassified	s__unclassified	1	1	1	1	1	1	1	1	1	1	1	1	1	1	1	1	1	1
401	k__Bacteria	p__Gemmatimonadetes	c__Gemmatimonadetes	o__Gemmatimonadales	f__Ellin5301	g__94otu35060	s__97otu80469	0	0	0	0	1	1	0	1	1	0	0	1	1	0	0	0	1	0
402	k__Bacteria	p__OD1	c__ABY1	o__85otu2364	f__91otu7002	g__94otu13965	s__unclassified	0	0	0	0	0	0	1	1	1	0	0	0	0	0	0	1	1	1
403	k__Bacteria	p__OD1	c__ABY1	o__85otu2364	f__unclassified	g__unclassified	s__unclassified	0	0	0	0	0	0	1	1	1	0	0	0	0	0	0	1	1	1
404	k__Archaea	p__Euryarchaeota	c__unclassified	o__unclassified	f__unclassified	g__unclassified	s__unclassified	0	0	0	0	0	0	1	1	1	0	0	0	0	0	0	1	1	1
405	k__Archaea	p__Euryarchaeota	c__Methanobacteria	o__Methanobacteriales	f__MSBL1	g__SAGMEG-1	s__97otu97907	1	1	1	1	1	0	1	1	1	1	1	1	0	0	0	1	1	1
406	k__Bacteria	p__Firmicutes	c__Bacilli	o__Bacillales	f__Bacillaceae	g__Bacillus	s__flexus	0	1	0	1	1	1	1	0	0	1	0	0	1	1	0	1	0	1
407	k__Bacteria	p__Firmicutes	c__Clostridia	o__Clostridiales	f__unclassified	g__unclassified	s__unclassified	1	1	1	1	1	1	1	0	0	1	1	1	1	1	1	0	0	1
408	k__Bacteria	p__Firmicutes	c__Clostridia	o__Clostridiales	f__unclassified	g__unclassified	s__unclassified	0	1	0	1	0	0	1	0	0	0	0	0	0	0	0	1	0	0
409	k__Bacteria	p__GN02	c__3BR-5F	o__85otu4604	f__91otu10019	g__unclassified	s__unclassified	0	0	0	0	0	0	1	1	1	0	0	0	0	0	0	1	1	1
410	k__Bacteria	p__Tenericutes	c__Mollicutes	o__Mycoplasmatales	f__Mycoplasmataceae	g__Mycoplasma	s__97otu33166	0	0	0	0	0	0	0	0	0	1	1	1	0	0	1	0	0	0
411	k__Bacteria	p__Chloroflexi	c__Anaerolineae	o__SBR1031	f__A4b	g__94otu39141	s__97otu43669	0	0	0	0	0	0	1	1	1	0	0	0	0	0	0	1	1	1
412	k__Bacteria	p__Chloroflexi	c__Anaerolineae	o__OPB11	f__unclassified	g__unclassified	s__unclassified	0	0	0	0	0	0	1	1	1	0	0	0	0	0	0	1	1	1
413	k__Bacteria	p__Chloroflexi	c__Anaerolineae	o__SBR1031	f__A4b	g__unclassified	s__unclassified	1	0	0	0	1	0	1	0	0	1	1	0	1	1	1	1	0	1
414	k__Bacteria	p__Chloroflexi	c__Anaerolineae	o__SBR1031	f__A4b	g__unclassified	s__unclassified	0	1	0	0	0	0	0	0	0	1	1	1	0	0	1	0	0	0
415	k__Bacteria	p__Acidobacteria	c__Acidobacteria-6	o__iii1-15	f__91otu412	g__94otu11629	s__97otu6348	0	0	0	0	0	0	0	0	0	1	1	1	1	0	1	0	0	1
416	k__Bacteria	p__Acidobacteria	c__Solibacteres	o__Solibacterales	f__Solibacteraceae	g__Candidatus Solibacter	s__unclassified	0	0	0	0	0	0	0	0	0	1	1	1	1	0	1	0	0	0
417	k__Bacteria	p__Acidobacteria	c__unclassified	o__unclassified	f__unclassified	g__unclassified	s__unclassified	1	1	1	1	1	1	1	1	1	1	1	1	0	1	0	1	1	0
418	k__Bacteria	p__Acidobacteria	c__unclassified	o__unclassified	f__unclassified	g__unclassified	s__unclassified	1	1	1	1	1	0	1	0	0	0	0	0	0	0	0	1	0	1
419	k__Bacteria	p__Acidobacteria	c__Acidobacteria-6	o__iii1-15	f__91otu6259	g__94otu1282	s__unclassified	0	0	0	0	0	0	1	1	1	0	0	0	0	0	0	0	1	1
420	k__Bacteria	p__Armatimonadetes	c__Armatimonadia	o__Armatimonadales	f__Armatimonadaceae	g__94otu40722	s__97otu92985	0	0	0	0	1	0	1	0	1	1	1	1	1	1	1	1	0	1
421	k__Bacteria	p__Actinobacteria	c__Actinobacteria	o__Actinomycetales	f__unclassified	g__unclassified	s__unclassified	1	1	0	0	0	0	0	0	0	0	0	0	0	0	0	0	0	0
422	k__Bacteria	p__Actinobacteria	c__Actinobacteria	o__Actinomycetales	f__Micromonosporaceae	g__94otu8918	s__97otu11102	0	0	1	1	1	1	1	0	0	0	0	0	0	0	0	1	0	1
423	k__Bacteria	p__Actinobacteria	c__Actinobacteria	o__Actinomycetales	f__unclassified	g__unclassified	s__unclassified	0	0	0	0	1	0	1	1	1	0	0	0	0	0	0	1	1	1
424	k__Bacteria	p__Actinobacteria	c__Actinobacteria	o__Actinomycetales	f__Micromonosporaceae	g__94otu8918	s__97otu11102	0	0	0	0	0	0	1	1	1	0	0	0	0	0	0	1	1	1
425	k__Bacteria	p__Actinobacteria	c__Actinobacteria	o__Actinomycetales	f__Streptomycetaceae	g__Streptomyces	s__unclassified	0	0	0	0	0	0	1	1	1	0	0	0	0	0	0	1	1	1
426	k__Bacteria	p__Actinobacteria	c__Actinobacteria	o__Actinomycetales	f__unclassified	g__unclassified	s__unclassified	1	1	1	1	0	1	0	1	1	0	0	0	1	1	0	1	1	0
427	k__Bacteria	p__Actinobacteria	c__Actinobacteria	o__Actinomycetales	f__Micrococcaceae	g__Arthrobacter	s__97otu63163	0	1	1	1	1	1	1	0	0	0	0	0	1	1	0	0	0	1
428	k__Bacteria	p__Actinobacteria	c__Actinobacteria	o__Actinomycetales	f__Micrococcaceae	g__Micrococcus	s__luteus	1	1	1	1	1	1	1	1	1	1	1	1	1	1	1	1	1	1
429	k__Bacteria	p__Actinobacteria	c__Actinobacteria	o__Actinomycetales	f__unclassified	g__unclassified	s__unclassified	1	1	1	1	1	1	1	1	1	1	0	1	1	1	1	1	1	1
430	k__Bacteria	p__Actinobacteria	c__Actinobacteria	o__Actinomycetales	f__Nocardioidaceae	g__Propionicimonas	s__unclassified	1	1	1	1	1	1	1	0	0	0	0	0	1	1	1	0	0	1
431	k__Bacteria	p__Actinobacteria	c__Actinobacteria	o__Actinomycetales	f__Microbacteriaceae	g__Microbacterium	s__unclassified	1	1	1	1	1	1	1	1	1	1	1	1	1	1	1	1	1	1
432	k__Bacteria	p__Spirochaetes	c__Spirochaetes	o__Spirochaetales	f__Spirochaetaceae	g__Treponema	s__unclassified	1	1	1	1	1	1	0	1	1	1	1	1	0	1	0	1	1	1
433	k__Bacteria	p__Spirochaetes	c__Spirochaetes	o__Spirochaetales	f__Spirochaetaceae	g__Treponema	s__sp5	1	1	1	1	1	1	1	0	0	1	1	1	1	1	1	1	1	1
434	k__Bacteria	p__Bacteroidetes	c__Sphingobacteriia	o__Sphingobacteriales	f__Sphingobacteriaceae	g__Sphingobacterium	s__unclassified	0	1	0	0	0	0	0	0	0	1	1	1	0	0	1	0	0	0
435	k__Bacteria	p__Bacteroidetes	c__Bacteroidia	o__Bacteroidales	f__unclassified	g__unclassified	s__unclassified	0	1	1	0	0	1	1	0	0	1	1	1	1	1	1	1	0	1
436	k__Bacteria	p__Bacteroidetes	c__Flavobacteriia	o__Flavobacteriales	f__[Weeksellaceae]	g__Chryseobacterium	s__97otu39819	1	1	1	1	0	0	0	1	0	0	0	1	0	0	0	0	1	0
437	k__Bacteria	p__Bacteroidetes	c__Flavobacteriia	o__Flavobacteriales	f__Flavobacteriaceae	g__Flavobacterium	s__97otu69743	1	1	1	1	0	0	0	0	0	1	1	1	0	0	0	0	0	0
438	k__Bacteria	p__Bacteroidetes	c__Flavobacteriia	o__Flavobacteriales	f__unclassified	g__unclassified	s__unclassified	1	1	1	1	1	0	0	1	1	1	1	1	0	0	0	1	1	1
439	k__Bacteria	p__Bacteroidetes	c__Flavobacteriia	o__Flavobacteriales	f__Flavobacteriaceae	g__unclassified	s__unclassified	0	0	1	1	0	0	1	1	1	0	0	0	0	0	0	1	1	1
440	k__Bacteria	p__Elusimicrobia	c__Elusimicrobia	o__Elusimicrobiales	f__unclassified	g__unclassified	s__unclassified	1	1	1	1	0	0	1	0	0	0	0	0	0	0	1	1	0	1
441	k__Bacteria	p__Elusimicrobia	c__Elusimicrobia	o__FAC88	f__91otu7351	g__94otu14547	s__97otu39662	1	1	1	1	1	1	1	1	1	1	1	1	1	1	1	1	1	1
442	k__Bacteria	p__Planctomycetes	c__Phycisphaerae	o__Phycisphaerales	f__Phycisphaeraceae	g__94otu23706	s__97otu25999	0	1	1	0	1	0	1	0	0	1	1	0	1	0	1	0	0	0
443	k__Bacteria	p__Planctomycetes	c__Planctomycetia	o__Gemmatales	f__Gemmataceae	g__Gemmata	s__97otu56372	0	0	0	0	0	0	1	1	1	0	0	0	0	0	0	1	1	1
444	k__Bacteria	p__BRC1	c__PRR-11	o__85otu824	f__91otu14618	g__94otu40072	s__97otu91645	1	1	1	1	1	1	1	1	1	1	1	1	1	1	1	1	1	1
445	k__Bacteria	p__Proteobacteria	c__Gammaproteobacteria	o__unclassified	f__unclassified	g__unclassified	s__unclassified	0	0	0	0	0	0	1	1	1	0	0	0	0	0	0	1	1	1
446	k__Bacteria	p__Proteobacteria	c__Gammaproteobacteria	o__Pseudomonadales	f__Pseudomonadaceae	g__Pseudomonas	s__unclassified	0	0	0	0	0	0	1	1	1	0	1	1	0	0	0	1	1	1
447	k__Bacteria	p__Proteobacteria	c__Gammaproteobacteria	o__Oceanospirillales	f__Halomonadaceae	g__Candidatus Portiera	s__97otu4094	1	1	1	1	0	1	1	1	1	1	1	0	0	0	0	1	1	1
448	k__Bacteria	p__Proteobacteria	c__Betaproteobacteria	o__Burkholderiales	f__Alcaligenaceae	g__94otu8453	s__97otu12450	0	0	1	1	0	0	1	0	0	1	1	1	0	0	0	1	0	1
449	k__Bacteria	p__Proteobacteria	c__Gammaproteobacteria	o__Alteromonadales	f__Alteromonadaceae	g__Marinobacter	s__97otu98457	0	0	0	1	0	1	0	0	0	0	0	0	0	1	0	0	1	0
450	k__Bacteria	p__Proteobacteria	c__Gammaproteobacteria	o__Pseudomonadales	f__Moraxellaceae	g__Acinetobacter	s__johnsonii	0	0	0	0	0	0	0	1	1	1	1	1	0	0	0	0	1	0
451	k__Bacteria	p__Proteobacteria	c__unclassified	o__unclassified	f__unclassified	g__unclassified	s__unclassified	0	0	0	0	0	0	1	1	1	1	1	1	1	0	1	1	1	0
452	k__Bacteria	p__Proteobacteria	c__Gammaproteobacteria	o__Xanthomonadales	f__Xanthomonadaceae	g__Stenotrophomonas	s__geniculata	0	0	0	0	0	1	1	0	0	1	1	1	1	0	1	1	0	0
453	k__Bacteria	p__Proteobacteria	c__Gammaproteobacteria	o__unclassified	f__unclassified	g__unclassified	s__unclassified	0	0	0	0	0	0	0	0	0	1	0	1	0	0	1	0	0	0
454	k__Bacteria	p__Proteobacteria	c__unclassified	o__unclassified	f__unclassified	g__unclassified	s__unclassified	1	1	1	1	0	0	1	1	1	1	1	1	1	1	1	1	1	1
455	k__Bacteria	p__Proteobacteria	c__Gammaproteobacteria	o__Alteromonadales	f__Alteromonadaceae	g__unclassified	s__unclassified	1	1	1	0	1	0	1	0	0	1	1	1	1	0	1	0	0	1
456	k__Bacteria	p__Proteobacteria	c__Gammaproteobacteria	o__Enterobacteriales	f__Enterobacteriaceae	g__unclassified	s__unclassified	0	0	0	1	1	0	1	0	0	1	1	0	1	0	1	1	0	1
457	k__Bacteria	p__Proteobacteria	c__Gammaproteobacteria	o__Enterobacteriales	f__Enterobacteriaceae	g__94otu8540	s__97otu67	1	1	1	1	0	0	1	0	0	0	1	1	1	0	1	1	0	1
458	k__Bacteria	p__Proteobacteria	c__unclassified	o__unclassified	f__unclassified	g__unclassified	s__unclassified	0	0	0	0	1	0	1	1	1	0	0	0	0	0	0	1	1	0
459	k__Bacteria	p__Proteobacteria	c__Deltaproteobacteria	o__Myxococcales	f__OM27	g__unclassified	s__unclassified	0	0	0	0	0	0	1	1	1	0	0	0	0	0	0	1	1	1
460	k__Bacteria	p__Proteobacteria	c__Gammaproteobacteria	o__Pseudomonadales	f__Pseudomonadaceae	g__unclassified	s__unclassified	1	1	1	1	0	0	1	1	1	0	0	0	0	0	0	1	1	1
461	k__Bacteria	p__Proteobacteria	c__Alphaproteobacteria	o__Rhodospirillales	f__Rhodospirillaceae	g__Azospirillum	s__97otu18208	1	0	1	0	0	0	1	0	0	0	0	0	0	0	0	1	0	1
462	k__Bacteria	p__Proteobacteria	c__Alphaproteobacteria	o__Rhizobiales	f__Rhizobiaceae	g__Agrobacterium	s__97otu93184	1	1	1	1	1	1	1	0	1	0	0	0	0	1	0	1	1	1
463	k__Bacteria	p__Proteobacteria	c__Alphaproteobacteria	o__Rhizobiales	f__Rhizobiaceae	g__Agrobacterium	s__97otu98714	1	1	1	1	1	1	0	0	0	1	1	1	0	0	0	0	0	0
464	k__Bacteria	p__Proteobacteria	c__Alphaproteobacteria	o__Rhizobiales	f__Rhizobiaceae	g__Agrobacterium	s__97otu98714	1	1	1	1	1	0	0	0	0	1	1	1	0	0	0	0	0	0
465	k__Bacteria	p__Chlorobi	c__SJA-28	o__85otu1379	f__91otu6228	g__94otu12719	s__97otu27857	0	0	0	0	0	0	0	1	1	0	0	0	0	0	0	1	1	1
466	k__Bacteria	p__Fibrobacteres	c__TG3	o__TG3-1	f__MAT-CR-H6-H10	g__94otu21851	s__97otu54940	1	1	1	0	1	0	0	0	0	1	1	1	1	1	1	0	0	0
467	k__Bacteria	p__Proteobacteria	c__Gammaproteobacteria	o__Pseudomonadales	f__Pseudomonadaceae	g__94otu9076	s__97otu86960	1	1	1	0	0	0	0	1	1	0	0	0	0	0	0	0	1	0
468	k__Bacteria	p__Actinobacteria	c__Actinobacteria	o__Actinomycetales	f__unclassified	g__unclassified	s__unclassified	0	0	0	0	0	0	1	1	1	0	0	0	0	0	0	1	1	1
469	k__Bacteria	p__Planctomycetes	c__Phycisphaerae	o__WD2101	f__unclassified	g__unclassified	s__unclassified	0	0	0	0	0	0	1	1	1	0	0	0	0	0	0	1	1	0
470	k__Bacteria	p__OP9	c__JS1	o__BA021	f__91otu5102	g__94otu24699	s__97otu75415	1	1	1	1	1	1	0	1	1	0	0	0	1	1	0	0	1	0
471	k__Bacteria	p__OP9	c__JS1	o__BA021	f__91otu5102	g__94otu24699	s__97otu75415	1	1	1	1	1	1	0	1	1	0	0	0	1	1	0	0	1	0
472	k__Bacteria	p__Actinobacteria	c__Actinobacteria	o__Actinomycetales	f__91otu662	g__94otu29558	s__97otu32566	1	1	1	0	0	0	0	1	1	0	0	0	0	0	0	0	1	0
473	k__Bacteria	p__Actinobacteria	c__Actinobacteria	o__Actinomycetales	f__91otu662	g__94otu29558	s__97otu32566	1	1	1	0	0	0	0	1	1	0	0	0	0	0	0	0	1	0
474	k__Bacteria	p__Actinobacteria	c__Actinobacteria	o__Actinomycetales	f__91otu21285	g__94otu44262	s__97otu96590	0	0	0	0	0	0	1	1	1	1	0	0	0	0	0	1	1	1
475	k__Bacteria	p__OP9	c__JS1	o__SB-45	f__91otu5120	g__94otu11950	s__97otu29996	1	1	1	1	1	1	1	0	0	1	1	1	1	1	1	1	0	1
476	k__Bacteria	p__Bacteroidetes	c__Bacteroidia	o__Bacteroidales	f__unclassified	g__unclassified	s__unclassified	1	1	1	1	1	1	1	1	1	1	1	1	1	1	1	1	1	1
477	k__Bacteria	p__Bacteroidetes	c__Bacteroidia	o__Bacteroidales	f__unclassified	g__unclassified	s__unclassified	1	1	1	1	1	1	1	1	1	1	1	1	1	1	1	1	1	1
478	k__Archaea	p__Euryarchaeota	c__Halobacteria	o__Halobacteriales	f__Halobacteriaceae	g__Haladaptatus	s__97otu42975	1	0	1	0	0	0	0	0	0	1	1	0	1	1	0	0	0	0
479	k__Archaea	p__Euryarchaeota	c__Methanomicrobia	o__Methanomicrobiales	f__91otu17259	g__unclassified	s__unclassified	1	1	1	1	1	0	1	1	1	1	1	1	1	0	1	1	1	1
480	k__Bacteria	p__Proteobacteria	c__Alphaproteobacteria	o__Sphingomonadales	f__Sphingomonadaceae	g__unclassified	s__unclassified	1	0	0	0	1	1	1	1	1	0	0	0	0	0	0	1	1	1
481	k__Bacteria	p__Actinobacteria	c__Actinobacteria	o__Actinomycetales	f__Microbacteriaceae	g__94otu22905	s__97otu73661	0	0	1	1	0	0	1	1	1	1	1	1	0	0	0	1	1	1
482	k__Bacteria	p__Actinobacteria	c__Actinobacteria	o__Actinomycetales	f__Microbacteriaceae	g__94otu22905	s__97otu73661	0	0	1	0	0	0	0	1	1	1	1	1	0	0	0	0	1	0
483	k__Bacteria	p__WS2	c__SHA-109	o__85otu2225	f__91otu4624	g__94otu10489	s__97otu21280	0	1	0	0	0	0	0	1	1	0	0	0	1	0	0	1	1	0
485	k__Archaea	p__Euryarchaeota	c__Thermoplasmata	o__E2	f__[Methanomassiliicoccaceae]	g__94otu28526	s__97otu31420	1	1	1	1	1	1	1	0	1	1	1	1	1	1	1	1	1	1
486	k__Bacteria	p__AC1	c__SHA-114	o__unclassified	f__unclassified	g__unclassified	s__unclassified	1	1	1	1	1	0	1	1	1	1	1	1	1	1	1	0	1	0
487	k__Bacteria	p__Proteobacteria	c__Alphaproteobacteria	o__85otu1423	f__91otu4141	g__94otu10933	s__97otu62902	0	1	0	0	0	0	1	1	1	0	0	0	0	0	0	1	1	1
488	k__Bacteria	p__Actinobacteria	c__Actinobacteria	o__Actinomycetales	f__Micrococcaceae	g__94otu35407	s__97otu4985	1	1	1	1	0	0	0	1	0	1	1	0	0	0	0	0	0	0
489	k__Archaea	p__Euryarchaeota	c__Methanomicrobia	o__Methanosarcinales	f__Methanosaetaceae	g__Methanosaeta	s__97otu4084	1	1	1	1	1	1	0	0	0	1	0	0	1	0	0	0	0	0
490	k__Bacteria	p__Bacteroidetes	c__Flavobacteriia	o__Flavobacteriales	f__91otu12526	g__94otu24199	s__97otu48709	0	0	1	1	0	0	0	1	1	0	0	0	0	0	0	0	1	0
491	k__Bacteria	p__Bacteroidetes	c__Sphingobacteriia	o__Sphingobacteriales	f__91otu2013	g__94otu4014	s__97otu4614	0	1	0	0	0	0	0	1	1	0	0	0	0	0	0	0	1	0
492	k__Bacteria	p__Proteobacteria	c__Alphaproteobacteria	o__Rhizobiales	f__Bradyrhizobiaceae	g__Bradyrhizobium	s__97otu40052	0	0	0	0	0	1	1	1	1	0	0	0	0	0	1	1	1	1
493	k__Bacteria	p__Proteobacteria	c__79otu165	o__85otu2434	f__91otu8985	g__94otu17360	s__97otu19166	1	1	1	0	1	0	1	1	1	0	0	0	0	0	0	1	1	1
494	k__Bacteria	p__Proteobacteria	c__Alphaproteobacteria	o__Rhizobiales	f__91otu4359	g__94otu13059	s__97otu9024	0	1	0	0	1	1	0	1	1	0	0	0	0	0	0	0	1	0
495	k__Bacteria	p__GN01	c__79otu374	o__85otu175	f__91otu7379	g__94otu14593	s__97otu65925	0	0	0	0	0	0	1	1	1	0	0	0	0	0	0	1	1	1
496	k__Bacteria	p__Proteobacteria	c__Betaproteobacteria	o__85otu4053	f__91otu1799	g__94otu3560	s__97otu4081	0	0	0	0	1	0	1	1	1	0	0	0	0	0	0	0	1	1
497	k__Bacteria	p__GN04	c__GN15	o__85otu2184	f__91otu7485	g__94otu37398	s__unclassified	0	0	0	0	0	0	1	1	1	0	0	0	0	0	0	1	1	1
498	k__Bacteria	p__Chlorobi	c__BSV26	o__PK329	f__91otu6564	g__94otu35687	s__97otu24269	0	0	0	0	0	0	1	0	1	0	0	0	0	0	1	1	0	1
499	k__Bacteria	p__Firmicutes	c__Bacilli	o__Bacillales	f__Staphylococcaceae	g__Staphylococcus	s__aureus	0	0	0	0	0	0	1	0	0	1	1	1	1	1	0	1	0	1
500	k__Archaea	p__Euryarchaeota	c__Halobacteria	o__Halobacteriales	f__Halobacteriaceae	g__Haloterrigena	s__97otu6410	1	1	1	1	1	0	0	1	1	0	1	0	0	0	0	0	1	0
501	k__Bacteria	p__Planctomycetes	c__Planctomycetia	o__Pirellulales	f__Pirellulaceae	g__Pirellula	s__unclassified	0	1	0	0	0	0	0	0	0	0	0	0	0	0	0	0	0	0
502	k__Bacteria	p__Firmicutes	c__Bacilli	o__Bacillales	f__Bacillaceae	g__Bacillus	s__97otu52528	1	1	1	1	1	0	0	0	0	1	1	0	0	0	0	0	0	0
503	k__Bacteria	p__Planctomycetes	c__unclassified	o__unclassified	f__unclassified	g__unclassified	s__unclassified	1	1	1	1	1	1	1	1	1	1	1	1	1	1	1	1	1	1
504	k__Bacteria	p__KSB3	c__MAT-CR-H3-D11	o__85otu378	f__91otu10426	g__94otu20062	s__97otu46022	0	1	0	0	0	1	1	1	1	0	0	0	0	1	0	1	1	1
505	k__Bacteria	p__KSB3	c__MAT-CR-H3-D11	o__85otu378	f__91otu10426	g__94otu20062	s__97otu46022	0	1	0	0	0	1	1	1	1	0	0	0	0	1	0	1	1	1
506	k__Bacteria	p__Spirochaetes	c__Spirochaetes	o__Spirochaetales	f__Spirochaetaceae	g__Spirochaeta	s__thermophila	1	1	1	1	1	0	0	1	1	0	0	0	0	0	0	0	1	1
508	k__Bacteria	p__Firmicutes	c__unclassified	o__unclassified	f__unclassified	g__unclassified	s__unclassified	1	1	1	1	0	1	1	1	1	1	1	1	0	0	0	1	1	1
509	k__Bacteria	p__Acidobacteria	c__Acidobacteria-6	o__iii1-15	f__91otu412	g__94otu34630	s__97otu27343	0	0	0	0	0	1	1	1	1	0	0	0	0	0	0	1	1	0
510	k__Bacteria	p__GN02	c__79otu831	o__85otu3419	f__91otu15620	g__94otu30898	s__97otu81689	0	0	0	0	0	0	1	1	1	0	0	0	0	0	0	1	1	1
511	k__Bacteria	p__Actinobacteria	c__Actinobacteria	o__Actinomycetales	f__91otu662	g__94otu29558	s__unclassified	0	0	1	1	0	1	0	1	0	0	0	0	1	0	0	0	0	0
512	k__Bacteria	p__73otu172	c__79otu1135	o__85otu2485	f__91otu2286	g__94otu4678	s__97otu5439	1	1	1	1	0	0	0	0	0	1	1	0	0	0	0	0	1	0
513	k__Bacteria	p__Actinobacteria	c__Actinobacteria	o__Actinomycetales	f__Microbacteriaceae	g__94otu12751	s__97otu28024	0	0	0	0	0	0	0	1	1	0	1	1	0	0	0	0	1	0
514	k__Bacteria	p__Fibrobacteres	c__Fibrobacteria	o__Fibrobacterales	f__Fibrobacteraceae	g__Fibrobacter	s__succinogenes	1	0	1	1	0	1	1	0	1	1	1	1	1	1	1	1	0	1
515	k__Bacteria	p__Firmicutes	c__Bacilli	o__Bacillales	f__Paenibacillaceae	g__94otu22900	s__97otu8329	1	0	1	1	1	0	1	1	1	0	0	0	0	0	0	1	1	1
516	k__Bacteria	p__Tenericutes	c__RF3	o__ML615J-28	f__91otu7305	g__94otu14476	s__97otu16137	0	0	0	0	0	0	1	1	1	0	0	0	0	0	0	1	1	1
517	k__Bacteria	p__OP8	c__OP8_1	o__HMMVPog-54	f__unclassified	g__unclassified	s__unclassified	0	0	1	1	0	1	0	0	0	0	0	0	1	0	0	0	0	0
518	k__Bacteria	p__Proteobacteria	c__Alphaproteobacteria	o__Rhizobiales	f__91otu8344	g__94otu35240	s__97otu81744	0	0	0	0	1	0	1	0	0	1	1	1	0	0	0	1	0	1
519	k__Bacteria	p__Proteobacteria	c__Deltaproteobacteria	o__unclassified	f__unclassified	g__unclassified	s__unclassified	0	0	1	1	1	1	1	1	0	0	1	1	1	1	1	1	0	0
520	k__Bacteria	p__Proteobacteria	c__Deltaproteobacteria	o__unclassified	f__unclassified	g__unclassified	s__unclassified	0	0	1	1	1	1	1	1	0	0	1	1	1	1	1	1	0	0
521	k__Bacteria	p__Proteobacteria	c__Gammaproteobacteria	o__Pseudomonadales	f__Pseudomonadaceae	g__Pseudomonas	s__97otu37196	1	1	1	1	1	0	1	1	1	0	0	0	0	0	0	1	1	1
522	k__Bacteria	p__Bacteroidetes	c__Bacteroidia	o__Bacteroidales	f__unclassified	g__unclassified	s__unclassified	0	0	0	0	0	0	0	0	0	1	1	1	0	0	1	0	0	0
523	k__Bacteria	p__Bacteroidetes	c__Flavobacteriia	o__Flavobacteriales	f__Flavobacteriaceae	g__Flavobacterium	s__unclassified	1	1	1	1	1	0	1	1	1	1	1	1	0	0	1	1	1	1
524	k__Bacteria	p__Bacteroidetes	c__Flavobacteriia	o__Flavobacteriales	f__[Weeksellaceae]	g__Cloacibacterium	s__97otu98504	1	1	0	0	0	0	0	0	0	1	1	1	0	0	0	0	0	0
525	k__Bacteria	p__Proteobacteria	c__Gammaproteobacteria	o__Xanthomonadales	f__Xanthomonadaceae	g__unclassified	s__unclassified	0	0	0	0	0	0	0	0	1	0	0	0	0	0	0	1	0	1
526	k__Bacteria	p__Proteobacteria	c__Gammaproteobacteria	o__unclassified	f__unclassified	g__unclassified	s__unclassified	1	0	1	1	0	0	1	1	1	1	1	1	0	0	0	1	1	1
527	k__Bacteria	p__Bacteroidetes	c__Bacteroidia	o__Bacteroidales	f__S24-7	g__unclassified	s__unclassified	1	1	1	1	1	1	1	1	1	1	1	1	1	1	1	1	1	1
528	k__Bacteria	p__Gemmatimonadetes	c__Gemm-3	o__85otu4649	f__unclassified	g__unclassified	s__unclassified	0	1	0	0	0	0	1	0	0	1	1	1	1	0	1	1	1	1
529	k__Bacteria	p__Proteobacteria	c__Betaproteobacteria	o__MWH-UniP1	f__91otu1168	g__94otu2243	s__97otu25850	1	1	0	0	0	0	0	1	1	0	0	0	0	0	0	0	1	0
530	k__Bacteria	p__Planctomycetes	c__Planctomycetia	o__Planctomycetales	f__Planctomycetaceae	g__Planctomyces	s__unclassified	0	0	0	0	0	0	1	1	1	0	0	0	0	0	0	1	1	1
531	k__Bacteria	p__Firmicutes	c__Erysipelotrichi	o__Erysipelotrichales	f__Erysipelotrichaceae	g__Allobaculum	s__97otu30234	1	0	0	0	0	0	1	1	1	0	0	0	0	0	0	1	1	1
532	k__Bacteria	p__Actinobacteria	c__Actinobacteria	o__Actinomycetales	f__91otu662	g__94otu29558	s__unclassified	0	0	1	1	1	0	1	1	1	0	0	0	0	0	0	1	1	1
533	k__Bacteria	p__Actinobacteria	c__OPB41	o__85otu3089	f__91otu684	g__94otu36520	s__97otu77047	1	1	0	1	1	1	0	1	1	0	0	0	1	0	0	0	1	0
534	k__Bacteria	p__Proteobacteria	c__Gammaproteobacteria	o__Pseudomonadales	f__Pseudomonadaceae	g__Pseudomonas	s__nitroreducens	1	0	1	0	0	0	1	0	0	1	1	1	0	0	0	0	0	0
535	k__Bacteria	p__Bacteroidetes	c__Flavobacteriia	o__Flavobacteriales	f__Flavobacteriaceae	g__Flavobacterium	s__unclassified	0	0	0	0	0	0	1	1	1	0	0	0	0	0	0	1	1	1
536	k__Bacteria	p__Bacteroidetes	c__Bacteroidia	o__Bacteroidales	f__Bacteroidaceae	g__Bacteroides	s__unclassified	0	1	0	0	0	0	0	0	0	1	1	1	0	0	1	0	0	0
537	k__Bacteria	p__Firmicutes	c__Bacilli	o__Bacillales	f__Bacillaceae	g__94otu26725	s__unclassified	1	1	1	0	1	0	0	0	0	0	0	1	0	0	0	0	0	0
538	k__Bacteria	p__Firmicutes	c__Bacilli	o__Bacillales	f__Bacillaceae	g__94otu26725	s__unclassified	0	0	0	0	1	0	0	1	1	0	0	1	0	0	0	0	1	0
539	k__Bacteria	p__Verrucomicrobia	c__Opitutae	o__Puniceicoccales	f__Puniceicoccaceae	g__Puniceicoccus	s__97otu35222	1	1	1	1	0	0	0	1	1	0	1	1	0	0	0	0	1	0
540	k__Bacteria	p__Proteobacteria	c__Betaproteobacteria	o__Burkholderiales	f__Alcaligenaceae	g__unclassified	s__unclassified	0	0	1	1	1	0	1	1	1	1	1	1	0	0	0	1	0	1
541	k__Bacteria	p__Proteobacteria	c__Gammaproteobacteria	o__Pasteurellales	f__Pasteurellaceae	g__94otu8687	s__97otu37343	0	0	0	0	0	0	1	0	0	1	1	1	1	0	0	1	0	1
542	k__Bacteria	p__SAR406	c__AB16	o__Arctic96B-7	f__A714017	g__so4B24	s__97otu32561	1	1	0	0	0	0	1	1	1	1	1	1	1	1	1	1	1	1
543	k__Bacteria	p__Proteobacteria	c__Alphaproteobacteria	o__Sphingomonadales	f__Sphingomonadaceae	g__Sphingomonas	s__wittichii	0	0	0	0	0	0	0	1	1	0	0	0	0	0	0	0	1	0
544	k__Bacteria	p__Proteobacteria	c__Alphaproteobacteria	o__Sphingomonadales	f__Sphingomonadaceae	g__Sphingobium	s__97otu1231	1	1	0	1	1	0	1	0	0	0	0	0	0	0	0	1	0	1
545	k__Bacteria	p__Proteobacteria	c__Alphaproteobacteria	o__Sphingomonadales	f__Sphingomonadaceae	g__Sphingomonas	s__unclassified	0	0	0	0	0	0	1	1	1	0	0	0	0	0	0	1	1	1
546	k__Bacteria	p__Chloroflexi	c__Anaerolineae	o__SBR1031	f__A4b	g__unclassified	s__unclassified	0	0	0	0	0	0	0	0	0	1	1	1	1	0	1	0	0	0
547	k__Bacteria	p__Planctomycetes	c__Planctomycetia	o__Pirellulales	f__Pirellulaceae	g__unclassified	s__unclassified	1	0	1	0	1	1	1	0	0	0	1	0	1	1	1	0	0	1
548	k__Bacteria	p__Planctomycetes	c__Planctomycetia	o__Pirellulales	f__Pirellulaceae	g__94otu33721	s__97otu84772	0	0	0	0	0	0	0	0	0	1	1	1	1	0	1	0	0	0
549	k__Bacteria	p__Planctomycetes	c__Planctomycetia	o__Pirellulales	f__Pirellulaceae	g__unclassified	s__unclassified	0	0	1	0	1	0	0	0	0	0	0	0	1	0	0	0	0	0
550	k__Bacteria	p__Planctomycetes	c__Planctomycetia	o__Pirellulales	f__Pirellulaceae	g__94otu34745	s__97otu38582	0	0	0	0	0	0	1	1	1	0	0	0	0	0	0	1	1	1
551	k__Bacteria	p__LCP-89	c__SAW1_B44	o__85otu1054	f__91otu5485	g__unclassified	s__unclassified	0	0	0	0	1	1	1	1	1	1	1	0	0	1	0	1	1	1
552	k__Bacteria	p__Verrucomicrobia	c__Verrucomicrobiae	o__Verrucomicrobiales	f__Verrucomicrobiaceae	g__Akkermansia	s__muciniphila	0	1	1	0	0	0	0	0	1	1	1	1	1	0	1	0	0	0
553	k__Bacteria	p__Verrucomicrobia	c__Verrucomicrobiae	o__Verrucomicrobiales	f__Verrucomicrobiaceae	g__Akkermansia	s__muciniphila	1	1	1	1	1	1	0	0	0	1	1	1	1	1	1	0	0	0
554	k__Bacteria	p__Verrucomicrobia	c__Verrucomicrobiae	o__Verrucomicrobiales	f__Verrucomicrobiaceae	g__Luteolibacter	s__97otu97118	0	0	0	0	0	0	1	1	1	0	0	0	0	0	0	1	1	1
555	k__Bacteria	p__Verrucomicrobia	c__Verruco-5	o__R76-B128	f__91otu6185	g__unclassified	s__unclassified	1	1	1	0	0	0	1	1	1	1	1	1	0	0	1	1	1	1
556	k__Bacteria	p__Proteobacteria	c__Alphaproteobacteria	o__Rhodobacterales	f__Rhodobacteraceae	g__94otu26185	s__97otu50195	1	1	1	0	1	0	1	1	1	0	0	0	0	1	0	1	1	1
557	k__Bacteria	p__Actinobacteria	c__Actinobacteria	o__Actinomycetales	f__Streptomycetaceae	g__Streptomyces	s__unclassified	0	0	1	1	1	1	1	1	1	0	0	0	1	0	1	1	1	1
558	k__Bacteria	p__Actinobacteria	c__Actinobacteria	o__Actinomycetales	f__Streptomycetaceae	g__unclassified	s__unclassified	0	0	0	0	0	1	1	1	1	1	0	0	0	0	0	1	1	1
559	k__Bacteria	p__Bacteroidetes	c__Flavobacteriia	o__Flavobacteriales	f__Flavobacteriaceae	g__Flavobacterium	s__unclassified	1	1	1	0	0	0	0	1	1	0	0	1	0	0	0	0	1	0
560	k__Bacteria	p__Bacteroidetes	c__Flavobacteriia	o__Flavobacteriales	f__Flavobacteriaceae	g__unclassified	s__unclassified	0	0	1	1	0	0	0	1	1	0	0	0	0	0	0	0	1	0
561	k__Bacteria	p__Bacteroidetes	c__Cytophagia	o__Cytophagales	f__Cytophagaceae	g__unclassified	s__unclassified	0	0	0	0	0	0	1	1	1	0	0	0	0	0	0	1	1	1
562	k__Bacteria	p__Proteobacteria	c__Gammaproteobacteria	o__Xanthomonadales	f__Xanthomonadaceae	g__94otu8639	s__97otu2571	0	1	0	0	0	0	1	1	1	1	1	1	1	0	1	1	1	1
563	k__Bacteria	p__Proteobacteria	c__Gammaproteobacteria	o__Xanthomonadales	f__Xanthomonadaceae	g__Stenotrophomonas	s__geniculata	0	0	0	0	0	1	1	0	0	1	1	1	1	0	1	0	0	1
564	k__Bacteria	p__Proteobacteria	c__Betaproteobacteria	o__Neisseriales	f__Neisseriaceae	g__Deefgea	s__unclassified	1	1	0	0	1	0	0	0	0	0	0	0	1	1	0	0	0	0
565	k__Bacteria	p__Bacteroidetes	c__Flavobacteriia	o__Flavobacteriales	f__[Weeksellaceae]	g__Chryseobacterium	s__97otu1086	1	1	1	1	0	0	0	0	0	0	0	0	0	0	0	0	0	0
566	k__Bacteria	p__Bacteroidetes	c__Flavobacteriia	o__Flavobacteriales	f__[Weeksellaceae]	g__unclassified	s__unclassified	1	1	1	1	1	1	1	1	1	1	1	1	0	0	0	1	1	1
567	k__Bacteria	p__KSB3	c__79otu904	o__85otu2233	f__91otu6419	g__94otu17237	s__97otu19013	1	1	1	1	1	1	1	1	1	1	1	1	1	1	1	1	1	1
568	k__Bacteria	p__Proteobacteria	c__Gammaproteobacteria	o__Enterobacteriales	f__Enterobacteriaceae	g__94otu9652	s__97otu2810	0	0	0	0	0	0	1	0	0	0	0	0	0	1	0	1	0	1
569	k__Bacteria	p__Proteobacteria	c__Gammaproteobacteria	o__Enterobacteriales	f__Enterobacteriaceae	g__unclassified	s__unclassified	0	0	0	0	1	0	0	0	0	0	1	1	1	0	1	0	0	0
570	k__Bacteria	p__Proteobacteria	c__Gammaproteobacteria	o__Enterobacteriales	f__Enterobacteriaceae	g__94otu30648	s__97otu87362	1	1	1	1	1	1	0	1	1	1	1	1	0	0	1	0	1	0
571	k__Bacteria	p__Synergistetes	c__Synergistia	o__Synergistales	f__Dethiosulfovibrionaceae	g__TG5	s__97otu12209	1	1	0	0	1	0	0	0	0	1	1	1	1	0	1	0	0	0
572	k__Bacteria	p__Synergistetes	c__Synergistia	o__Synergistales	f__Dethiosulfovibrionaceae	g__HA73	s__97otu5066	0	0	0	0	0	0	1	1	1	0	0	0	0	0	0	1	1	1
573	k__Bacteria	p__Spirochaetes	c__Spirochaetes	o__Spirochaetales	f__Spirochaetaceae	g__Treponema	s__unclassified	0	0	1	1	1	1	0	0	0	0	0	0	1	0	0	0	0	0
574	k__Bacteria	p__Spirochaetes	c__Spirochaetes	o__Spirochaetales	f__Spirochaetaceae	g__Treponema	s__unclassified	0	1	0	0	0	0	0	0	1	1	1	1	1	0	1	0	1	0
575	k__Bacteria	p__Spirochaetes	c__Spirochaetes	o__Spirochaetales	f__Spirochaetaceae	g__Treponema	s__97otu38139	1	0	1	1	1	0	0	0	1	1	0	1	0	0	0	0	0	1
576	k__Bacteria	p__Spirochaetes	c__Spirochaetes	o__Spirochaetales	f__Spirochaetaceae	g__Treponema	s__socranskii	0	0	0	0	0	0	1	1	1	0	0	0	0	0	0	1	1	1
577	k__Bacteria	p__Actinobacteria	c__Actinobacteria	o__Actinomycetales	f__Microbacteriaceae	g__Agrococcus	s__jenensis	0	0	0	0	0	0	0	1	1	0	0	0	1	0	0	0	1	1
578	k__Bacteria	p__Acidobacteria	c__Acidobacteria-6	o__iii1-15	f__91otu412	g__unclassified	s__unclassified	1	1	1	1	1	0	1	0	0	0	0	0	0	0	0	1	0	0
579	k__Bacteria	p__Proteobacteria	c__Alphaproteobacteria	o__Rhodospirillales	f__Acetobacteraceae	g__94otu8963	s__97otu11251	1	1	1	1	0	0	0	0	0	0	0	0	0	0	0	0	0	0
580	k__Bacteria	p__Deferribacteres	c__Deferribacteres	o__Deferribacterales	f__Deferribacteraceae	g__Deferribacter	s__abyssi	1	1	1	0	1	1	1	0	0	0	1	1	1	0	1	0	0	1
581	k__Bacteria	p__Fusobacteria	c__Fusobacteriia	o__Fusobacteriales	f__Fusobacteriaceae	g__Fusobacterium	s__97otu23769	1	1	1	1	1	1	1	1	1	1	1	1	0	1	1	1	1	1
582	k__Bacteria	p__Proteobacteria	c__Gammaproteobacteria	o__Pseudomonadales	f__Pseudomonadaceae	g__Pseudomonas	s__veronii	0	0	0	0	0	0	1	1	1	0	1	1	0	0	0	1	1	1
583	k__Bacteria	p__Proteobacteria	c__Gammaproteobacteria	o__Pseudomonadales	f__Pseudomonadaceae	g__Pseudomonas	s__97otu97852	1	1	0	0	0	0	0	0	0	1	1	1	0	0	0	0	0	0
584	k__Bacteria	p__Cyanobacteria	c__Synechococcophycideae	o__Pseudanabaenales	f__Pseudanabaenaceae	g__Leptolyngbya	s__unclassified	0	0	0	0	0	0	0	0	0	1	0	0	0	1	0	0	0	0
585	k__Bacteria	p__Elusimicrobia	c__Elusimicrobia	o__FAC88	f__91otu12128	g__94otu30365	s__97otu84527	1	1	1	0	0	0	0	0	1	0	0	0	1	1	0	0	1	0
586	k__Bacteria	p__Fusobacteria	c__Fusobacteriia	o__Fusobacteriales	f__Leptotrichiaceae	g__Leptotrichia	s__unclassified	0	1	0	1	1	1	0	1	1	0	0	0	0	1	0	0	1	0
587	k__Bacteria	p__Proteobacteria	c__Alphaproteobacteria	o__Rhizobiales	f__Rhizobiaceae	g__unclassified	s__unclassified	1	1	1	1	0	1	1	1	1	1	1	1	0	0	0	1	1	1
588	k__Bacteria	p__Proteobacteria	c__Alphaproteobacteria	o__Rhodospirillales	f__Acetobacteraceae	g__unclassified	s__unclassified	1	1	1	0	0	0	0	1	1	0	0	0	0	0	0	0	1	0
589	k__Bacteria	p__Proteobacteria	c__Betaproteobacteria	o__85otu4392	f__unclassified	g__unclassified	s__unclassified	1	0	1	0	0	0	0	1	0	0	0	0	0	0	0	0	0	0
590	k__Archaea	p__Euryarchaeota	c__Thermoplasmata	o__E2	f__Marine group II	g__unclassified	s__unclassified	0	0	0	0	1	0	1	1	1	0	1	0	0	0	0	1	1	1
591	k__Bacteria	p__Acidobacteria	c__[Chloracidobacteria]	o__RB41	f__unclassified	g__unclassified	s__unclassified	0	1	1	0	1	0	1	1	1	0	0	0	1	1	1	1	1	1
592	k__Bacteria	p__[Caldithrix]	c__KSB1	o__GW-22	f__91otu3356	g__94otu7403	s__97otu8895	0	0	0	0	0	0	0	0	0	1	1	1	1	0	1	0	0	0
593	k__Bacteria	p__[Thermi]	c__Deinococci	o__Deinococcales	f__Deinococcaceae	g__Deinococcus	s__unclassified	1	1	1	1	1	1	1	1	0	1	1	1	1	1	1	1	0	1
594	k__Bacteria	p__Synergistetes	c__Synergistia	o__Synergistales	f__Dethiosulfovibrionaceae	g__TG5	s__unclassified	1	0	1	0	1	0	0	0	0	1	1	1	1	1	0	0	0	0
595	k__Bacteria	p__Proteobacteria	c__Gammaproteobacteria	o__Aeromonadales	f__91otu18727	g__94otu37119	s__97otu41313	1	1	1	1	0	0	0	0	0	1	1	1	1	0	1	0	0	0
596	k__Bacteria	p__Fusobacteria	c__Fusobacteriia	o__Fusobacteriales	f__Fusobacteriaceae	g__Fusobacterium	s__97otu91970	0	1	0	1	1	1	0	0	0	0	0	0	0	0	0	0	1	0
597	k__Bacteria	p__Firmicutes	c__Clostridia	o__Clostridiales	f__unclassified	g__unclassified	s__unclassified	0	0	0	0	0	0	1	1	1	0	0	0	0	0	0	1	1	0
598	k__Bacteria	p__Firmicutes	c__Clostridia	o__Clostridiales	f__Lachnospiraceae	g__Blautia	s__producta	1	1	1	1	1	1	0	0	0	0	0	0	0	1	0	0	0	0
599	k__Bacteria	p__Firmicutes	c__Clostridia	o__Clostridiales	f__Ruminococcaceae	g__Ruminococcus	s__flavefaciens	0	1	1	1	1	1	0	0	0	0	0	0	0	1	0	0	0	0
600	k__Bacteria	p__Firmicutes	c__Clostridia	o__Clostridiales	f__Ruminococcaceae	g__Ruminococcus	s__flavefaciens	0	0	0	0	0	0	0	0	0	1	1	0	1	0	1	0	0	0
601	k__Bacteria	p__Firmicutes	c__Clostridia	o__Clostridiales	f__unclassified	g__unclassified	s__unclassified	0	0	0	0	0	0	1	0	0	1	1	1	0	0	1	0	0	0
602	k__Bacteria	p__Proteobacteria	c__Betaproteobacteria	o__Burkholderiales	f__Burkholderiaceae	g__Burkholderia	s__97otu3258	1	1	1	1	0	0	1	1	1	1	1	1	1	0	1	1	1	1
603	k__Bacteria	p__Proteobacteria	c__Betaproteobacteria	o__Burkholderiales	f__Comamonadaceae	g__Limnobacter	s__97otu97644	1	1	1	1	0	1	1	1	1	1	1	1	1	0	1	1	1	1
604	k__Bacteria	p__Proteobacteria	c__Betaproteobacteria	o__Burkholderiales	f__unclassified	g__unclassified	s__unclassified	1	1	1	0	0	0	0	1	1	0	0	0	0	0	0	1	1	0
605	k__Bacteria	p__Proteobacteria	c__Betaproteobacteria	o__Burkholderiales	f__Comamonadaceae	g__94otu8736	s__97otu54856	1	0	0	0	1	0	0	1	1	0	0	0	0	0	0	0	1	0
606	k__Bacteria	p__Proteobacteria	c__Betaproteobacteria	o__Burkholderiales	f__Alcaligenaceae	g__Sutterella	s__97otu36106	1	0	0	0	1	0	0	1	1	0	0	0	0	0	0	0	1	0
607	k__Bacteria	p__Proteobacteria	c__Alphaproteobacteria	o__Sphingomonadales	f__Sphingomonadaceae	g__Sphingomonas	s__unclassified	0	0	0	0	1	0	1	1	1	0	0	0	0	0	0	1	1	1
608	k__Bacteria	p__Proteobacteria	c__Alphaproteobacteria	o__Sphingomonadales	f__Sphingomonadaceae	g__Sphingopyxis	s__unclassified	0	0	0	0	0	1	1	1	1	0	0	0	0	0	0	1	1	1
609	k__Bacteria	p__Proteobacteria	c__Gammaproteobacteria	o__Oceanospirillales	f__Halomonadaceae	g__Candidatus Portiera	s__97otu4094	1	1	1	1	0	0	1	1	1	1	1	1	0	0	0	1	1	1
610	k__Bacteria	p__Bacteroidetes	c__Bacteroidia	o__Bacteroidales	f__Bacteroidaceae	g__Bacteroides	s__unclassified	0	0	0	0	0	0	0	0	0	1	1	1	0	0	1	0	1	0
611	k__Bacteria	p__Bacteroidetes	c__Bacteroidia	o__Bacteroidales	f__unclassified	g__unclassified	s__unclassified	0	1	0	1	1	1	0	1	1	0	0	0	1	0	0	0	1	0
612	k__Bacteria	p__Bacteroidetes	c__Bacteroidia	o__Bacteroidales	f__S24-7	g__94otu9584	s__unclassified	0	1	0	0	0	0	0	0	0	1	1	1	0	0	1	0	0	0
613	k__Bacteria	p__Bacteroidetes	c__Flavobacteriia	o__Flavobacteriales	f__Flavobacteriaceae	g__Flavobacterium	s__97otu97121	0	0	0	0	0	0	1	1	1	0	0	0	0	0	0	1	1	1
614	k__Bacteria	p__Bacteroidetes	c__Flavobacteriia	o__Flavobacteriales	f__[Weeksellaceae]	g__Chryseobacterium	s__unclassified	1	1	1	1	0	0	0	0	0	1	0	1	0	0	0	0	0	0
615	k__Bacteria	p__Bacteroidetes	c__Flavobacteriia	o__Flavobacteriales	f__Flavobacteriaceae	g__Flavobacterium	s__97otu40819	1	0	0	0	0	0	0	1	1	0	0	1	0	0	0	0	1	0
616	k__Bacteria	p__Bacteroidetes	c__Flavobacteriia	o__Flavobacteriales	f__[Weeksellaceae]	g__Chryseobacterium	s__97otu33915	0	0	0	0	1	0	0	0	0	1	1	1	1	0	0	0	0	0
617	k__Bacteria	p__Nitrospirae	c__Nitrospira	o__Nitrospirales	f__[Thermodesulfovibrionaceae]	g__BD2-6	s__97otu60355	1	1	0	0	1	1	0	0	0	1	0	1	1	0	1	0	0	0
618	k__Bacteria	p__OP3	c__BD4-9	o__85otu1017	f__91otu6690	g__94otu13467	s__97otu75461	1	0	1	1	0	0	1	0	0	0	0	0	0	0	0	1	0	1
619	k__Bacteria	p__Actinobacteria	c__MB-A2-108	o__0319-7L14	f__91otu956	g__94otu1364	s__unclassified	1	1	0	0	1	0	1	0	0	1	1	1	1	1	0	1	0	1
620	k__Bacteria	p__73otu142	c__79otu62	o__85otu2075	f__91otu7017	g__94otu18798	s__unclassified	0	0	0	0	1	1	1	1	1	0	0	0	0	1	0	1	1	0
621	k__Bacteria	p__Planctomycetes	c__Phycisphaerae	o__MSBL9	f__91otu4288	g__94otu10080	s__97otu62283	0	0	0	1	0	1	1	0	0	0	0	0	0	0	0	1	0	1
622	k__Bacteria	p__Firmicutes	c__Bacilli	o__Bacillales	f__unclassified	g__unclassified	s__unclassified	0	0	1	0	0	0	1	0	0	0	0	0	0	0	1	1	0	1
623	k__Bacteria	p__Firmicutes	c__Bacilli	o__Bacillales	f__Bacillaceae	g__Anoxybacillus	s__kestanbolensis	0	1	0	1	1	1	0	0	0	0	0	0	0	0	0	0	0	1
624	k__Bacteria	p__Firmicutes	c__Bacilli	o__Bacillales	f__91otu4273	g__94otu1226	s__97otu3431	1	1	1	0	1	0	0	0	0	1	0	0	0	0	0	0	1	0
625	k__Bacteria	p__Firmicutes	c__Bacilli	o__Bacillales	f__Bacillaceae	g__94otu15474	s__97otu97978	0	1	1	1	0	1	1	1	1	1	1	0	0	1	1	1	1	1
626	k__Bacteria	p__Firmicutes	c__Bacilli	o__Bacillales	f__Bacillaceae	g__Bacillus	s__97otu98718	0	1	0	1	1	1	1	0	0	1	0	0	0	1	0	1	0	1
627	k__Bacteria	p__Firmicutes	c__Bacilli	o__Bacillales	f__Bacillaceae	g__unclassified	s__unclassified	0	1	0	1	1	1	0	0	0	0	1	0	0	0	0	0	0	1
628	k__Bacteria	p__Gemmatimonadetes	c__Gemm-2	o__85otu2360	f__91otu6522	g__94otu1602	s__97otu1870	0	1	0	1	1	0	0	0	0	0	0	0	1	1	1	0	0	0
629	k__Bacteria	p__Actinobacteria	c__Actinobacteria	o__Actinomycetales	f__Micrococcaceae	g__94otu9041	s__97otu8599	1	1	0	0	0	0	0	1	0	0	0	0	0	0	0	0	0	0
630	k__Bacteria	p__Actinobacteria	c__Actinobacteria	o__Actinomycetales	f__Pseudonocardiaceae	g__94otu17820	s__97otu19659	1	1	1	1	1	1	1	1	1	1	0	0	1	1	0	1	1	1
631	k__Bacteria	p__Actinobacteria	c__Actinobacteria	o__Actinomycetales	f__Corynebacteriaceae	g__Corynebacterium	s__unclassified	1	1	1	1	1	1	0	0	0	0	0	0	1	0	0	1	0	0
632	k__Bacteria	p__Actinobacteria	c__Actinobacteria	o__Actinomycetales	f__Micrococcaceae	g__94otu9041	s__unclassified	1	1	1	1	1	1	1	1	1	1	1	1	1	1	1	1	1	1
633	k__Bacteria	p__Actinobacteria	c__Actinobacteria	o__Actinomycetales	f__Micrococcaceae	g__Kocuria	s__palustris	0	0	1	1	0	1	0	0	0	1	0	0	1	0	1	0	0	0
634	k__Bacteria	p__Actinobacteria	c__Actinobacteria	o__Actinomycetales	f__Micrococcaceae	g__Arthrobacter	s__97otu97525	1	1	1	1	0	0	0	1	1	0	0	0	1	1	0	0	0	0
635	k__Bacteria	p__Actinobacteria	c__Actinobacteria	o__Actinomycetales	f__Corynebacteriaceae	g__Corynebacterium	s__97otu98085	1	0	1	1	1	0	0	0	1	1	1	1	1	1	1	0	1	0
636	k__Bacteria	p__Actinobacteria	c__Actinobacteria	o__Actinomycetales	f__Geodermatophilaceae	g__Modestobacter	s__unclassified	0	0	0	0	0	0	0	1	1	0	0	0	1	1	0	0	1	0
637	k__Bacteria	p__Actinobacteria	c__Actinobacteria	o__Actinomycetales	f__Microbacteriaceae	g__unclassified	s__unclassified	0	1	0	0	0	0	1	0	0	0	1	1	0	0	0	1	0	0
638	k__Bacteria	p__Actinobacteria	c__Actinobacteria	o__Actinomycetales	f__Streptomycetaceae	g__Streptomyces	s__97otu81043	0	0	0	0	0	1	1	1	1	0	0	0	0	0	0	1	1	1
639	k__Bacteria	p__Actinobacteria	c__Actinobacteria	o__Actinomycetales	f__Streptomycetaceae	g__Streptomyces	s__97otu18625	0	0	0	0	0	1	1	1	1	0	0	0	0	0	0	1	1	1
640	k__Bacteria	p__Actinobacteria	c__Actinobacteria	o__Actinomycetales	f__unclassified	g__unclassified	s__unclassified	0	1	0	0	0	0	1	0	0	1	1	0	0	0	0	1	0	1
641	k__Bacteria	p__Actinobacteria	c__Actinobacteria	o__Actinomycetales	f__unclassified	g__unclassified	s__unclassified	0	0	0	0	0	0	1	1	1	0	0	0	0	0	0	1	1	1
642	k__Bacteria	p__Actinobacteria	c__Actinobacteria	o__Actinomycetales	f__Mycobacteriaceae	g__Mycobacterium	s__97otu22898	0	0	0	0	0	0	1	1	1	0	0	0	0	0	0	1	1	1
643	k__Bacteria	p__Actinobacteria	c__Actinobacteria	o__Actinomycetales	f__unclassified	g__unclassified	s__unclassified	0	0	0	0	0	1	1	1	1	0	0	0	0	0	0	1	1	1
644	k__Bacteria	p__Actinobacteria	c__Actinobacteria	o__Actinomycetales	f__Nocardiaceae	g__Rhodococcus	s__unclassified	0	0	0	1	0	0	1	1	1	0	0	0	0	0	0	0	1	1
645	k__Bacteria	p__Actinobacteria	c__Actinobacteria	o__Actinomycetales	f__Nocardioidaceae	g__94otu43023	s__97otu48472	0	0	0	0	0	0	1	1	1	0	0	0	0	0	0	1	1	1
646	k__Bacteria	p__Actinobacteria	c__Actinobacteria	o__Actinomycetales	f__91otu4362	g__94otu10418	s__97otu90307	1	1	1	1	1	0	1	1	1	0	1	0	1	1	0	1	1	1
647	k__Bacteria	p__Firmicutes	c__Bacilli	o__Lactobacillales	f__Enterococcaceae	g__Enterococcus	s__97otu11515	1	1	1	1	1	1	1	1	1	1	1	1	1	1	0	1	1	1
648	k__Bacteria	p__Firmicutes	c__Bacilli	o__Lactobacillales	f__Streptococcaceae	g__Streptococcus	s__97otu6973	1	1	1	0	1	1	1	1	1	0	0	0	0	0	0	0	1	0
649	k__Bacteria	p__Proteobacteria	c__Alphaproteobacteria	o__Rhizobiales	f__Rhizobiaceae	g__94otu19076	s__97otu86302	1	0	1	1	1	1	0	0	0	0	0	0	0	1	0	0	0	0
650	k__Bacteria	p__Proteobacteria	c__Alphaproteobacteria	o__Rhizobiales	f__Hyphomicrobiaceae	g__Hyphomicrobium	s__97otu28091	1	1	1	1	1	1	1	1	1	0	0	0	0	1	0	1	1	1
651	k__Bacteria	p__Proteobacteria	c__Alphaproteobacteria	o__Rhizobiales	f__91otu10211	g__94otu28582	s__97otu61374	1	1	0	0	1	0	1	1	1	0	0	0	1	0	0	1	0	1
652	k__Bacteria	p__Proteobacteria	c__Alphaproteobacteria	o__Rhizobiales	f__Rhizobiaceae	g__94otu12765	s__97otu56807	1	1	0	0	0	0	1	1	1	0	0	0	0	0	0	1	1	1
653	k__Bacteria	p__Proteobacteria	c__Deltaproteobacteria	o__Desulfobacterales	f__unclassified	g__unclassified	s__unclassified	1	1	1	0	0	0	1	0	0	0	0	0	0	0	0	1	0	1
654	k__Bacteria	p__Fibrobacteres	c__TG3	o__TG3-1	f__MAT-CR-H6-H10	g__unclassified	s__unclassified	0	0	0	0	0	0	1	1	1	0	0	0	0	0	0	1	1	1
655	k__Bacteria	p__[Caldithrix]	c__KSB1	o__GW-22	f__91otu3356	g__94otu7403	s__97otu8895	0	0	0	0	0	0	1	1	1	0	0	0	0	0	0	1	0	1
656	k__Bacteria	p__OP11	c__WCHB1-64	o__K2-4-19	f__unclassified	g__unclassified	s__unclassified	1	1	0	1	1	0	1	0	0	1	1	1	1	0	0	0	0	0
657	k__Bacteria	p__Cyanobacteria	c__Synechococcophycideae	o__Synechococcales	f__Synechococcaceae	g__Synechococcus	s__unclassified	0	0	0	0	0	0	1	1	0	0	0	0	0	0	0	1	1	1
658	k__Bacteria	p__73otu1	c__79otu624	o__unclassified	f__unclassified	g__unclassified	s__unclassified	1	1	1	1	1	1	1	0	0	1	1	1	1	1	1	1	0	1
659	k__Bacteria	p__Planctomycetes	c__Phycisphaerae	o__unclassified	f__unclassified	g__unclassified	s__unclassified	1	1	0	1	1	1	1	0	1	0	0	0	0	0	0	0	0	1
660	k__Bacteria	p__Planctomycetes	c__Phycisphaerae	o__Phycisphaerales	f__Phycisphaeraceae	g__94otu32405	s__97otu35901	0	0	0	0	0	0	1	1	1	0	0	0	0	0	0	1	1	1
661	k__Bacteria	p__Planctomycetes	c__Phycisphaerae	o__unclassified	f__unclassified	g__unclassified	s__unclassified	1	1	0	0	1	0	1	1	1	0	0	0	0	0	0	1	1	1
662	k__Bacteria	p__Chloroflexi	c__Anaerolineae	o__Anaerolineales	f__Anaerolinaceae	g__unclassified	s__unclassified	0	1	0	1	1	1	0	1	1	0	0	0	1	1	0	0	1	0
663	k__Bacteria	p__Chloroflexi	c__Anaerolineae	o__OPB11	f__unclassified	g__unclassified	s__unclassified	1	1	1	1	1	1	0	1	1	1	1	1	1	1	1	1	0	1
664	k__Bacteria	p__Chloroflexi	c__Anaerolineae	o__SBR1031	f__A4b	g__94otu6381	s__97otu62009	1	1	1	1	0	0	1	0	0	1	1	1	1	0	0	1	0	1
665	k__Bacteria	p__SAR406	c__AB16	o__Arctic96B-7	f__A714017	g__SGSH944	s__97otu80599	1	1	1	1	1	1	1	1	1	1	1	1	1	1	1	1	1	1
666	k__Bacteria	p__SAR406	c__AB16	o__Arctic96B-7	f__A714017	g__ZA3312c	s__97otu83156	1	1	1	1	1	1	1	1	1	1	1	1	1	1	1	1	1	1
667	k__Bacteria	p__Firmicutes	c__Bacilli	o__Bacillales	f__unclassified	g__unclassified	s__unclassified	0	1	0	1	1	1	1	0	0	1	1	1	0	0	0	1	0	1
668	k__Bacteria	p__Firmicutes	c__Bacilli	o__unclassified	f__unclassified	g__unclassified	s__unclassified	0	1	0	1	1	1	0	0	0	0	0	0	0	1	0	0	0	0
669	k__Bacteria	p__Firmicutes	c__Bacilli	o__Gemellales	f__Gemellaceae	g__94otu3263	s__97otu90214	0	0	0	0	1	0	0	0	0	0	1	1	1	0	1	0	0	0
670	k__Bacteria	p__Firmicutes	c__Bacilli	o__Bacillales	f__Planococcaceae	g__unclassified	s__unclassified	0	0	0	0	0	0	1	1	1	0	0	1	1	1	0	1	1	1
671	k__Bacteria	p__Firmicutes	c__Bacilli	o__Bacillales	f__Bacillaceae	g__unclassified	s__unclassified	0	0	1	0	1	0	1	1	0	1	1	1	1	0	1	1	1	1
672	k__Bacteria	p__Spirochaetes	c__Spirochaetes	o__Spirochaetales	f__Spirochaetaceae	g__Treponema	s__unclassified	0	0	0	0	0	0	0	0	0	1	1	1	1	0	1	0	0	0
673	k__Bacteria	p__Planctomycetes	c__Planctomycetia	o__Pirellulales	f__Pirellulaceae	g__unclassified	s__unclassified	1	1	1	1	1	1	1	1	1	1	1	1	1	1	1	1	1	1
674	k__Bacteria	p__WS3	c__PRR-12	o__GN03	f__KSB4	g__unclassified	s__unclassified	0	1	0	0	1	1	1	1	1	0	0	0	0	0	0	1	1	1
675	k__Bacteria	p__WS3	c__PRR-12	o__PBS-III-9	f__unclassified	g__unclassified	s__unclassified	1	1	1	1	1	1	1	0	0	1	1	1	1	1	1	1	0	1
676	k__Bacteria	p__[Thermi]	c__Deinococci	o__unclassified	f__unclassified	g__unclassified	s__unclassified	0	0	1	1	1	0	0	0	0	0	0	0	0	0	0	0	0	0
677	k__Bacteria	p__[Thermi]	c__Deinococci	o__Deinococcales	f__Trueperaceae	g__B-42	s__97otu94249	0	1	0	0	0	0	0	1	1	1	1	1	1	0	1	0	1	0
678	k__Bacteria	p__[Thermi]	c__Deinococci	o__Deinococcales	f__Deinococcaceae	g__Deinococcus	s__97otu8504	1	1	0	0	0	0	0	0	0	0	0	0	1	0	0	0	0	0
679	k__Bacteria	p__[Thermi]	c__Deinococci	o__Deinococcales	f__Trueperaceae	g__Truepera	s__97otu98816	1	1	1	1	0	1	1	1	1	1	1	1	1	1	1	1	1	1
680	k__Bacteria	p__SC4	c__79otu914	o__unclassified	f__unclassified	g__unclassified	s__unclassified	1	1	1	1	1	0	1	0	0	0	1	1	1	1	1	0	0	1
681	k__Bacteria	p__Firmicutes	c__Clostridia	o__Clostridiales	f__unclassified	g__unclassified	s__unclassified	0	0	0	0	0	0	0	0	0	1	1	0	1	1	0	0	0	1
682	k__Bacteria	p__Firmicutes	c__Clostridia	o__Clostridiales	f__Clostridiaceae	g__Clostridium	s__97otu87464	0	0	0	0	0	0	1	1	1	0	0	0	0	0	0	1	1	1
683	k__Bacteria	p__Firmicutes	c__Clostridia	o__SHA-98	f__91otu7719	g__94otu24098	s__unclassified	0	0	0	0	0	1	1	1	1	0	1	0	0	0	0	1	1	1
684	k__Bacteria	p__Firmicutes	c__Clostridia	o__Clostridiales	f__Lachnospiraceae	g__[Ruminococcus]	s__unclassified	0	0	0	0	0	0	1	1	1	0	1	0	1	0	0	1	1	1
685	k__Bacteria	p__Firmicutes	c__Clostridia	o__Clostridiales	f__Clostridiaceae	g__Clostridium	s__perfringens	0	0	0	0	0	0	1	1	1	0	0	0	0	0	0	1	1	1
686	k__Bacteria	p__TM7	c__TM7-1	o__85otu4207	f__91otu13234	g__94otu25714	s__97otu86396	0	0	0	0	0	0	1	1	1	0	0	0	0	0	0	1	1	1
687	k__Bacteria	p__TM6	c__SJA-4	o__85otu1955	f__unclassified	g__unclassified	s__unclassified	0	0	0	1	0	1	0	0	0	0	0	0	0	0	1	1	0	0
689	k__Bacteria	p__Proteobacteria	c__Betaproteobacteria	o__Rhodocyclales	f__Rhodocyclaceae	g__Thauera	s__97otu94461	0	0	0	1	0	1	0	0	0	0	0	0	0	0	0	0	0	0
690	k__Bacteria	p__Proteobacteria	c__Betaproteobacteria	o__unclassified	f__unclassified	g__unclassified	s__unclassified	1	0	1	1	0	1	0	1	1	1	1	1	0	0	0	1	1	0
691	k__Bacteria	p__Proteobacteria	c__Betaproteobacteria	o__Burkholderiales	f__Burkholderiaceae	g__Burkholderia	s__97otu63	0	1	1	1	1	0	1	1	1	1	1	1	1	0	1	1	1	1
692	k__Bacteria	p__Proteobacteria	c__Betaproteobacteria	o__unclassified	f__unclassified	g__unclassified	s__unclassified	1	0	1	1	0	0	0	1	1	0	0	0	0	0	0	0	1	0
693	k__Bacteria	p__Proteobacteria	c__Betaproteobacteria	o__85otu4392	f__91otu8759	g__94otu957	s__97otu53459	1	1	0	0	0	0	0	1	1	0	0	0	0	0	0	0	1	0
694	k__Bacteria	p__Proteobacteria	c__Betaproteobacteria	o__Methylophilales	f__Methylophilaceae	g__unclassified	s__unclassified	1	0	0	0	0	0	0	1	1	0	0	0	0	0	0	0	1	0
695	k__Bacteria	p__Proteobacteria	c__Betaproteobacteria	o__MND1	f__91otu8095	g__94otu28033	s__97otu36068	0	0	0	0	0	0	0	1	1	1	0	0	0	0	0	0	1	0
696	k__Bacteria	p__Proteobacteria	c__Betaproteobacteria	o__Burkholderiales	f__Alcaligenaceae	g__94otu8453	s__97otu18832	0	0	0	1	0	0	0	1	1	0	0	0	0	1	0	0	1	0
697	k__Bacteria	p__Proteobacteria	c__Betaproteobacteria	o__85otu2071	f__91otu5833	g__94otu12130	s__97otu13768	1	1	1	1	0	1	1	0	0	0	0	0	0	0	0	1	0	1
698	k__Bacteria	p__Proteobacteria	c__Betaproteobacteria	o__Burkholderiales	f__Comamonadaceae	g__unclassified	s__unclassified	0	0	0	1	0	1	0	1	1	0	0	0	0	0	0	0	1	0
699	k__Bacteria	p__Proteobacteria	c__Betaproteobacteria	o__Burkholderiales	f__Comamonadaceae	g__94otu9312	s__97otu1112	1	0	0	1	1	1	0	1	1	0	0	0	0	0	0	0	1	0
700	k__Bacteria	p__Proteobacteria	c__Betaproteobacteria	o__unclassified	f__unclassified	g__unclassified	s__unclassified	0	0	0	1	0	1	1	0	0	0	0	0	0	0	0	1	0	1
701	k__Bacteria	p__Proteobacteria	c__Betaproteobacteria	o__Burkholderiales	f__Comamonadaceae	g__unclassified	s__unclassified	1	0	1	1	0	0	0	0	0	1	1	1	0	0	0	0	0	0
702	k__Bacteria	p__Proteobacteria	c__Betaproteobacteria	o__Burkholderiales	f__Alcaligenaceae	g__94otu7505	s__97otu8810	0	0	0	0	0	0	0	0	0	1	0	0	0	0	0	0	0	0
703	k__Bacteria	p__73otu205	c__79otu1106	o__unclassified	f__unclassified	g__unclassified	s__unclassified	0	0	1	1	1	1	0	0	0	0	0	0	0	1	0	0	0	0
704	k__Bacteria	p__73otu205	c__79otu1106	o__85otu78	f__91otu6121	g__94otu12555	s__97otu64218	1	1	0	1	1	1	1	1	1	0	0	0	0	1	0	1	1	1
705	k__Bacteria	p__WS6	c__B142	o__85otu4106	f__91otu21538	g__94otu44865	s__97otu97267	0	0	0	0	0	0	1	1	1	0	0	0	0	0	0	1	1	1
706	k__Bacteria	p__Elusimicrobia	c__Elusimicrobia	o__Elusimicrobiales	f__unclassified	g__unclassified	s__unclassified	0	0	0	0	0	0	0	0	0	1	1	1	1	0	1	0	0	0
707	k__Bacteria	p__OD1	c__ABY1	o__85otu2364	f__91otu10907	g__94otu20964	s__97otu23015	1	1	1	1	1	1	0	1	1	0	1	0	1	1	0	0	1	1
708	k__Bacteria	p__TM7	c__TM7-3	o__unclassified	f__unclassified	g__unclassified	s__unclassified	0	0	0	0	0	0	1	1	1	0	0	0	0	0	0	1	1	1
709	k__Bacteria	p__OP8	c__OP8_1	o__85otu3907	f__91otu1126	g__94otu39079	s__97otu92531	0	0	0	0	0	0	1	0	0	0	0	0	1	0	1	1	0	1
710	k__Bacteria	p__Proteobacteria	c__Alphaproteobacteria	o__unclassified	f__unclassified	g__unclassified	s__unclassified	1	1	1	1	1	0	1	1	1	0	0	1	0	0	0	1	1	1
711	k__Bacteria	p__Proteobacteria	c__Alphaproteobacteria	o__unclassified	f__unclassified	g__unclassified	s__unclassified	1	1	1	1	1	0	1	1	1	0	0	1	0	0	0	1	1	1
712	k__Bacteria	p__Proteobacteria	c__Alphaproteobacteria	o__Rhizobiales	f__Bradyrhizobiaceae	g__Bradyrhizobium	s__97otu40052	0	1	0	0	0	0	1	1	1	0	0	0	1	0	1	0	0	1
713	k__Bacteria	p__Proteobacteria	c__Alphaproteobacteria	o__Rhizobiales	f__unclassified	g__unclassified	s__unclassified	0	1	0	0	1	0	1	1	1	0	0	0	1	0	1	1	1	1
714	k__Bacteria	p__Proteobacteria	c__Alphaproteobacteria	o__Sphingomonadales	f__Sphingomonadaceae	g__94otu10934	s__97otu4760	0	1	1	0	1	1	1	1	1	0	0	0	0	0	0	1	1	1
715	k__Bacteria	p__Proteobacteria	c__Alphaproteobacteria	o__Rhizobiales	f__Hyphomicrobiaceae	g__Devosia	s__unclassified	0	0	0	0	0	1	1	1	1	0	0	0	0	0	0	1	1	0
716	k__Bacteria	p__Proteobacteria	c__Alphaproteobacteria	o__unclassified	f__unclassified	g__unclassified	s__unclassified	1	0	0	0	0	1	1	1	1	0	0	0	0	0	0	1	1	1
717	k__Bacteria	p__Proteobacteria	c__Alphaproteobacteria	o__Sphingomonadales	f__Sphingomonadaceae	g__Novosphingobium	s__97otu32081	1	1	1	1	0	0	1	0	0	0	0	0	0	0	0	1	0	1
718	k__Bacteria	p__Proteobacteria	c__Alphaproteobacteria	o__Rhizobiales	f__unclassified	g__unclassified	s__unclassified	1	1	0	1	1	1	1	0	0	0	0	0	0	0	0	1	0	1
719	k__Bacteria	p__Proteobacteria	c__Alphaproteobacteria	o__unclassified	f__unclassified	g__unclassified	s__unclassified	1	1	1	1	1	1	1	1	1	0	0	0	0	0	0	1	1	1
720	k__Bacteria	p__Proteobacteria	c__Alphaproteobacteria	o__Rhizobiales	f__unclassified	g__unclassified	s__unclassified	0	0	0	0	1	1	1	0	0	0	0	0	0	0	0	1	0	1
721	k__Bacteria	p__Proteobacteria	c__Alphaproteobacteria	o__unclassified	f__unclassified	g__unclassified	s__unclassified	1	0	0	0	0	0	1	1	0	0	0	0	0	1	0	1	0	1
722	k__Bacteria	p__Proteobacteria	c__Alphaproteobacteria	o__Rhizobiales	f__Phyllobacteriaceae	g__94otu33504	s__unclassified	0	0	0	0	1	0	1	1	0	0	0	0	0	0	0	1	0	1
723	k__Bacteria	p__Proteobacteria	c__Alphaproteobacteria	o__Rhizobiales	f__unclassified	g__unclassified	s__unclassified	1	1	0	1	1	0	1	1	1	0	0	0	0	1	0	1	1	1
724	k__Bacteria	p__Proteobacteria	c__Alphaproteobacteria	o__Rhizobiales	f__unclassified	g__unclassified	s__unclassified	1	1	0	0	1	0	1	1	1	0	0	0	0	0	0	1	1	1
725	k__Bacteria	p__Proteobacteria	c__Alphaproteobacteria	o__Rhizobiales	f__Hyphomicrobiaceae	g__Hyphomicrobium	s__unclassified	1	0	0	1	1	1	0	0	0	0	0	0	0	1	0	0	0	1
726	k__Bacteria	p__Proteobacteria	c__Alphaproteobacteria	o__Rhizobiales	f__Hyphomicrobiaceae	g__94otu33371	s__unclassified	0	1	0	1	1	1	0	0	0	0	0	0	0	1	0	0	0	0
727	k__Bacteria	p__Proteobacteria	c__Alphaproteobacteria	o__Rhizobiales	f__unclassified	g__unclassified	s__unclassified	1	1	1	1	1	1	0	1	1	0	0	0	0	0	0	0	1	0
728	k__Bacteria	p__Proteobacteria	c__Alphaproteobacteria	o__Rhodospirillales	f__Rhodospirillaceae	g__94otu32172	s__97otu50839	1	1	1	1	1	0	0	0	0	0	0	0	0	0	0	0	0	0
729	k__Bacteria	p__Proteobacteria	c__Gammaproteobacteria	o__Pseudomonadales	f__Pseudomonadaceae	g__Pseudomonas	s__97otu67787	1	1	1	1	1	1	1	1	1	1	1	1	0	0	0	1	1	1
730	k__Bacteria	p__Proteobacteria	c__Gammaproteobacteria	o__Aeromonadales	f__Aeromonadaceae	g__94otu36664	s__97otu31428	1	1	1	1	1	0	0	0	0	0	0	0	0	0	0	0	0	0
731	k__Bacteria	p__Proteobacteria	c__Gammaproteobacteria	o__Aeromonadales	f__Aeromonadaceae	g__94otu18710	s__97otu49157	1	1	1	1	1	0	0	0	0	0	0	0	0	0	0	0	0	0
732	k__Bacteria	p__Proteobacteria	c__Gammaproteobacteria	o__Pseudomonadales	f__Pseudomonadaceae	g__Pseudomonas	s__stutzeri	1	1	1	1	0	1	1	1	1	1	1	0	0	0	0	1	1	1
733	k__Bacteria	p__Proteobacteria	c__Gammaproteobacteria	o__unclassified	f__unclassified	g__unclassified	s__unclassified	1	1	1	1	0	1	0	0	0	1	1	0	0	0	0	0	0	0
734	k__Bacteria	p__Proteobacteria	c__Gammaproteobacteria	o__Oceanospirillales	f__Halomonadaceae	g__Candidatus Portiera	s__unclassified	1	1	1	1	0	0	1	1	1	1	1	1	0	0	0	1	1	1
735	k__Bacteria	p__Proteobacteria	c__Gammaproteobacteria	o__Oceanospirillales	f__unclassified	g__unclassified	s__unclassified	1	1	1	0	0	0	1	1	1	1	1	1	1	0	1	1	1	1
736	k__Bacteria	p__Proteobacteria	c__Gammaproteobacteria	o__Pseudomonadales	f__Pseudomonadaceae	g__Pseudomonas	s__97otu2357	0	0	0	0	0	0	1	1	0	0	0	0	1	1	0	1	1	1
737	k__Bacteria	p__Proteobacteria	c__Gammaproteobacteria	o__unclassified	f__unclassified	g__unclassified	s__unclassified	0	1	0	0	0	1	0	1	1	1	1	1	0	0	0	0	1	0
738	k__Bacteria	p__Proteobacteria	c__Gammaproteobacteria	o__Xanthomonadales	f__Xanthomonadaceae	g__Luteimonas	s__97otu6030	1	1	1	0	0	1	1	1	1	1	1	1	1	0	1	1	1	1
739	k__Bacteria	p__Proteobacteria	c__Gammaproteobacteria	o__Xanthomonadales	f__Xanthomonadaceae	g__94otu8639	s__97otu2571	0	0	0	0	0	0	0	1	0	1	1	1	0	0	0	0	1	0
740	k__Bacteria	p__Proteobacteria	c__Gammaproteobacteria	o__Xanthomonadales	f__Xanthomonadaceae	g__94otu8639	s__97otu41674	1	1	1	1	0	1	1	1	1	1	1	1	1	0	1	1	1	1
741	k__Bacteria	p__Proteobacteria	c__Gammaproteobacteria	o__Pseudomonadales	f__Pseudomonadaceae	g__Pseudomonas	s__97otu43163	0	0	1	0	0	0	0	0	0	1	1	1	0	0	0	0	0	0
742	k__Bacteria	p__Proteobacteria	c__Gammaproteobacteria	o__Xanthomonadales	f__Xanthomonadaceae	g__Lysobacter	s__97otu48837	1	1	1	1	0	0	0	0	1	1	1	1	1	0	1	0	0	0
743	k__Bacteria	p__Proteobacteria	c__Gammaproteobacteria	o__Aeromonadales	f__Aeromonadaceae	g__unclassified	s__unclassified	1	1	1	1	1	0	0	0	0	0	0	0	0	0	0	0	0	0
744	k__Bacteria	p__Proteobacteria	c__Gammaproteobacteria	o__Xanthomonadales	f__Xanthomonadaceae	g__94otu8639	s__unclassified	1	1	1	0	0	0	0	0	0	1	1	1	1	0	0	0	0	1
745	k__Bacteria	p__Proteobacteria	c__Gammaproteobacteria	o__Alteromonadales	f__unclassified	g__unclassified	s__unclassified	0	0	0	0	0	0	1	0	0	1	1	1	1	1	1	1	0	1
746	k__Bacteria	p__Proteobacteria	c__Gammaproteobacteria	o__Alteromonadales	f__Alteromonadaceae	g__Marinobacter	s__unclassified	0	0	0	0	0	0	1	0	1	1	0	0	1	0	1	1	0	1
747	k__Bacteria	p__Proteobacteria	c__Gammaproteobacteria	o__Enterobacteriales	f__Enterobacteriaceae	g__unclassified	s__unclassified	0	0	0	0	0	0	1	0	1	1	1	1	0	1	0	1	0	0
748	k__Bacteria	p__Proteobacteria	c__Gammaproteobacteria	o__unclassified	f__unclassified	g__unclassified	s__unclassified	1	1	1	0	0	0	1	1	1	0	1	1	0	0	0	1	1	1
749	k__Bacteria	p__Proteobacteria	c__Gammaproteobacteria	o__Vibrionales	f__Vibrionaceae	g__Vibrio	s__unclassified	0	0	0	0	0	0	1	1	1	0	0	0	1	0	0	1	1	1
750	k__Bacteria	p__Proteobacteria	c__Gammaproteobacteria	o__Enterobacteriales	f__Enterobacteriaceae	g__Erwinia	s__97otu11167	0	0	0	0	0	0	1	1	1	0	0	0	1	0	0	1	1	1
751	k__Bacteria	p__Proteobacteria	c__Gammaproteobacteria	o__Enterobacteriales	f__Enterobacteriaceae	g__Erwinia	s__unclassified	0	0	0	0	0	0	1	1	1	0	0	0	0	0	0	1	1	1
752	k__Bacteria	p__Proteobacteria	c__Gammaproteobacteria	o__Xanthomonadales	f__Xanthomonadaceae	g__Stenotrophomonas	s__acidaminiphila	0	0	1	1	0	0	1	1	0	1	0	0	0	1	0	0	0	1
753	k__Bacteria	p__Proteobacteria	c__Gammaproteobacteria	o__unclassified	f__unclassified	g__unclassified	s__unclassified	0	0	0	1	0	1	0	0	0	1	1	1	0	0	0	0	0	0
754	k__Bacteria	p__Proteobacteria	c__Gammaproteobacteria	o__Alteromonadales	f__Alteromonadaceae	g__HB2-32-21	s__unclassified	0	0	0	0	0	0	1	1	1	0	0	0	0	0	0	1	1	1
755	k__Bacteria	p__SBR1093	c__EC214	o__85otu2655	f__91otu1018	g__94otu25992	s__97otu76686	0	0	0	0	0	0	1	1	1	0	0	0	0	0	0	1	1	1
756	k__Bacteria	p__Lentisphaerae	c__[Lentisphaeria]	o__unclassified	f__unclassified	g__unclassified	s__unclassified	0	0	0	0	0	0	1	1	1	0	0	0	0	0	0	1	1	1
757	k__Bacteria	p__Verrucomicrobia	c__Verruco-5	o__WCHB1-41	f__91otu2032	g__94otu24101	s__97otu56305	1	1	1	1	0	0	1	1	1	1	1	1	0	0	1	1	1	1
758	k__Bacteria	p__Cyanobacteria	c__Chloroplast	o__Stramenopiles	f__91otu4445	g__94otu10273	s__97otu44026	0	0	0	0	0	0	0	0	0	1	1	1	1	0	1	0	0	0
759	k__Bacteria	p__Cyanobacteria	c__Chloroplast	o__Chlorophyta	f__unclassified	g__unclassified	s__unclassified	1	1	1	1	1	1	1	1	1	1	1	1	1	1	1	1	1	1
760	k__Bacteria	p__Chlorobi	c__OPB56	o__85otu4337	f__91otu11483	g__94otu22071	s__97otu24253	0	0	0	0	0	0	1	1	1	0	0	0	0	0	0	1	1	1
761	k__Bacteria	p__BRC1	c__NPL-UPA2	o__85otu574	f__91otu12527	g__94otu24201	s__97otu26528	0	0	0	0	0	0	1	1	1	0	0	0	0	0	0	1	1	1
762	k__Bacteria	p__Tenericutes	c__Mollicutes	o__Anaeroplasmatales	f__Anaeroplasmataceae	g__Anaeroplasma	s__97otu56098	0	1	0	1	1	1	0	1	1	0	0	0	1	1	0	0	1	0
763	k__Bacteria	p__Tenericutes	c__Mollicutes	o__unclassified	f__unclassified	g__unclassified	s__unclassified	0	1	0	1	1	1	0	1	1	0	0	0	1	1	0	0	1	0
764	k__Bacteria	p__Tenericutes	c__Mollicutes	o__RF39	f__91otu8708	g__94otu33807	s__97otu12146	1	1	1	1	0	1	0	0	0	0	0	0	0	0	0	0	0	0
765	k__Bacteria	p__Tenericutes	c__Mollicutes	o__RF39	f__unclassified	g__unclassified	s__unclassified	1	1	1	1	1	1	1	0	0	1	1	1	1	1	1	1	0	1
766	k__Bacteria	p__Tenericutes	c__Mollicutes	o__unclassified	f__unclassified	g__unclassified	s__unclassified	0	1	1	1	1	1	1	1	0	0	0	0	0	1	0	1	0	1
767	k__Bacteria	p__Tenericutes	c__Mollicutes	o__Mycoplasmatales	f__Mycoplasmataceae	g__Mycoplasma	s__unclassified	0	1	1	1	0	1	0	1	0	0	0	0	0	0	0	0	0	0
768	k__Bacteria	p__Tenericutes	c__Mollicutes	o__unclassified	f__unclassified	g__unclassified	s__unclassified	1	1	1	0	1	0	1	1	1	1	1	1	1	0	1	1	1	1
769	k__Bacteria	p__Verrucomicrobia	c__Verruco-5	o__LD1-PB3	f__LD1-PA34	g__94otu209	s__97otu240	1	1	1	1	1	1	1	0	0	1	1	1	1	1	1	1	0	1
770	k__Bacteria	p__Verrucomicrobia	c__Verrucomicrobiae	o__Verrucomicrobiales	f__Verrucomicrobiaceae	g__unclassified	s__unclassified	0	0	0	0	0	0	1	1	1	0	0	0	0	0	0	1	1	1
771	k__Bacteria	p__Verrucomicrobia	c__unclassified	o__unclassified	f__unclassified	g__unclassified	s__unclassified	0	0	0	0	0	0	1	1	1	0	0	0	0	0	0	1	1	1
772	k__Bacteria	p__Verrucomicrobia	c__[Spartobacteria]	o__[Chthoniobacterales]	f__[Chthoniobacteraceae]	g__unclassified	s__unclassified	1	1	1	1	1	1	0	0	0	1	1	1	1	1	1	0	0	0
773	k__Bacteria	p__Verrucomicrobia	c__Verrucomicrobiae	o__Verrucomicrobiales	f__Verrucomicrobiaceae	g__Akkermansia	s__muciniphila	0	0	0	0	0	0	1	0	0	1	1	1	1	0	0	0	0	0
774	k__Bacteria	p__Verrucomicrobia	c__Verrucomicrobiae	o__Verrucomicrobiales	f__Verrucomicrobiaceae	g__94otu22125	s__97otu24312	0	0	0	0	0	1	0	0	0	1	0	1	1	0	0	0	0	0
775	k__Bacteria	p__Verrucomicrobia	c__Verruco-5	o__WCHB1-41	f__unclassified	g__unclassified	s__unclassified	0	0	0	0	0	1	0	1	0	1	1	1	0	0	1	0	1	0
776	k__Bacteria	p__Verrucomicrobia	c__Verrucomicrobiae	o__Verrucomicrobiales	f__Verrucomicrobiaceae	g__Akkermansia	s__muciniphila	1	1	1	1	1	0	0	1	1	1	1	1	1	1	1	0	1	0
777	k__Bacteria	p__Gemmatimonadetes	c__Gemm-1	o__85otu4434	f__91otu833	g__94otu46249	s__97otu52485	1	1	1	1	0	0	0	1	1	0	0	0	0	0	0	0	1	0
778	k__Bacteria	p__Gemmatimonadetes	c__Gemmatimonadetes	o__Gemmatimonadales	f__unclassified	g__unclassified	s__unclassified	0	0	0	0	0	0	0	0	0	1	0	1	0	0	1	0	1	0
779	k__Bacteria	p__Gemmatimonadetes	c__unclassified	o__unclassified	f__unclassified	g__unclassified	s__unclassified	0	0	0	0	1	1	0	0	0	0	1	0	1	1	0	0	0	0
780	k__Bacteria	p__Gemmatimonadetes	c__Gemmatimonadetes	o__Gemmatimonadales	f__91otu10174	g__94otu21098	s__97otu40958	1	1	1	1	1	0	1	1	1	0	0	0	0	0	0	0	1	1
781	k__Bacteria	p__Gemmatimonadetes	c__unclassified	o__unclassified	f__unclassified	g__unclassified	s__unclassified	0	1	0	1	1	1	1	1	1	1	0	1	1	0	1	1	1	1
782	k__Bacteria	p__OD1	c__ABY1	o__85otu2364	f__91otu11218	g__94otu21570	s__97otu23668	1	1	1	1	1	1	1	0	0	1	1	1	1	1	1	0	0	1
783	k__Bacteria	p__OD1	c__ABY1	o__85otu2364	f__unclassified	g__unclassified	s__unclassified	0	1	1	1	0	1	0	0	0	1	1	1	1	1	1	1	0	1
784	k__Bacteria	p__OD1	c__ZB2	o__85otu65	f__91otu12950	g__94otu43908	s__97otu49598	1	0	1	0	0	0	1	0	0	1	1	1	1	1	1	0	0	0
785	k__Bacteria	p__OD1	c__ZB2	o__unclassified	f__unclassified	g__unclassified	s__unclassified	0	0	0	0	0	0	0	0	1	1	1	1	1	0	1	0	1	0
786	k__Bacteria	p__OD1	c__ZB2	o__85otu65	f__91otu12950	g__94otu43908	s__97otu49598	1	0	0	0	0	0	0	0	0	1	1	1	0	0	1	1	0	0
787	k__Bacteria	p__OD1	c__ABY1	o__85otu2364	f__unclassified	g__unclassified	s__unclassified	0	0	0	1	1	0	1	0	0	1	1	1	0	1	1	0	0	1
788	k__Bacteria	p__OD1	c__ZB2	o__85otu1211	f__91otu13362	g__94otu26007	s__97otu76700	1	1	1	1	1	0	0	1	1	0	0	0	0	0	0	0	1	0
789	k__Bacteria	p__OD1	c__ABY1	o__85otu2036	f__91otu10181	g__94otu42235	s__97otu95013	0	0	0	0	0	0	1	1	1	0	0	0	0	0	0	1	1	1
790	k__Bacteria	p__OD1	c__unclassified	o__unclassified	f__unclassified	g__unclassified	s__unclassified	0	0	0	0	0	0	1	1	1	1	0	1	0	0	0	1	1	1
791	k__Bacteria	p__SBR1093	c__VHS-B5-50	o__85otu2798	f__91otu6513	g__unclassified	s__unclassified	1	1	0	1	0	0	1	0	0	1	1	1	0	0	1	1	0	1
792	k__Bacteria	p__TM6	c__SJA-4	o__85otu1955	f__unclassified	g__unclassified	s__unclassified	0	0	0	0	0	0	1	1	1	0	0	0	0	0	0	1	1	1
793	k__Bacteria	p__ZB3	c__79otu753	o__85otu3135	f__91otu3919	g__94otu8981	s__97otu54041	0	0	0	0	0	0	1	1	0	1	0	0	0	0	0	0	0	1
794	k__Bacteria	p__73otu160	c__79otu641	o__85otu2556	f__91otu11103	g__94otu3576	s__unclassified	1	1	1	1	1	1	1	1	1	1	1	1	1	1	1	1	1	1
795	k__Bacteria	p__OP3	c__koll11	o__GIF10	f__kpj58rc	g__94otu2839	s__97otu55090	0	0	1	0	1	0	0	1	1	0	0	0	0	0	1	0	1	0
796	k__Archaea	p__Euryarchaeota	c__Methanomicrobia	o__Methanosarcinales	f__Methanosaetaceae	g__Methanosaeta	s__97otu4084	0	0	0	0	1	0	1	1	1	0	0	0	0	0	0	0	1	0
797	k__Archaea	p__Euryarchaeota	c__Thermoplasmata	o__E2	f__unclassified	g__unclassified	s__unclassified	0	0	0	0	0	0	1	1	1	0	0	0	0	0	0	1	1	1
798	k__Archaea	p__Euryarchaeota	c__Methanobacteria	o__Methanobacteriales	f__MSBL1	g__SAGMEG-1	s__97otu97907	0	0	0	0	0	0	0	0	0	1	1	1	1	0	1	0	0	0
799	k__Archaea	p__Euryarchaeota	c__Thermoplasmata	o__E2	f__[Methanomassiliicoccaceae]	g__94otu32716	s__97otu96335	1	1	1	1	1	1	1	1	1	1	1	1	1	1	1	1	1	1
800	k__Archaea	p__Euryarchaeota	c__unclassified	o__unclassified	f__unclassified	g__unclassified	s__unclassified	0	0	0	1	0	0	0	0	0	0	1	0	0	0	0	1	1	1
801	k__Archaea	p__Euryarchaeota	c__Methanomicrobia	o__unclassified	f__unclassified	g__unclassified	s__unclassified	1	1	1	0	0	0	0	1	0	0	0	1	0	0	0	0	0	0
802	k__Archaea	p__Euryarchaeota	c__unclassified	o__unclassified	f__unclassified	g__unclassified	s__unclassified	1	1	1	1	0	0	1	1	1	0	0	1	0	0	1	1	1	0
803	k__Bacteria	p__AC1	c__TA06	o__85otu40	f__91otu12946	g__94otu32888	s__97otu49700	1	0	1	0	0	0	0	0	0	0	1	1	1	1	1	0	0	0
804	k__Bacteria	p__BRC1	c__PRR-11	o__85otu736	f__91otu15717	g__unclassified	s__unclassified	0	1	1	1	0	0	1	0	0	1	0	0	1	1	1	0	0	1
805	k__Bacteria	p__TM7	c__TM7-3	o__CW040	f__91otu5484	g__94otu39806	s__97otu44457	1	1	1	1	1	1	0	0	0	1	0	1	0	0	0	0	0	0
806	k__Bacteria	p__TM7	c__unclassified	o__unclassified	f__unclassified	g__unclassified	s__unclassified	0	0	0	0	0	0	0	1	1	0	0	0	0	0	0	1	1	1
807	k__Bacteria	p__TM7	c__79otu362	o__85otu4192	f__91otu17028	g__94otu11055	s__97otu66458	0	0	0	0	0	0	1	1	1	0	0	0	0	0	0	1	1	1
808	k__Bacteria	p__SAR406	c__AB16	o__Arctic96B-7	f__A714017	g__SargSea-WGS	s__97otu24772	0	0	0	0	0	0	1	1	1	0	0	0	0	0	0	1	1	1
809	k__Bacteria	p__Spirochaetes	c__Spirochaetes	o__Spirochaetales	f__Spirochaetaceae	g__Treponema	s__sp5	1	0	1	1	1	0	1	0	0	1	1	1	0	0	0	1	0	1
810	k__Bacteria	p__Spirochaetes	c__Spirochaetes	o__Spirochaetales	f__Spirochaetaceae	g__Treponema	s__unclassified	0	0	1	0	1	0	1	0	0	0	0	0	0	0	1	0	0	1
811	k__Bacteria	p__Spirochaetes	c__Spirochaetes	o__Spirochaetales	f__Spirochaetaceae	g__Treponema	s__97otu61053	0	1	0	1	1	0	1	0	0	1	1	1	0	0	1	0	0	0
812	k__Bacteria	p__Armatimonadetes	c__Armatimonadia	o__Armatimonadales	f__Armatimonadaceae	g__94otu19199	s__97otu21117	1	1	1	1	1	1	0	0	0	1	1	1	1	1	1	0	0	0
813	k__Bacteria	p__Acidobacteria	c__Acidobacteria-6	o__iii1-15	f__91otu412	g__94otu34630	s__unclassified	0	0	0	0	0	0	1	1	1	1	1	0	0	0	0	1	1	1
814	k__Bacteria	p__Acidobacteria	c__Acidobacteria-6	o__iii1-15	f__91otu412	g__94otu34630	s__97otu21557	0	0	0	0	0	0	1	1	1	0	0	0	0	0	0	1	1	1
815	k__Bacteria	p__Acidobacteria	c__Acidobacteriia	o__Acidobacteriales	f__Koribacteraceae	g__Candidatus Koribacter	s__97otu46599	0	1	0	0	0	0	1	1	0	0	0	0	0	1	0	1	1	1
816	k__Bacteria	p__Acidobacteria	c__Acidobacteria-6	o__iii1-15	f__mb2424	g__94otu9795	s__97otu40296	1	1	1	1	0	0	1	1	1	1	1	1	1	1	1	1	1	1
817	k__Bacteria	p__Acidobacteria	c__[Chloracidobacteria]	o__RB41	f__Ellin6075	g__94otu24160	s__97otu56745	1	1	1	1	1	1	1	1	1	1	1	1	0	1	0	1	1	1
818	k__Bacteria	p__Acidobacteria	c__Acidobacteria-6	o__iii1-15	f__91otu412	g__94otu11629	s__97otu13243	1	1	1	1	1	1	1	1	1	0	0	0	1	1	1	1	1	1
819	k__Bacteria	p__Acidobacteria	c__Acidobacteria-6	o__iii1-15	f__91otu6980	g__unclassified	s__unclassified	0	1	0	0	1	0	0	1	0	0	0	0	1	0	0	0	1	0
820	k__Bacteria	p__Acidobacteria	c__Acidobacteria-6	o__iii1-15	f__unclassified	g__unclassified	s__unclassified	0	0	0	0	0	0	0	0	0	1	1	1	1	0	1	0	0	0
821	k__Bacteria	p__Acidobacteria	c__Acidobacteria-6	o__iii1-15	f__91otu412	g__94otu34630	s__unclassified	0	0	0	0	1	1	0	0	0	0	0	0	0	0	0	0	0	0
822	k__Bacteria	p__Acidobacteria	c__Acidobacteriia	o__Acidobacteriales	f__Koribacteraceae	g__unclassified	s__unclassified	1	1	1	1	1	0	1	1	1	1	1	1	1	1	1	1	1	1
823	k__Bacteria	p__Acidobacteria	c__Acidobacteria-6	o__iii1-15	f__mb2424	g__94otu9795	s__97otu63535	1	1	1	1	1	0	1	1	0	1	1	1	1	1	1	1	0	1
824	k__Bacteria	p__Acidobacteria	c__Acidobacteria-6	o__iii1-15	f__91otu412	g__94otu34630	s__97otu27343	0	1	1	0	0	0	0	0	0	0	0	0	0	0	1	0	0	0
825	k__Bacteria	p__Acidobacteria	c__unclassified	o__unclassified	f__unclassified	g__unclassified	s__unclassified	0	1	0	1	1	0	1	0	0	1	1	1	1	0	1	1	0	1
826	k__Archaea	p__Crenarchaeota	c__Thaumarchaeota	o__Cenarchaeales	f__Cenarchaeaceae	g__Nitrosopumilus	s__97otu29985	1	1	1	1	1	1	1	1	1	1	1	1	1	1	1	1	1	1
827	k__Archaea	p__Crenarchaeota	c__Thaumarchaeota	o__Cenarchaeales	f__Cenarchaeaceae	g__Nitrosopumilus	s__unclassified	0	1	1	1	0	0	0	0	0	0	0	1	0	0	0	0	0	0
828	k__Bacteria	p__Bacteroidetes	c__Sphingobacteriia	o__Sphingobacteriales	f__Sphingobacteriaceae	g__Pedobacter	s__97otu16633	0	0	0	0	0	0	1	1	1	0	0	0	0	0	1	1	1	1
829	k__Bacteria	p__Bacteroidetes	c__[Saprospirae]	o__[Saprospirales]	f__Chitinophagaceae	g__Sediminibacterium	s__97otu72914	1	0	0	0	1	0	0	1	1	0	0	0	0	0	0	0	1	0
830	k__Bacteria	p__Bacteroidetes	c__[Saprospirae]	o__[Saprospirales]	f__Chitinophagaceae	g__Chitinophaga	s__unclassified	1	0	0	0	1	0	1	1	1	0	0	0	0	0	0	1	1	1
831	k__Bacteria	p__Bacteroidetes	c__unclassified	o__unclassified	f__unclassified	g__unclassified	s__unclassified	0	0	0	0	1	0	1	1	1	0	0	0	0	0	0	1	1	1
832	k__Bacteria	p__Bacteroidetes	c__Cytophagia	o__Cytophagales	f__Cytophagaceae	g__94otu16596	s__97otu27209	0	0	0	0	1	0	1	1	1	0	0	0	0	0	0	1	1	0
833	k__Bacteria	p__Bacteroidetes	c__unclassified	o__unclassified	f__unclassified	g__unclassified	s__unclassified	1	1	1	1	1	0	0	1	1	0	0	0	0	0	0	0	1	0
834	k__Bacteria	p__Bacteroidetes	c__unclassified	o__unclassified	f__unclassified	g__unclassified	s__unclassified	0	0	0	0	0	0	1	1	1	0	0	0	0	0	0	1	1	1
835	k__Bacteria	p__Bacteroidetes	c__Bacteroidia	o__Bacteroidales	f__Bacteroidaceae	g__Bacteroides	s__fragilis	0	0	0	0	0	0	1	1	1	0	0	0	0	0	0	1	1	1
836	k__Bacteria	p__Bacteroidetes	c__Sphingobacteriia	o__Sphingobacteriales	f__Sphingobacteriaceae	g__94otu10703	s__97otu55418	0	0	0	0	0	0	1	1	1	0	0	0	0	0	0	1	1	1
837	k__Bacteria	p__Bacteroidetes	c__Bacteroidia	o__Bacteroidales	f__Porphyromonadaceae	g__Paludibacter	s__97otu16068	0	0	1	1	0	0	0	0	0	0	0	0	0	1	0	0	0	0
838	k__Bacteria	p__Bacteroidetes	c__unclassified	o__unclassified	f__unclassified	g__unclassified	s__unclassified	1	0	1	1	0	0	0	0	0	1	1	1	0	1	0	0	0	0
839	k__Bacteria	p__Bacteroidetes	c__Bacteroidia	o__Bacteroidales	f__S24-7	g__unclassified	s__unclassified	1	1	1	0	0	0	0	0	0	0	0	1	0	0	0	0	0	0
840	k__Bacteria	p__Bacteroidetes	c__Bacteroidia	o__Bacteroidales	f__Porphyromonadaceae	g__Parabacteroides	s__distasonis	0	0	0	0	0	0	0	0	0	1	1	1	0	0	1	0	0	0
841	k__Bacteria	p__Bacteroidetes	c__Bacteroidia	o__Bacteroidales	f__unclassified	g__unclassified	s__unclassified	1	1	1	0	0	1	0	1	1	1	1	1	1	1	1	0	1	0
842	k__Bacteria	p__Bacteroidetes	c__Bacteroidia	o__Bacteroidales	f__Porphyromonadaceae	g__Porphyromonas	s__97otu22439	0	0	0	0	0	0	0	0	0	1	1	1	0	0	1	0	0	0
843	k__Bacteria	p__Bacteroidetes	c__[Saprospirae]	o__[Saprospirales]	f__unclassified	g__unclassified	s__unclassified	1	1	1	1	1	1	1	1	1	1	1	1	1	1	1	1	1	1
844	k__Bacteria	p__Bacteroidetes	c__Flavobacteriia	o__Flavobacteriales	f__Flavobacteriaceae	g__94otu13049	s__unclassified	1	1	1	1	1	1	1	1	1	1	1	1	1	1	1	1	1	1
845	k__Bacteria	p__Bacteroidetes	c__Bacteroidia	o__Bacteroidales	f__Prevotellaceae	g__Prevotella	s__unclassified	1	1	1	1	0	0	1	0	0	1	0	1	1	1	1	0	0	0
846	k__Bacteria	p__Bacteroidetes	c__Sphingobacteriia	o__Sphingobacteriales	f__Sphingobacteriaceae	g__Olivibacter	s__97otu46564	1	1	1	1	1	0	0	1	1	0	0	0	0	0	0	0	1	0
847	k__Bacteria	p__Bacteroidetes	c__[Saprospirae]	o__[Saprospirales]	f__unclassified	g__unclassified	s__unclassified	1	1	1	1	1	0	1	1	0	1	1	1	0	0	0	0	0	0
848	k__Bacteria	p__Bacteroidetes	c__Flavobacteriia	o__Flavobacteriales	f__[Weeksellaceae]	g__Chryseobacterium	s__97otu13150	1	1	1	1	0	0	0	0	0	0	0	1	0	0	0	0	0	0
849	k__Bacteria	p__Bacteroidetes	c__Cytophagia	o__Cytophagales	f__Flammeovirgaceae	g__94otu13082	s__97otu14731	1	1	1	1	1	0	1	1	1	1	1	1	0	0	0	1	1	0
850	k__Bacteria	p__Bacteroidetes	c__Bacteroidia	o__Bacteroidales	f__Porphyromonadaceae	g__Paludibacter	s__unclassified	1	1	1	1	1	0	1	0	0	1	0	1	0	0	0	1	0	0
851	k__Bacteria	p__Bacteroidetes	c__Flavobacteriia	o__Flavobacteriales	f__[Weeksellaceae]	g__Chryseobacterium	s__unclassified	1	1	1	1	1	0	1	0	0	1	1	1	0	0	0	1	0	1
852	k__Bacteria	p__Bacteroidetes	c__Flavobacteriia	o__Flavobacteriales	f__[Weeksellaceae]	g__unclassified	s__unclassified	1	1	1	1	1	1	1	1	1	1	1	1	1	0	0	1	1	1
853	k__Bacteria	p__Bacteroidetes	c__unclassified	o__unclassified	f__unclassified	g__unclassified	s__unclassified	0	1	0	0	0	0	0	0	0	1	1	1	0	0	1	0	0	0
854	k__Bacteria	p__Bacteroidetes	c__Sphingobacteriia	o__Sphingobacteriales	f__Sphingobacteriaceae	g__unclassified	s__unclassified	1	1	1	0	0	0	0	1	1	1	0	0	0	0	0	0	1	0
855	k__Bacteria	p__Bacteroidetes	c__Sphingobacteriia	o__Sphingobacteriales	f__Sphingobacteriaceae	g__Pedobacter	s__unclassified	1	1	1	0	0	0	0	1	1	0	0	0	0	0	0	0	1	0
856	k__Bacteria	p__Bacteroidetes	c__Bacteroidia	o__Bacteroidales	f__unclassified	g__unclassified	s__unclassified	0	1	0	0	0	0	0	1	1	1	1	1	0	0	1	0	1	0
857	k__Bacteria	p__Bacteroidetes	c__Bacteroidia	o__Bacteroidales	f__unclassified	g__unclassified	s__unclassified	0	1	0	0	0	0	0	0	0	1	1	1	0	0	1	0	0	0
858	k__Bacteria	p__Bacteroidetes	c__Bacteroidia	o__Bacteroidales	f__Porphyromonadaceae	g__unclassified	s__unclassified	0	1	0	0	0	0	0	1	1	0	1	0	0	0	0	0	1	0
859	k__Bacteria	p__Bacteroidetes	c__Bacteroidia	o__Bacteroidales	f__unclassified	g__unclassified	s__unclassified	0	1	0	0	1	1	0	1	1	0	0	0	0	0	0	0	1	0
860	k__Bacteria	p__Firmicutes	c__Bacilli	o__Bacillales	f__Staphylococcaceae	g__Staphylococcus	s__unclassified	0	0	0	0	0	0	0	1	0	0	0	0	1	0	1	0	0	0
861	k__Bacteria	p__Firmicutes	c__Bacilli	o__Bacillales	f__Staphylococcaceae	g__Staphylococcus	s__97otu97507	0	1	0	1	0	0	1	0	0	1	0	0	1	1	0	0	1	0
862	k__Bacteria	p__Firmicutes	c__Bacilli	o__Bacillales	f__Bacillaceae	g__Bacillus	s__safensis	1	1	1	0	1	1	0	1	0	1	0	1	0	0	0	0	0	0
863	k__Bacteria	p__Firmicutes	c__Bacilli	o__Bacillales	f__Staphylococcaceae	g__Staphylococcus	s__97otu24192	0	1	0	1	1	1	1	1	1	0	0	0	0	1	0	1	1	1
864	k__Bacteria	p__Firmicutes	c__Bacilli	o__Bacillales	f__Bacillaceae	g__Bacillus	s__97otu98718	0	1	0	1	1	1	1	1	0	0	0	0	0	1	0	0	0	0
865	k__Bacteria	p__Firmicutes	c__Clostridia	o__Clostridiales	f__Ruminococcaceae	g__Ruminococcus	s__flavefaciens	1	1	1	1	1	1	0	0	0	0	0	0	0	1	0	0	0	0
866	k__Bacteria	p__Firmicutes	c__Clostridia	o__Clostridiales	f__Lachnospiraceae	g__Coprococcus	s__97otu1637	0	1	1	1	1	1	1	1	1	0	0	0	0	1	0	1	0	1
867	k__Bacteria	p__Firmicutes	c__Clostridia	o__Clostridiales	f__Ruminococcaceae	g__unclassified	s__unclassified	0	1	1	1	1	1	1	0	0	1	0	0	0	1	0	1	0	0
868	k__Bacteria	p__Firmicutes	c__Clostridia	o__Clostridiales	f__Veillonellaceae	g__unclassified	s__unclassified	1	1	1	1	1	1	1	1	1	1	1	1	0	1	0	1	1	1
869	k__Bacteria	p__Firmicutes	c__Clostridia	o__Clostridiales	f__unclassified	g__unclassified	s__unclassified	1	1	1	1	1	1	1	1	1	1	1	1	1	1	0	1	1	1
870	k__Bacteria	p__Firmicutes	c__Bacilli	o__Bacillales	f__Bacillaceae	g__Bacillus	s__flexus	0	1	1	1	0	0	1	0	1	1	1	1	1	1	1	1	1	1
871	k__Bacteria	p__Firmicutes	c__Bacilli	o__Bacillales	f__Bacillaceae	g__Bacillus	s__flexus	1	1	0	1	0	0	0	0	0	1	1	0	0	0	0	0	0	0
872	k__Bacteria	p__Firmicutes	c__Bacilli	o__Bacillales	f__unclassified	g__unclassified	s__unclassified	0	1	0	1	0	0	1	0	0	1	1	0	0	0	1	1	0	1
873	k__Bacteria	p__Firmicutes	c__Bacilli	o__Bacillales	f__Bacillaceae	g__Anoxybacillus	s__kestanbolensis	0	0	0	0	1	1	0	1	1	1	0	0	0	0	0	0	1	0
874	k__Bacteria	p__Firmicutes	c__Clostridia	o__Clostridiales	f__Clostridiaceae	g__Clostridium	s__unclassified	0	0	0	1	1	0	1	1	1	1	1	0	1	1	0	1	1	1
875	k__Bacteria	p__Firmicutes	c__Bacilli	o__unclassified	f__unclassified	g__unclassified	s__unclassified	1	1	0	0	1	1	1	1	1	1	0	1	0	0	0	1	1	1
876	k__Bacteria	p__Firmicutes	c__Clostridia	o__Clostridiales	f__Veillonellaceae	g__Dialister	s__97otu8330	0	0	0	0	0	0	1	1	1	0	0	0	0	0	0	1	1	1
877	k__Bacteria	p__Firmicutes	c__Bacilli	o__Bacillales	f__Paenibacillaceae	g__Paenibacillus	s__unclassified	0	0	0	0	0	0	1	1	1	0	0	0	0	0	0	1	1	1
878	k__Bacteria	p__Cyanobacteria	c__Chloroplast	o__Chlorophyta	f__Ulvophyceae	g__unclassified	s__unclassified	0	0	0	0	0	0	0	0	0	1	1	1	1	0	0	0	0	0
879	k__Bacteria	p__Cyanobacteria	c__Oscillatoriophycideae	o__Chroococcales	f__Xenococcaceae	g__unclassified	s__unclassified	1	1	1	1	1	1	1	1	0	0	0	0	1	1	1	0	0	1
880	k__Bacteria	p__Cyanobacteria	c__Oscillatoriophycideae	o__Chroococcales	f__Xenococcaceae	g__94otu18134	s__97otu69040	1	1	1	1	1	1	1	1	0	1	0	1	1	1	1	1	1	1
881	k__Bacteria	p__Planctomycetes	c__Planctomycetia	o__Gemmatales	f__Isosphaeraceae	g__Isosphaera	s__unclassified	0	0	0	0	0	0	1	1	1	0	0	0	0	0	0	1	1	1
882	k__Bacteria	p__Planctomycetes	c__Phycisphaerae	o__MSBL9	f__91otu8601	g__94otu201	s__97otu230	1	1	1	1	1	1	0	0	0	0	0	0	1	0	0	0	0	0
883	k__Bacteria	p__Planctomycetes	c__unclassified	o__unclassified	f__unclassified	g__unclassified	s__unclassified	1	1	1	1	1	1	0	1	1	0	0	0	0	0	0	0	1	1
884	k__Bacteria	p__Planctomycetes	c__unclassified	o__unclassified	f__unclassified	g__unclassified	s__unclassified	1	1	1	1	1	1	0	1	1	0	0	0	0	0	0	0	1	1
885	k__Bacteria	p__Planctomycetes	c__unclassified	o__unclassified	f__unclassified	g__unclassified	s__unclassified	1	1	1	1	1	1	1	0	0	1	1	1	1	1	1	1	1	1
886	k__Bacteria	p__Planctomycetes	c__unclassified	o__unclassified	f__unclassified	g__unclassified	s__unclassified	0	1	0	0	0	0	0	0	0	1	1	1	1	0	1	0	0	0
887	k__Bacteria	p__Planctomycetes	c__Phycisphaerae	o__Phycisphaerales	f__Phycisphaeraceae	g__unclassified	s__unclassified	0	0	1	0	0	1	0	0	0	0	1	0	0	0	0	0	0	0
888	k__Bacteria	p__Planctomycetes	c__Phycisphaerae	o__unclassified	f__unclassified	g__unclassified	s__unclassified	0	1	0	0	0	0	1	0	0	0	0	0	0	0	1	1	0	0
889	k__Bacteria	p__Elusimicrobia	c__Endomicrobia	o__unclassified	f__unclassified	g__unclassified	s__unclassified	0	0	1	1	1	0	0	0	0	1	1	1	1	0	1	0	0	0
890	k__Bacteria	p__GN02	c__unclassified	o__unclassified	f__unclassified	g__unclassified	s__unclassified	1	1	1	1	1	1	1	1	1	1	1	1	1	1	1	1	1	1
891	k__Bacteria	p__GN02	c__3BR-5F	o__85otu4604	f__91otu10019	g__94otu3888	s__97otu25256	1	1	1	1	1	1	1	0	1	1	1	1	1	1	1	1	1	1
892	k__Bacteria	p__OP11	c__unclassified	o__unclassified	f__unclassified	g__unclassified	s__unclassified	1	1	1	1	1	1	1	0	0	1	1	1	1	1	1	1	0	1
893	k__Bacteria	p__OP11	c__WCHB1-64	o__d153	f__91otu19062	g__94otu38842	s__97otu90268	0	0	0	1	0	1	0	0	0	0	0	0	0	0	0	0	0	0
894	k__Bacteria	p__Chlorobi	c__BSV26	o__VC38	f__91otu5104	g__94otu11089	s__97otu93849	0	0	0	0	0	0	0	0	0	1	1	1	1	1	1	0	0	0
895	k__Bacteria	p__Chlorobi	c__OPB56	o__85otu4337	f__91otu1051	g__94otu547	s__97otu666	0	0	1	0	0	0	1	0	0	0	0	0	0	0	0	0	0	0
896	k__Bacteria	p__Chlorobi	c__Ignavibacteria	o__Ignavibacteriales	f__Ignavibacteriaceae	g__94otu20322	s__97otu22311	1	1	1	1	1	1	0	0	0	1	0	1	0	1	0	0	0	0
897	k__Bacteria	p__Chloroflexi	c__unclassified	o__unclassified	f__unclassified	g__unclassified	s__unclassified	0	0	1	1	1	1	0	0	0	0	0	0	1	0	0	0	0	0
898	k__Bacteria	p__Chloroflexi	c__Anaerolineae	o__OPB11	f__91otu16316	g__94otu41078	s__97otu92827	1	1	0	1	0	0	1	1	1	1	0	1	0	1	0	1	0	1
899	k__Bacteria	p__Chloroflexi	c__Anaerolineae	o__SBR1031	f__A4b	g__unclassified	s__unclassified	0	0	0	0	0	0	0	0	0	1	0	0	0	0	0	0	0	0
900	k__Bacteria	p__Proteobacteria	c__Alphaproteobacteria	o__Rhodospirillales	f__Rhodospirillaceae	g__94otu21754	s__97otu31507	1	1	1	0	1	1	1	1	1	0	0	0	1	1	1	1	1	1
901	k__Bacteria	p__Proteobacteria	c__Gammaproteobacteria	o__Alteromonadales	f__Alteromonadaceae	g__Marinobacter	s__unclassified	0	0	0	0	0	0	1	1	1	0	0	0	0	0	0	1	1	1
902	k__Bacteria	p__Proteobacteria	c__Gammaproteobacteria	o__unclassified	f__unclassified	g__unclassified	s__unclassified	0	0	0	0	0	0	1	1	1	0	0	0	0	0	0	1	1	1
903	k__Bacteria	p__Proteobacteria	c__Gammaproteobacteria	o__Pseudomonadales	f__Pseudomonadaceae	g__Pseudomonas	s__unclassified	0	1	0	0	0	0	1	1	1	0	0	0	0	0	0	1	1	1
904	k__Bacteria	p__Proteobacteria	c__unclassified	o__unclassified	f__unclassified	g__unclassified	s__unclassified	1	1	1	0	0	0	1	0	0	0	0	0	0	0	0	1	0	1
905	k__Bacteria	p__Proteobacteria	c__Alphaproteobacteria	o__Rhizobiales	f__Hyphomicrobiaceae	g__Devosia	s__unclassified	0	0	0	0	0	0	1	1	1	0	0	0	0	0	0	1	1	1
906	k__Bacteria	p__Proteobacteria	c__Alphaproteobacteria	o__unclassified	f__unclassified	g__unclassified	s__unclassified	0	0	0	0	0	0	1	1	1	0	0	0	0	0	0	1	1	1
907	k__Bacteria	p__Proteobacteria	c__Alphaproteobacteria	o__Caulobacterales	f__Caulobacteraceae	g__Asticcacaulis	s__97otu7401	0	1	0	0	1	0	1	0	0	0	0	0	1	0	0	1	0	1
908	k__Bacteria	p__Proteobacteria	c__Alphaproteobacteria	o__Rickettsiales	f__unclassified	g__unclassified	s__unclassified	0	0	0	0	1	0	0	1	1	0	0	0	0	0	0	0	1	0
909	k__Bacteria	p__Proteobacteria	c__Betaproteobacteria	o__Burkholderiales	f__Alcaligenaceae	g__unclassified	s__unclassified	0	0	1	1	0	0	1	0	0	1	1	1	0	0	0	1	0	1
910	k__Bacteria	p__Proteobacteria	c__Alphaproteobacteria	o__Rhizobiales	f__Hyphomicrobiaceae	g__unclassified	s__unclassified	0	0	0	1	1	1	1	0	0	1	0	0	0	0	0	1	0	1
911	k__Bacteria	p__Proteobacteria	c__unclassified	o__unclassified	f__unclassified	g__unclassified	s__unclassified	1	1	1	1	1	1	1	0	0	1	1	1	0	1	0	1	0	1
912	k__Bacteria	p__Proteobacteria	c__Alphaproteobacteria	o__unclassified	f__unclassified	g__unclassified	s__unclassified	1	1	1	1	1	1	1	1	1	1	1	1	0	1	0	1	1	1
913	k__Bacteria	p__Proteobacteria	c__Betaproteobacteria	o__Burkholderiales	f__Comamonadaceae	g__Acidovorax	s__delafieldii	1	1	1	0	1	0	0	1	0	0	0	0	0	0	0	0	0	0
914	k__Bacteria	p__Proteobacteria	c__Gammaproteobacteria	o__Xanthomonadales	f__Xanthomonadaceae	g__Stenotrophomonas	s__unclassified	0	1	0	0	0	0	1	0	0	1	1	1	1	0	1	1	0	1
915	k__Bacteria	p__Proteobacteria	c__Gammaproteobacteria	o__Xanthomonadales	f__Xanthomonadaceae	g__Stenotrophomonas	s__97otu97678	0	0	0	0	0	0	1	0	1	0	1	1	0	0	0	1	1	1
916	k__Bacteria	p__Proteobacteria	c__Gammaproteobacteria	o__Pseudomonadales	f__Moraxellaceae	g__Acinetobacter	s__johnsonii	0	0	0	0	0	0	0	0	0	1	1	1	1	1	1	0	0	0
917	k__Bacteria	p__Proteobacteria	c__Gammaproteobacteria	o__Xanthomonadales	f__Xanthomonadaceae	g__94otu8639	s__unclassified	0	0	0	0	0	0	0	1	1	1	1	1	0	0	1	0	0	0
918	k__Bacteria	p__Proteobacteria	c__Gammaproteobacteria	o__Xanthomonadales	f__Xanthomonadaceae	g__unclassified	s__unclassified	0	0	0	0	0	1	0	0	0	1	1	1	1	0	1	0	0	0
919	k__Bacteria	p__Proteobacteria	c__Gammaproteobacteria	o__unclassified	f__unclassified	g__unclassified	s__unclassified	0	1	0	0	0	0	1	0	0	1	1	1	1	1	1	0	1	1
920	k__Bacteria	p__Proteobacteria	c__Gammaproteobacteria	o__Pseudomonadales	f__Moraxellaceae	g__Acinetobacter	s__unclassified	1	0	0	0	0	0	0	0	0	1	1	1	0	1	1	0	0	0
921	k__Bacteria	p__Proteobacteria	c__Gammaproteobacteria	o__Alteromonadales	f__Alteromonadaceae	g__Marinobacter	s__97otu98457	0	0	0	0	0	0	0	0	0	1	1	1	1	0	0	0	0	1
922	k__Bacteria	p__Proteobacteria	c__Betaproteobacteria	o__Rhodocyclales	f__Rhodocyclaceae	g__Dechloromonas	s__97otu27969	0	1	1	1	1	0	1	0	0	1	1	1	1	0	1	1	0	1
923	k__Bacteria	p__Proteobacteria	c__Gammaproteobacteria	o__unclassified	f__unclassified	g__unclassified	s__unclassified	1	1	1	1	1	1	0	0	0	1	1	0	0	0	0	0	0	0
924	k__Bacteria	p__Proteobacteria	c__Alphaproteobacteria	o__unclassified	f__unclassified	g__unclassified	s__unclassified	1	1	1	1	1	1	0	0	0	1	1	1	0	0	0	0	0	0
925	k__Bacteria	p__Proteobacteria	c__Gammaproteobacteria	o__Xanthomonadales	f__Xanthomonadaceae	g__unclassified	s__unclassified	0	0	0	1	0	0	0	0	0	1	1	1	1	0	1	1	0	0
926	k__Bacteria	p__Proteobacteria	c__Gammaproteobacteria	o__Chromatiales	f__unclassified	g__unclassified	s__unclassified	0	0	0	0	0	0	0	0	0	1	1	1	0	0	0	0	0	0
927	k__Bacteria	p__Proteobacteria	c__Deltaproteobacteria	o__Syntrophobacterales	f__unclassified	g__unclassified	s__unclassified	1	1	1	1	0	0	1	0	0	1	1	1	0	0	1	0	0	0
928	k__Bacteria	p__Proteobacteria	c__Gammaproteobacteria	o__Pseudomonadales	f__Pseudomonadaceae	g__Pseudomonas	s__stutzeri	1	1	1	1	0	0	0	0	0	1	0	0	0	0	0	0	0	0
929	k__Bacteria	p__Proteobacteria	c__Gammaproteobacteria	o__unclassified	f__unclassified	g__unclassified	s__unclassified	0	0	0	0	0	1	0	1	0	0	0	0	0	0	0	0	0	0
930	k__Bacteria	p__Proteobacteria	c__Betaproteobacteria	o__Burkholderiales	f__Comamonadaceae	g__Hydrogenophaga	s__unclassified	0	0	0	0	0	0	1	1	1	1	0	1	0	1	0	0	1	0
931	k__Bacteria	p__Proteobacteria	c__Gammaproteobacteria	o__Thiotrichales	f__unclassified	g__unclassified	s__unclassified	0	1	0	1	1	0	1	0	0	1	1	1	1	1	1	1	0	1
932	k__Bacteria	p__Proteobacteria	c__Gammaproteobacteria	o__unclassified	f__unclassified	g__unclassified	s__unclassified	0	0	1	1	0	1	1	0	0	0	0	0	0	0	0	1	0	1
933	k__Bacteria	p__Proteobacteria	c__Gammaproteobacteria	o__Legionellales	f__Coxiellaceae	g__Aquicella	s__97otu65857	1	1	1	1	0	0	1	0	0	1	1	1	0	0	1	1	0	0
934	k__Bacteria	p__Proteobacteria	c__Gammaproteobacteria	o__Legionellales	f__Coxiellaceae	g__Aquicella	s__97otu65857	0	0	0	0	0	0	0	0	0	1	1	1	0	1	0	1	0	0
935	k__Bacteria	p__Proteobacteria	c__unclassified	o__unclassified	f__unclassified	g__unclassified	s__unclassified	0	1	0	1	0	0	0	0	0	0	0	0	0	0	1	0	0	0
936	k__Bacteria	p__Proteobacteria	c__Gammaproteobacteria	o__Alteromonadales	f__Alteromonadaceae	g__Marinobacter	s__unclassified	1	1	1	0	0	0	0	1	1	0	0	0	0	0	1	0	1	0
937	k__Bacteria	p__Proteobacteria	c__Betaproteobacteria	o__Burkholderiales	f__Comamonadaceae	g__Hydrogenophaga	s__97otu19760	1	1	1	1	1	0	0	0	0	0	0	1	0	1	1	0	0	0
938	k__Bacteria	p__Proteobacteria	c__Gammaproteobacteria	o__Xanthomonadales	f__Xanthomonadaceae	g__Stenotrophomonas	s__acidaminiphila	1	1	1	1	1	1	1	1	1	1	1	1	1	1	1	0	1	1
939	k__Bacteria	p__Proteobacteria	c__Gammaproteobacteria	o__Pseudomonadales	f__Pseudomonadaceae	g__Pseudomonas	s__veronii	1	1	0	1	1	1	0	0	0	1	1	1	1	1	1	0	0	1
940	k__Bacteria	p__Proteobacteria	c__Alphaproteobacteria	o__unclassified	f__unclassified	g__unclassified	s__unclassified	1	1	1	1	1	1	1	1	0	1	0	0	0	0	1	1	0	1
941	k__Bacteria	p__Proteobacteria	c__unclassified	o__unclassified	f__unclassified	g__unclassified	s__unclassified	1	0	1	1	0	1	0	1	1	1	1	1	0	0	0	0	1	0
942	k__Bacteria	p__Proteobacteria	c__Betaproteobacteria	o__Burkholderiales	f__Burkholderiaceae	g__Burkholderia	s__unclassified	0	1	1	1	1	1	1	1	1	1	1	1	1	1	1	1	1	1
943	k__Bacteria	p__Proteobacteria	c__Betaproteobacteria	o__Burkholderiales	f__Comamonadaceae	g__unclassified	s__unclassified	1	0	1	1	1	1	0	1	1	0	1	0	0	0	0	0	1	0
944	k__Bacteria	p__Proteobacteria	c__unclassified	o__unclassified	f__unclassified	g__unclassified	s__unclassified	0	0	0	0	0	0	1	1	1	0	0	0	0	0	1	1	1	1
945	k__Bacteria	p__Proteobacteria	c__Betaproteobacteria	o__Burkholderiales	f__Comamonadaceae	g__Limnohabitans	s__97otu98134	1	0	1	1	1	1	0	1	1	1	1	0	0	0	0	0	1	0
946	k__Bacteria	p__Proteobacteria	c__Betaproteobacteria	o__Burkholderiales	f__Oxalobacteraceae	g__Janthinobacterium	s__lividum	1	1	1	1	1	1	1	1	1	1	1	1	1	1	1	1	1	1
947	k__Bacteria	p__Proteobacteria	c__Gammaproteobacteria	o__Oceanospirillales	f__Halomonadaceae	g__Candidatus Portiera	s__unclassified	1	1	1	0	0	0	0	1	0	0	1	1	1	0	1	0	0	0
948	k__Bacteria	p__Proteobacteria	c__Gammaproteobacteria	o__Pseudomonadales	f__Pseudomonadaceae	g__Pseudomonas	s__unclassified	0	0	0	1	1	0	0	0	1	1	1	1	1	0	0	0	0	1
949	k__Bacteria	p__Proteobacteria	c__Gammaproteobacteria	o__Pseudomonadales	f__Pseudomonadaceae	g__Pseudomonas	s__unclassified	0	0	1	0	0	0	1	1	1	0	0	0	0	0	0	1	1	1
950	k__Bacteria	p__Proteobacteria	c__Gammaproteobacteria	o__Pseudomonadales	f__Pseudomonadaceae	g__Pseudomonas	s__97otu97852	1	1	1	1	1	1	0	1	0	1	1	1	1	1	1	0	0	0
951	k__Bacteria	p__Proteobacteria	c__Gammaproteobacteria	o__Xanthomonadales	f__Xanthomonadaceae	g__unclassified	s__unclassified	0	0	0	0	0	0	1	1	1	0	0	0	0	0	0	1	1	1
952	k__Bacteria	p__Proteobacteria	c__Gammaproteobacteria	o__Pseudomonadales	f__Pseudomonadaceae	g__Pseudomonas	s__97otu1106	0	0	0	0	0	0	1	1	1	0	0	0	0	0	0	1	1	1
953	k__Bacteria	p__Proteobacteria	c__Gammaproteobacteria	o__Enterobacteriales	f__Enterobacteriaceae	g__94otu13143	s__97otu95922	0	0	0	0	0	0	1	0	0	1	1	1	1	1	1	1	0	1
954	k__Bacteria	p__Proteobacteria	c__Gammaproteobacteria	o__Pseudomonadales	f__Pseudomonadaceae	g__94otu8799	s__97otu12143	0	0	0	1	0	1	0	0	0	0	0	0	0	0	0	0	0	1
955	k__Bacteria	p__Proteobacteria	c__Gammaproteobacteria	o__Alteromonadales	f__unclassified	g__unclassified	s__unclassified	0	1	0	1	0	0	0	0	0	0	0	0	1	1	0	0	0	0
956	k__Bacteria	p__Proteobacteria	c__Gammaproteobacteria	o__Pseudomonadales	f__Pseudomonadaceae	g__Pseudomonas	s__unclassified	1	1	1	1	0	1	1	1	1	1	1	0	0	0	0	0	0	1
957	k__Bacteria	p__Proteobacteria	c__unclassified	o__unclassified	f__unclassified	g__unclassified	s__unclassified	0	0	1	0	0	1	1	0	0	1	1	1	1	1	0	1	1	1
958	k__Bacteria	p__Tenericutes	c__Mollicutes	o__Acholeplasmatales	f__Acholeplasmataceae	g__unclassified	s__unclassified	0	1	0	1	1	1	0	0	0	1	0	0	0	0	0	1	0	1
959	k__Bacteria	p__Actinobacteria	c__Actinobacteria	o__Actinomycetales	f__unclassified	g__unclassified	s__unclassified	0	0	0	0	0	0	0	0	0	1	1	1	1	0	1	0	0	0
960	k__Bacteria	p__Actinobacteria	c__Actinobacteria	o__Actinomycetales	f__unclassified	g__unclassified	s__unclassified	0	0	0	0	0	0	1	1	1	0	0	0	0	0	0	1	0	1
961	k__Bacteria	p__Actinobacteria	c__Actinobacteria	o__Actinomycetales	f__unclassified	g__unclassified	s__unclassified	1	1	1	1	1	1	1	1	1	0	0	0	1	1	0	1	1	1
962	k__Bacteria	p__Actinobacteria	c__Actinobacteria	o__Actinomycetales	f__unclassified	g__unclassified	s__unclassified	0	0	0	0	0	0	1	1	1	0	0	0	0	0	0	1	1	1
963	k__Bacteria	p__Actinobacteria	c__Actinobacteria	o__Actinomycetales	f__Pseudonocardiaceae	g__Saccharopolyspora	s__unclassified	0	0	0	0	0	0	1	1	1	0	0	0	0	0	0	1	1	1
964	k__Bacteria	p__Actinobacteria	c__Actinobacteria	o__Actinomycetales	f__91otu4267	g__94otu1603	s__97otu22718	0	0	0	0	0	0	1	1	1	0	0	0	0	1	0	1	1	1
965	k__Bacteria	p__Actinobacteria	c__Actinobacteria	o__Actinomycetales	f__Streptomycetaceae	g__Streptomyces	s__unclassified	0	0	0	0	0	1	1	1	1	0	0	0	0	0	0	1	1	1
966	k__Bacteria	p__Actinobacteria	c__Acidimicrobiia	o__Acidimicrobiales	f__C111	g__94otu30310	s__97otu81059	0	0	0	0	1	1	0	1	1	0	0	0	0	0	0	0	1	0
967	k__Bacteria	p__Actinobacteria	c__Actinobacteria	o__Actinomycetales	f__Nocardioidaceae	g__94otu11134	s__97otu19893	0	0	1	1	1	1	0	0	0	0	0	0	1	0	0	0	0	0
968	k__Bacteria	p__Actinobacteria	c__Actinobacteria	o__Actinomycetales	f__Intrasporangiaceae	g__94otu8989	s__97otu11934	0	0	0	0	1	0	1	1	1	0	0	0	0	1	0	1	0	1
969	k__Bacteria	p__Actinobacteria	c__Actinobacteria	o__Actinomycetales	f__Streptomycetaceae	g__Streptomyces	s__unclassified	0	0	0	0	0	1	1	1	1	0	0	0	0	0	0	1	1	1
970	k__Bacteria	p__Actinobacteria	c__Actinobacteria	o__Actinomycetales	f__unclassified	g__unclassified	s__unclassified	1	1	1	0	0	0	0	0	0	0	0	1	1	0	1	0	0	0
971	k__Bacteria	p__Actinobacteria	c__Actinobacteria	o__Actinomycetales	f__unclassified	g__unclassified	s__unclassified	1	1	1	1	0	0	0	1	1	1	1	0	0	0	0	0	1	0
972	k__Bacteria	p__Actinobacteria	c__unclassified	o__unclassified	f__unclassified	g__unclassified	s__unclassified	1	1	1	1	1	1	1	1	1	1	1	1	1	1	1	1	1	1
973	k__Bacteria	p__Actinobacteria	c__Actinobacteria	o__Actinomycetales	f__Actinomycetaceae	g__Actinomyces	s__unclassified	1	1	1	1	1	1	1	1	1	1	1	1	1	1	1	1	1	0
974	k__Bacteria	p__Actinobacteria	c__Actinobacteria	o__Actinomycetales	f__unclassified	g__unclassified	s__unclassified	0	0	0	0	0	0	0	0	0	1	1	1	1	0	1	0	0	0
975	k__Bacteria	p__Actinobacteria	c__Actinobacteria	o__Actinomycetales	f__Actinomycetaceae	g__Actinomyces	s__97otu36381	1	1	1	1	1	1	1	1	1	0	0	0	1	1	1	1	1	1
976	k__Bacteria	p__Actinobacteria	c__Actinobacteria	o__Actinomycetales	f__Micrococcaceae	g__Micrococcus	s__97otu23917	1	1	1	1	1	1	0	0	0	1	1	1	1	0	0	0	0	0
977	k__Bacteria	p__FCPU426	c__79otu855	o__85otu2720	f__91otu8913	g__94otu15681	s__97otu17370	1	1	1	1	1	1	1	1	1	1	1	1	1	1	1	1	1	1
978	k__Bacteria	p__Acidobacteria	c__Acidobacteria-6	o__iii1-15	f__91otu412	g__94otu34630	s__97otu26258	0	1	1	0	1	0	1	1	1	1	0	1	1	0	1	0	1	0
979	k__Bacteria	p__Proteobacteria	c__Gammaproteobacteria	o__Pseudomonadales	f__Pseudomonadaceae	g__Pseudomonas	s__unclassified	0	1	0	0	0	0	1	1	1	0	0	0	0	0	0	1	1	1
980	k__Bacteria	p__Proteobacteria	c__Gammaproteobacteria	o__unclassified	f__unclassified	g__unclassified	s__unclassified	1	1	0	0	0	0	1	1	1	1	1	0	0	0	0	1	1	1
981	k__Bacteria	p__Cyanobacteria	c__Chloroplast	o__Streptophyta	f__91otu7296	g__94otu15236	s__97otu56446	0	0	0	1	0	0	1	1	0	0	0	0	0	0	0	1	1	1
982	k__Bacteria	p__Planctomycetes	c__Planctomycetia	o__Pirellulales	f__Pirellulaceae	g__94otu45124	s__97otu82097	0	0	0	0	0	0	1	1	1	0	0	0	0	0	0	1	1	1
983	k__Bacteria	p__Proteobacteria	c__Gammaproteobacteria	o__unclassified	f__unclassified	g__unclassified	s__unclassified	0	1	0	0	0	0	1	1	1	0	0	1	0	0	0	1	1	1
984	k__Bacteria	p__Proteobacteria	c__Gammaproteobacteria	o__unclassified	f__unclassified	g__unclassified	s__unclassified	0	0	0	0	0	0	1	1	1	0	0	0	0	0	1	0	1	0
985	k__Bacteria	p__Proteobacteria	c__Gammaproteobacteria	o__Pseudomonadales	f__Pseudomonadaceae	g__Pseudomonas	s__unclassified	1	0	1	1	0	0	0	1	1	1	1	1	0	0	0	0	1	0
986	k__Bacteria	p__Proteobacteria	c__Betaproteobacteria	o__Burkholderiales	f__Oxalobacteraceae	g__94otu8464	s__unclassified	1	0	1	0	0	0	0	1	1	0	0	0	0	0	0	0	1	0
987	k__Bacteria	p__Proteobacteria	c__Alphaproteobacteria	o__Rhizobiales	f__Bradyrhizobiaceae	g__Bradyrhizobium	s__97otu99200	0	1	1	0	1	0	1	1	1	0	0	0	1	1	1	1	1	1
988	k__Bacteria	p__Actinobacteria	c__Actinobacteria	o__Actinomycetales	f__Nocardioidaceae	g__94otu13124	s__unclassified	0	0	0	0	1	0	1	1	1	0	0	0	0	0	0	0	1	0
989	k__Archaea	p__Euryarchaeota	c__Methanomicrobia	o__Methanosarcinales	f__Methanosarcinaceae	g__Methanimicrococcus	s__blatticola	0	1	0	1	0	0	1	0	1	0	0	0	0	0	0	0	0	0
990	k__Archaea	p__Euryarchaeota	c__Thermoplasmata	o__E2	f__[Methanomassiliicoccaceae]	g__vadinCA11	s__97otu15210	0	0	0	0	0	0	0	0	1	0	1	1	0	0	0	0	1	0
991	k__Bacteria	p__Bacteroidetes	c__Flavobacteriia	o__Flavobacteriales	f__[Weeksellaceae]	g__Chryseobacterium	s__unclassified	1	1	1	1	0	0	0	0	0	1	0	1	0	0	0	1	0	0
992	k__Bacteria	p__Bacteroidetes	c__Bacteroidia	o__Bacteroidales	f__Porphyromonadaceae	g__Porphyromonas	s__unclassified	1	1	1	1	1	1	1	1	1	0	0	1	0	1	0	1	1	1
993	k__Bacteria	p__Cyanobacteria	c__Synechococcophycideae	o__Pseudanabaenales	f__Pseudanabaenaceae	g__Leptolyngbya	s__97otu52642	0	0	0	0	0	0	1	1	1	0	0	0	0	0	0	1	1	1
994	k__Bacteria	p__Planctomycetes	c__Planctomycetia	o__Pirellulales	f__Pirellulaceae	g__unclassified	s__unclassified	1	1	1	1	1	1	1	1	1	1	1	1	1	1	1	1	1	1
995	k__Bacteria	p__Planctomycetes	c__unclassified	o__unclassified	f__unclassified	g__unclassified	s__unclassified	1	1	1	1	1	1	1	1	1	1	1	1	1	1	1	1	1	1
996	k__Bacteria	p__Planctomycetes	c__unclassified	o__unclassified	f__unclassified	g__unclassified	s__unclassified	1	1	1	1	1	1	1	1	1	1	1	1	1	1	1	1	1	1
997	k__Bacteria	p__Proteobacteria	c__Betaproteobacteria	o__85otu2639	f__91otu16330	g__94otu41580	s__97otu73253	0	1	0	0	1	0	1	0	0	0	0	0	0	0	0	1	0	1
998	k__Bacteria	p__Gemmatimonadetes	c__Gemmatimonadetes	o__unclassified	f__unclassified	g__unclassified	s__unclassified	1	1	1	1	1	1	1	1	1	1	1	1	1	1	1	1	1	1
999	k__Bacteria	p__Planctomycetes	c__Planctomycetia	o__Pirellulales	f__Pirellulaceae	g__unclassified	s__unclassified	1	1	1	1	1	1	1	1	1	1	1	1	1	1	1	1	1	1
1000	k__Bacteria	p__Bacteroidetes	c__Bacteroidia	o__Bacteroidales	f__Bacteroidaceae	g__Bacteroides	s__fragilis	1	1	1	0	1	1	1	1	1	1	1	1	0	0	1	0	0	1
1001	k__Bacteria	p__Firmicutes	c__Clostridia	o__Clostridiales	f__unclassified	g__unclassified	s__unclassified	1	1	1	1	1	0	0	0	0	0	0	0	0	0	0	0	0	0
1002	k__Bacteria	p__Planctomycetes	c__Planctomycetia	o__unclassified	f__unclassified	g__unclassified	s__unclassified	0	0	0	1	1	1	1	1	1	0	0	0	0	0	0	1	1	1
1003	k__Bacteria	p__Bacteroidetes	c__[Saprospirae]	o__[Saprospirales]	f__Chitinophagaceae	g__94otu9282	s__unclassified	0	0	0	0	0	0	1	1	1	0	0	0	0	0	0	1	1	1
1004	k__Bacteria	p__Bacteroidetes	c__Bacteroidia	o__Bacteroidales	f__Prevotellaceae	g__Prevotella	s__copri	0	0	0	0	0	0	0	1	1	0	0	0	0	0	0	1	1	1
1005	k__Bacteria	p__AD3	c__79otu798	o__85otu4024	f__91otu12448	g__94otu40788	s__97otu45702	0	1	0	1	0	0	1	0	0	0	0	0	0	0	0	1	1	1
1006	k__Bacteria	p__Firmicutes	c__Bacilli	o__Bacillales	f__Bacillaceae	g__unclassified	s__unclassified	0	0	0	0	1	0	0	1	1	1	1	0	0	0	0	0	1	0
1007	k__Bacteria	p__Bacteroidetes	c__Bacteroidia	o__Bacteroidales	f__unclassified	g__unclassified	s__unclassified	1	1	1	1	1	1	1	0	1	1	1	1	1	1	1	1	0	1
1008	k__Bacteria	p__Bacteroidetes	c__Cytophagia	o__Cytophagales	f__Cytophagaceae	g__Dyadobacter	s__unclassified	0	0	0	0	1	0	1	1	1	0	0	0	0	0	0	1	1	1
1009	k__Bacteria	p__Actinobacteria	c__Actinobacteria	o__Actinomycetales	f__Mycobacteriaceae	g__Mycobacterium	s__97otu57675	0	0	1	1	0	0	1	1	1	0	0	0	0	0	0	1	1	1
1010	k__Bacteria	p__Planctomycetes	c__Phycisphaerae	o__Phycisphaerales	f__Phycisphaeraceae	g__unclassified	s__unclassified	1	1	1	1	1	1	1	1	1	1	1	1	1	1	1	1	1	1
1011	k__Bacteria	p__Bacteroidetes	c__[Saprospirae]	o__[Saprospirales]	f__Chitinophagaceae	g__94otu22175	s__97otu24365	1	0	0	0	0	0	1	1	1	0	0	0	0	0	0	1	1	1
1012	k__Bacteria	p__Proteobacteria	c__Alphaproteobacteria	o__Rhizobiales	f__Beijerinckiaceae	g__unclassified	s__unclassified	0	0	1	1	1	0	1	1	0	0	0	0	0	0	0	1	1	1
1013	k__Bacteria	p__Tenericutes	c__Mollicutes	o__Mycoplasmatales	f__Mycoplasmataceae	g__Mycoplasma	s__97otu96810	1	1	0	1	0	0	1	1	1	1	1	1	0	0	0	1	1	1
1014	k__Bacteria	p__Spirochaetes	c__Spirochaetes	o__Spirochaetales	f__Spirochaetaceae	g__Treponema	s__97otu89243	0	1	0	0	0	0	1	1	1	1	1	1	0	0	1	1	1	0
1015	k__Bacteria	p__Spirochaetes	c__Spirochaetes	o__Spirochaetales	f__Spirochaetaceae	g__Treponema	s__97otu48474	1	1	1	1	1	1	1	1	1	1	1	1	1	1	1	1	1	1
1016	k__Bacteria	p__Spirochaetes	c__Spirochaetes	o__Spirochaetales	f__Spirochaetaceae	g__Treponema	s__socranskii	1	1	1	0	0	1	0	0	0	0	1	1	0	0	0	0	0	0
1017	k__Bacteria	p__Actinobacteria	c__Actinobacteria	o__Actinomycetales	f__Propionibacteriaceae	g__Propionibacterium	s__97otu89865	0	0	0	1	0	0	1	1	1	0	1	0	0	0	0	1	1	1
1018	k__Bacteria	p__Actinobacteria	c__Actinobacteria	o__Actinomycetales	f__Dermacoccaceae	g__Dermacoccus	s__97otu25058	0	0	0	0	0	1	0	0	0	1	0	0	0	0	1	0	0	0
1019	k__Bacteria	p__[Thermi]	c__Deinococci	o__Deinococcales	f__Deinococcaceae	g__Deinococcus	s__97otu41924	1	1	1	0	1	1	1	1	1	1	1	1	1	1	1	1	1	1
1020	k__Bacteria	p__Fusobacteria	c__Fusobacteriia	o__Fusobacteriales	f__Fusobacteriaceae	g__Fusobacterium	s__unclassified	1	1	1	1	1	1	1	1	1	1	1	1	1	1	1	1	1	1
1021	k__Bacteria	p__Actinobacteria	c__Actinobacteria	o__Actinomycetales	f__Mycobacteriaceae	g__Mycobacterium	s__97otu102	0	0	0	0	0	0	1	1	1	0	0	0	0	0	0	1	1	1
1022	k__Bacteria	p__Actinobacteria	c__Actinobacteria	o__Actinomycetales	f__Micrococcaceae	g__94otu35407	s__97otu22212	0	0	0	1	1	1	0	1	1	0	0	0	1	0	0	0	1	0
1023	k__Bacteria	p__Proteobacteria	c__Gammaproteobacteria	o__Xanthomonadales	f__Xanthomonadaceae	g__Dokdonella	s__97otu68369	1	1	1	1	0	1	0	0	0	0	0	0	0	0	0	0	0	0
1024	k__Bacteria	p__Proteobacteria	c__Gammaproteobacteria	o__Xanthomonadales	f__Xanthomonadaceae	g__Stenotrophomonas	s__97otu42862	1	1	0	0	0	0	1	1	1	1	1	1	1	1	1	1	1	1
1025	k__Bacteria	p__Proteobacteria	c__Gammaproteobacteria	o__Xanthomonadales	f__Xanthomonadaceae	g__unclassified	s__unclassified	1	1	0	0	0	0	0	0	0	1	1	1	0	0	1	0	0	0
1026	k__Bacteria	p__Tenericutes	c__Mollicutes	o__Acholeplasmatales	f__Acholeplasmataceae	g__Candidatus Phytoplasma	s__witches-broom	1	1	1	1	1	1	1	1	0	1	0	1	1	1	1	1	1	1
1027	k__Bacteria	p__[Thermi]	c__Deinococci	o__Thermales	f__Thermaceae	g__unclassified	s__unclassified	0	0	0	0	0	0	1	1	1	0	0	0	0	0	0	1	1	1
1028	k__Bacteria	p__Proteobacteria	c__Alphaproteobacteria	o__Rhizobiales	f__Bradyrhizobiaceae	g__Bradyrhizobium	s__97otu99200	0	0	0	0	0	0	1	1	1	0	0	0	0	0	1	1	1	1
1029	k__Bacteria	p__Actinobacteria	c__Actinobacteria	o__Actinomycetales	f__Microbacteriaceae	g__94otu22905	s__97otu73661	0	0	1	0	0	0	0	1	1	1	1	1	0	0	0	0	1	0
1030	k__Bacteria	p__Proteobacteria	c__Betaproteobacteria	o__Methylophilales	f__91otu6828	g__94otu16649	s__97otu65277	1	0	0	1	0	0	0	1	1	0	0	0	0	0	0	0	1	0
1031	k__Bacteria	p__OP3	c__koll11	o__GIF10	f__kpj58rc	g__94otu5944	s__97otu7008	0	1	0	0	0	0	0	0	0	1	1	1	0	0	1	0	0	0
1032	k__Bacteria	p__Tenericutes	c__Mollicutes	o__Mycoplasmatales	f__Mycoplasmataceae	g__Mycoplasma	s__haemominutum	1	1	1	1	1	1	0	1	1	1	1	1	1	1	1	0	1	0
1033	k__Bacteria	p__Fusobacteria	c__Fusobacteriia	o__Fusobacteriales	f__Fusobacteriaceae	g__Fusobacterium	s__unclassified	0	0	0	0	0	0	0	1	1	0	0	0	0	0	0	1	1	1
1034	k__Bacteria	p__Planctomycetes	c__Phycisphaerae	o__Phycisphaerales	f__Phycisphaeraceae	g__94otu37927	s__97otu42241	0	0	0	0	0	0	1	0	0	1	1	1	0	0	0	1	0	1
1035	k__Bacteria	p__Proteobacteria	c__Betaproteobacteria	o__Burkholderiales	f__Comamonadaceae	g__Variovorax	s__paradoxus	0	0	0	0	1	0	0	1	1	0	0	0	0	0	0	1	1	1
1036	k__Bacteria	p__SAR406	c__AB16	o__Arctic96B-7	f__A714017	g__unclassified	s__unclassified	1	1	1	1	1	1	1	1	1	1	1	1	1	1	1	1	1	1
1037	k__Bacteria	p__Acidobacteria	c__Acidobacteriia	o__Acidobacteriales	f__Acidobacteriaceae	g__94otu13301	s__97otu2084	0	0	0	0	0	1	1	0	1	0	0	0	0	0	0	1	0	1
1038	k__Bacteria	p__Firmicutes	c__Bacilli	o__Bacillales	f__Bacillaceae	g__Bacillus	s__97otu98718	1	1	1	0	1	0	0	0	0	0	0	1	0	0	0	0	0	0
1039	k__Bacteria	p__Bacteroidetes	c__Flavobacteriia	o__Flavobacteriales	f__[Weeksellaceae]	g__unclassified	s__unclassified	1	1	0	0	0	0	1	1	1	1	1	1	0	0	0	1	1	1
1040	k__Bacteria	p__Planctomycetes	c__Planctomycetia	o__Pirellulales	f__Pirellulaceae	g__94otu35624	s__97otu64340	1	1	1	1	1	0	1	1	1	1	1	1	1	0	0	1	1	1
1041	k__Bacteria	p__Proteobacteria	c__Gammaproteobacteria	o__Enterobacteriales	f__Enterobacteriaceae	g__unclassified	s__unclassified	0	0	0	0	0	0	1	1	1	1	1	1	1	1	0	1	1	1
1042	k__Bacteria	p__Firmicutes	c__Bacilli	o__Bacillales	f__Planococcaceae	g__Sporosarcina	s__unclassified	0	0	0	0	0	1	1	1	1	1	0	1	0	0	0	1	1	1
1043	k__Bacteria	p__Thermotogae	c__Thermotogae	o__Thermotogales	f__Thermotogaceae	g__Geotoga	s__unclassified	1	1	1	1	1	0	1	0	0	1	1	1	1	1	1	1	0	1
1044	k__Bacteria	p__OP8	c__OP8_1	o__HMMVPog-54	f__91otu5683	g__94otu11890	s__97otu77911	1	1	1	1	1	1	1	1	1	1	1	1	1	1	1	1	1	1
1045	k__Bacteria	p__WS3	c__PRR-12	o__GN03	f__KSB4	g__94otu20505	s__97otu65878	0	0	0	0	0	0	1	1	1	0	0	0	0	0	0	1	1	1
1046	k__Bacteria	p__Acidobacteria	c__[Chloracidobacteria]	o__RB41	f__unclassified	g__unclassified	s__unclassified	1	0	0	0	0	0	1	1	1	0	0	0	0	0	0	1	1	1
1047	k__Bacteria	p__Acidobacteria	c__[Chloracidobacteria]	o__RB41	f__Ellin6075	g__94otu18690	s__97otu74467	0	0	0	0	0	0	1	1	1	0	0	0	0	0	0	1	1	1
1048	k__Bacteria	p__Bacteroidetes	c__Flavobacteriia	o__Flavobacteriales	f__[Weeksellaceae]	g__Chryseobacterium	s__unclassified	1	1	1	1	0	0	0	0	0	1	1	1	0	0	0	0	0	0
1049	k__Archaea	p__Euryarchaeota	c__Thermoplasmata	o__E2	f__[Methanomassiliicoccaceae]	g__vadinCA11	s__97otu18041	0	0	0	1	1	1	0	0	1	0	0	0	0	0	0	0	1	0
1050	k__Bacteria	p__FBP	c__79otu485	o__85otu1455	f__91otu4885	g__94otu33132	s__97otu84083	0	0	0	1	0	0	1	1	1	0	0	0	0	0	1	1	1	0
1051	k__Bacteria	p__73otu211	c__79otu193	o__85otu4903	f__91otu12318	g__94otu23735	s__97otu26033	0	1	0	0	0	0	0	1	1	1	1	1	1	0	1	0	1	0
1052	k__Bacteria	p__Actinobacteria	c__Actinobacteria	o__Actinomycetales	f__Corynebacteriaceae	g__Corynebacterium	s__unclassified	0	0	0	0	0	0	0	1	1	1	1	1	0	0	1	0	1	0
1053	k__Bacteria	p__Actinobacteria	c__Actinobacteria	o__Actinomycetales	f__Micrococcaceae	g__Micrococcus	s__luteus	0	0	0	1	0	1	0	0	0	1	0	0	1	0	0	0	0	0
1054	k__Bacteria	p__Actinobacteria	c__Actinobacteria	o__Actinomycetales	f__Streptomycetaceae	g__94otu27718	s__97otu33	0	0	0	1	1	1	0	1	0	0	0	0	0	1	0	0	0	0
1055	k__Bacteria	p__Actinobacteria	c__Actinobacteria	o__Actinomycetales	f__Micrococcaceae	g__94otu9041	s__97otu8599	0	0	0	0	1	0	0	1	1	0	0	0	0	1	0	0	1	0
1056	k__Bacteria	p__Actinobacteria	c__Actinobacteria	o__Actinomycetales	f__unclassified	g__unclassified	s__unclassified	0	1	0	1	1	1	0	1	1	0	0	0	1	1	0	0	1	0
1057	k__Bacteria	p__Actinobacteria	c__Actinobacteria	o__Actinomycetales	f__Micrococcaceae	g__unclassified	s__unclassified	0	1	1	1	0	0	0	0	0	0	0	0	0	1	0	0	0	0
1058	k__Bacteria	p__Actinobacteria	c__Actinobacteria	o__Actinomycetales	f__Micrococcaceae	g__unclassified	s__unclassified	0	0	0	0	1	0	1	0	0	1	1	1	0	0	0	1	0	1
1059	k__Bacteria	p__Actinobacteria	c__Actinobacteria	o__Actinomycetales	f__Micrococcaceae	g__94otu8925	s__97otu62161	1	1	1	1	0	1	0	1	1	0	0	0	0	0	0	0	0	0
1060	k__Bacteria	p__Actinobacteria	c__Actinobacteria	o__Actinomycetales	f__Microbacteriaceae	g__unclassified	s__unclassified	0	0	0	0	0	1	1	1	1	0	0	0	1	0	0	1	1	1
1061	k__Bacteria	p__Actinobacteria	c__Actinobacteria	o__Actinomycetales	f__unclassified	g__unclassified	s__unclassified	0	0	0	0	1	0	1	1	1	0	0	0	0	0	0	1	1	1
1062	k__Bacteria	p__Actinobacteria	c__Actinobacteria	o__Actinomycetales	f__Micromonosporaceae	g__94otu8918	s__97otu73805	0	0	0	0	0	0	1	1	1	0	0	0	0	0	0	1	1	1
1063	k__Bacteria	p__Actinobacteria	c__Actinobacteria	o__Actinomycetales	f__Nocardiaceae	g__Nocardia	s__97otu74567	0	0	0	0	0	0	0	1	1	0	0	0	0	0	0	0	1	0
1064	k__Bacteria	p__Actinobacteria	c__Actinobacteria	o__Actinomycetales	f__unclassified	g__unclassified	s__unclassified	0	0	0	0	0	0	1	1	1	0	0	0	0	0	0	1	1	1
1065	k__Bacteria	p__Actinobacteria	c__Actinobacteria	o__Actinomycetales	f__Streptomycetaceae	g__Streptomyces	s__unclassified	0	0	0	0	0	1	1	1	1	0	0	0	0	0	0	1	1	1
1066	k__Bacteria	p__Actinobacteria	c__Actinobacteria	o__Actinomycetales	f__Pseudonocardiaceae	g__unclassified	s__unclassified	0	0	0	0	1	0	0	1	1	0	0	0	0	0	0	0	1	0
1067	k__Bacteria	p__Actinobacteria	c__Actinobacteria	o__Actinomycetales	f__unclassified	g__unclassified	s__unclassified	1	1	1	1	1	1	0	0	0	0	0	0	1	0	1	0	0	0
1068	k__Bacteria	p__Actinobacteria	c__Actinobacteria	o__Actinomycetales	f__Microbacteriaceae	g__unclassified	s__unclassified	0	0	0	0	0	0	0	1	1	0	0	0	1	0	0	0	1	0
1069	k__Bacteria	p__Actinobacteria	c__Actinobacteria	o__Actinomycetales	f__unclassified	g__unclassified	s__unclassified	0	0	1	1	1	1	0	1	0	0	0	0	1	1	0	0	0	0
1070	k__Bacteria	p__Nitrospirae	c__Nitrospira	o__Nitrospirales	f__unclassified	g__unclassified	s__unclassified	0	1	0	0	1	0	0	1	1	1	0	0	0	0	1	0	1	0
1071	k__Bacteria	p__Nitrospirae	c__Nitrospira	o__Nitrospirales	f__[Leptospirillaceae]	g__Leptospirillum	s__ferrodiazotrophum	1	1	1	0	0	0	0	0	0	1	1	0	0	0	1	0	0	0
1072	k__Bacteria	p__Nitrospirae	c__Nitrospira	o__Nitrospirales	f__[Thermodesulfovibrionaceae]	g__unclassified	s__unclassified	0	1	1	1	1	1	1	0	1	0	0	0	0	1	0	1	0	1
1073	k__Bacteria	p__Nitrospirae	c__Nitrospira	o__Nitrospirales	f__unclassified	g__unclassified	s__unclassified	0	0	0	0	0	0	1	1	1	0	0	0	1	0	0	1	1	1
1074	k__Bacteria	p__WWE1	c__[Cloacamonae]	o__[Cloacamonales]	f__[Cloacamonaceae]	g__Candidatus Cloacamonas	s__97otu37889	1	1	1	1	1	1	1	0	0	0	0	0	1	1	0	1	0	1
1075	k__Bacteria	p__Gemmatimonadetes	c__Gemm-2	o__85otu2360	f__91otu10503	g__94otu20203	s__97otu29173	0	0	0	0	1	0	0	1	1	0	0	0	0	1	0	0	1	0
1077	k__Bacteria	p__Aquificae	c__Aquificae	o__Aquificales	f__Hydrogenothermaceae	g__94otu10185	s__97otu83077	0	0	0	0	1	0	0	0	0	1	1	1	1	0	1	0	0	0
1078	k__Bacteria	p__Firmicutes	c__Bacilli	o__Bacillales	f__Staphylococcaceae	g__Staphylococcus	s__97otu72881	0	1	1	1	0	1	1	1	1	1	1	1	1	0	0	1	1	1
1079	k__Bacteria	p__Firmicutes	c__Bacilli	o__Bacillales	f__unclassified	g__unclassified	s__unclassified	0	1	0	0	0	1	0	0	0	0	0	0	0	1	0	0	0	0
1080	k__Bacteria	p__Firmicutes	c__Bacilli	o__Bacillales	f__Bacillaceae	g__unclassified	s__unclassified	1	1	1	1	0	1	0	1	1	1	1	1	0	0	0	0	1	0
1081	k__Bacteria	p__Firmicutes	c__Bacilli	o__Bacillales	f__unclassified	g__unclassified	s__unclassified	0	1	1	1	1	1	1	1	1	1	1	1	0	0	1	1	1	1
1082	k__Bacteria	p__Cyanobacteria	c__Chloroplast	o__Streptophyta	f__91otu7296	g__94otu14605	s__97otu98055	0	0	0	1	0	0	1	1	1	0	0	0	0	0	0	0	1	1
1083	k__Bacteria	p__Firmicutes	c__Clostridia	o__Clostridiales	f__Ruminococcaceae	g__Ruminococcus	s__97otu80741	1	1	0	1	1	0	1	0	0	1	1	1	0	0	1	1	1	0
1084	k__Bacteria	p__Firmicutes	c__Clostridia	o__Clostridiales	f__Lachnospiraceae	g__Blautia	s__producta	0	1	0	1	1	1	1	1	1	0	0	0	0	0	0	1	0	1
1085	k__Bacteria	p__Firmicutes	c__Clostridia	o__Clostridiales	f__Lachnospiraceae	g__unclassified	s__unclassified	0	0	0	0	0	0	1	1	1	0	0	0	0	0	0	1	1	1
1086	k__Bacteria	p__Bacteroidetes	c__Bacteroidia	o__Bacteroidales	f__S24-7	g__94otu8939	s__97otu6865	0	1	0	1	0	0	1	0	0	1	0	1	1	0	1	0	0	1
1087	k__Bacteria	p__Bacteroidetes	c__Bacteroidia	o__Bacteroidales	f__Porphyromonadaceae	g__Parabacteroides	s__distasonis	0	0	1	0	0	0	0	1	1	0	0	1	0	0	0	0	1	0
1088	k__Bacteria	p__Fusobacteria	c__Fusobacteriia	o__Fusobacteriales	f__Fusobacteriaceae	g__unclassified	s__unclassified	1	1	1	1	1	1	0	0	0	0	0	0	0	1	0	0	0	0
1089	k__Bacteria	p__Fusobacteria	c__Fusobacteriia	o__Fusobacteriales	f__unclassified	g__unclassified	s__unclassified	1	1	1	1	1	1	1	1	1	1	1	1	0	1	1	1	1	1
1090	k__Bacteria	p__Actinobacteria	c__Acidimicrobiia	o__Acidimicrobiales	f__C111	g__94otu16219	s__97otu18912	0	1	1	1	1	1	0	1	1	1	1	1	1	1	1	0	1	0
1091	k__Bacteria	p__Proteobacteria	c__Alphaproteobacteria	o__Sphingomonadales	f__Sphingomonadaceae	g__Sphingomonas	s__97otu91058	0	0	0	0	0	0	1	1	1	0	0	0	0	0	0	0	1	1
1092	k__Bacteria	p__Proteobacteria	c__Alphaproteobacteria	o__Sphingomonadales	f__Sphingomonadaceae	g__unclassified	s__unclassified	0	0	0	0	0	0	1	1	1	0	0	1	0	0	0	1	1	1
1093	k__Bacteria	p__Proteobacteria	c__Alphaproteobacteria	o__Sphingomonadales	f__Sphingomonadaceae	g__Sphingobium	s__unclassified	0	0	0	1	1	0	0	0	0	0	0	0	0	0	0	0	0	1
1094	k__Bacteria	p__[Thermi]	c__Deinococci	o__Deinococcales	f__Deinococcaceae	g__Deinococcus	s__97otu50275	0	0	0	0	1	1	1	0	0	0	0	0	0	0	0	1	0	1
1095	k__Bacteria	p__Bacteroidetes	c__[Saprospirae]	o__[Saprospirales]	f__Chitinophagaceae	g__94otu37986	s__97otu41805	0	0	0	0	0	0	0	1	1	0	0	0	0	0	0	0	1	1
1096	k__Bacteria	p__WS2	c__SHA-109	o__85otu3576	f__91otu1702	g__94otu3342	s__97otu3830	0	0	0	0	0	0	1	0	0	1	1	1	0	0	1	1	0	1
1097	k__Bacteria	p__GAL15	c__79otu760	o__85otu3649	f__91otu4091	g__94otu9598	s__unclassified	1	1	1	1	1	0	1	1	1	1	1	1	1	0	1	1	1	1
1098	k__Bacteria	p__Cyanobacteria	c__79otu272	o__85otu377	f__91otu123	g__94otu240	s__97otu268	0	0	0	0	0	1	1	1	1	0	0	0	0	0	0	1	1	1
1099	k__Bacteria	p__Acidobacteria	c__Acidobacteria-6	o__iii1-15	f__unclassified	g__unclassified	s__unclassified	0	1	0	0	0	0	0	1	1	0	0	0	0	1	0	0	0	0
1100	k__Bacteria	p__Acidobacteria	c__Acidobacteria-6	o__iii1-15	f__91otu8728	g__94otu9359	s__97otu8981	0	0	0	0	0	0	1	1	1	0	0	0	0	0	0	1	0	1
1101	k__Bacteria	p__Proteobacteria	c__79otu0	o__85otu1910	f__91otu12993	g__94otu8885	s__unclassified	1	0	0	0	0	0	1	0	0	0	0	0	0	0	0	1	0	1
1102	k__Bacteria	p__OP8	c__OP8_1	o__HMMVPog-54	f__unclassified	g__unclassified	s__unclassified	0	0	0	0	1	1	0	1	1	0	0	0	0	0	0	0	1	0
1103	k__Bacteria	p__Tenericutes	c__Mollicutes	o__RF39	f__91otu4596	g__94otu43519	s__97otu82242	1	1	1	1	1	1	1	1	1	1	1	1	1	1	1	1	1	1
1104	k__Bacteria	p__Chlamydiae	c__Chlamydiia	o__Chlamydiales	f__Parachlamydiaceae	g__unclassified	s__unclassified	1	1	0	1	1	0	1	1	0	1	1	1	1	1	1	1	0	0
1105	k__Bacteria	p__Planctomycetes	c__Phycisphaerae	o__MSBL9	f__91otu19983	g__94otu18846	s__97otu20752	0	0	0	0	0	0	1	1	0	0	0	0	0	0	0	1	1	1
1106	k__Bacteria	p__Planctomycetes	c__Phycisphaerae	o__unclassified	f__unclassified	g__unclassified	s__unclassified	0	0	0	0	0	0	1	1	1	0	0	0	0	0	0	1	1	1
1107	k__Bacteria	p__Planctomycetes	c__Phycisphaerae	o__Phycisphaerales	f__Phycisphaeraceae	g__94otu5575	s__97otu28502	0	0	0	0	0	1	0	0	0	1	0	0	0	0	0	0	0	1
1108	k__Bacteria	p__Planctomycetes	c__Phycisphaerae	o__MSBL9	f__91otu19983	g__unclassified	s__unclassified	1	1	1	1	1	0	1	0	1	1	1	1	1	1	1	1	1	1
1109	k__Bacteria	p__Gemmatimonadetes	c__Gemm-1	o__85otu1575	f__91otu7483	g__unclassified	s__unclassified	1	1	0	1	1	1	1	1	1	0	0	0	0	1	1	1	1	1
1110	k__Bacteria	p__Spirochaetes	c__Spirochaetes	o__Spirochaetales	f__Spirochaetaceae	g__Treponema	s__97otu56961	0	0	0	0	0	0	1	0	1	0	0	0	0	0	0	1	1	1
1111	k__Bacteria	p__Spirochaetes	c__Spirochaetes	o__Spirochaetales	f__Spirochaetaceae	g__Treponema	s__97otu7551	1	1	1	1	0	0	0	0	1	0	0	0	0	0	0	0	0	0
1112	k__Bacteria	p__Spirochaetes	c__Spirochaetes	o__Spirochaetales	f__Spirochaetaceae	g__Treponema	s__97otu47134	1	1	1	1	1	1	1	1	1	1	1	1	1	1	1	1	1	1
1113	k__Bacteria	p__Lentisphaerae	c__[Lentisphaeria]	o__Z20	f__91otu4386	g__94otu10195	s__97otu11786	1	1	1	1	1	1	0	0	1	1	1	1	0	1	0	0	1	1
1114	k__Bacteria	p__Firmicutes	c__Clostridia	o__Clostridiales	f__unclassified	g__unclassified	s__unclassified	0	0	0	0	0	0	0	1	1	0	0	0	0	0	0	1	1	1
1115	k__Bacteria	p__Firmicutes	c__Clostridia	o__Clostridiales	f__unclassified	g__unclassified	s__unclassified	0	0	0	1	0	0	0	1	1	0	1	1	0	0	0	1	1	1
1116	k__Bacteria	p__Actinobacteria	c__Actinobacteria	o__Actinomycetales	f__Microbacteriaceae	g__Microbacterium	s__97otu36451	0	0	0	0	0	0	0	0	1	0	1	1	0	0	0	0	1	0
1117	k__Bacteria	p__Actinobacteria	c__Actinobacteria	o__Actinomycetales	f__91otu21285	g__94otu44262	s__97otu96590	0	0	0	0	0	0	1	1	1	1	0	0	0	0	0	1	1	1
1118	k__Bacteria	p__Actinobacteria	c__Actinobacteria	o__Actinomycetales	f__Pseudonocardiaceae	g__Amycolatopsis	s__97otu98431	0	0	0	1	1	1	0	1	1	0	0	0	0	0	0	0	1	0
1119	k__Bacteria	p__Actinobacteria	c__Actinobacteria	o__Actinomycetales	f__unclassified	g__unclassified	s__unclassified	0	0	0	0	1	0	0	0	0	0	0	0	0	1	0	1	0	1
1120	k__Bacteria	p__Actinobacteria	c__Actinobacteria	o__Actinomycetales	f__Streptomycetaceae	g__Streptomyces	s__unclassified	0	0	0	0	0	1	1	1	1	0	0	0	0	0	0	1	1	1
1121	k__Bacteria	p__Tenericutes	c__Mollicutes	o__unclassified	f__unclassified	g__unclassified	s__unclassified	1	1	1	1	0	1	0	1	1	0	1	1	0	0	0	0	1	0
1122	k__Bacteria	p__Tenericutes	c__Mollicutes	o__RF39	f__unclassified	g__unclassified	s__unclassified	1	0	1	1	0	1	0	0	0	0	0	0	0	0	0	0	0	0
1123	k__Bacteria	p__Tenericutes	c__Mollicutes	o__RF39	f__91otu6283	g__94otu14251	s__97otu25600	1	1	1	1	1	1	1	1	1	1	1	1	1	1	1	1	1	1
1124	k__Bacteria	p__Chloroflexi	c__Anaerolineae	o__unclassified	f__unclassified	g__unclassified	s__unclassified	0	0	0	0	0	0	1	1	1	0	0	0	0	0	0	1	1	0
1125	k__Bacteria	p__Chloroflexi	c__Anaerolineae	o__unclassified	f__unclassified	g__unclassified	s__unclassified	1	1	1	1	1	1	0	0	0	0	0	0	0	0	0	0	0	0
1126	k__Bacteria	p__Chloroflexi	c__Anaerolineae	o__SBR1031	f__A4b	g__94otu2752	s__97otu90091	0	0	0	0	0	0	0	0	0	1	0	0	0	0	1	0	0	0
1127	k__Bacteria	p__BRC1	c__PRR-11	o__85otu4965	f__91otu20943	g__94otu43452	s__97otu49038	0	0	0	0	0	0	1	1	1	0	0	0	0	0	0	1	1	1
1128	k__Bacteria	p__TM6	c__SJA-4	o__85otu1955	f__unclassified	g__unclassified	s__unclassified	0	0	0	0	0	0	1	1	1	0	0	0	0	0	0	1	1	1
1129	k__Bacteria	p__TM6	c__SJA-4	o__85otu1955	f__unclassified	g__unclassified	s__unclassified	1	1	1	1	1	1	1	1	1	1	1	1	1	1	1	1	1	1
1130	k__Bacteria	p__WS3	c__PRR-12	o__GN03	f__KSB4	g__94otu18086	s__97otu75124	0	0	0	0	1	0	1	1	1	0	1	1	0	0	0	0	0	1
1131	k__Bacteria	p__BRC1	c__NPL-UPA2	o__85otu3767	f__91otu20583	g__94otu42524	s__97otu94531	0	1	1	0	1	0	0	0	1	0	0	0	0	0	0	0	1	0
1132	k__Bacteria	p__73otu142	c__79otu62	o__85otu2075	f__91otu7688	g__94otu15124	s__97otu76821	1	1	1	1	0	1	1	1	1	1	1	1	1	1	0	1	1	1
1133	k__Bacteria	p__Proteobacteria	c__Alphaproteobacteria	o__Rhizobiales	f__Hyphomicrobiaceae	g__unclassified	s__unclassified	0	0	0	0	1	1	1	0	1	0	0	0	0	0	0	1	1	1
1134	k__Bacteria	p__Proteobacteria	c__Alphaproteobacteria	o__Rhizobiales	f__Hyphomicrobiaceae	g__Devosia	s__97otu87838	0	0	0	1	1	0	0	0	0	0	0	0	0	0	0	0	0	1
1135	k__Bacteria	p__Proteobacteria	c__Alphaproteobacteria	o__Rhizobiales	f__Hyphomicrobiaceae	g__Devosia	s__unclassified	1	1	0	0	1	1	0	1	1	0	0	0	0	1	0	0	1	0
1136	k__Bacteria	p__Proteobacteria	c__Alphaproteobacteria	o__Rhizobiales	f__91otu4359	g__94otu2770	s__unclassified	1	1	0	0	0	0	1	1	1	0	0	0	0	0	0	1	1	1
1137	k__Bacteria	p__Proteobacteria	c__Alphaproteobacteria	o__Rhodospirillales	f__Rhodospirillaceae	g__Azospirillum	s__97otu10137	1	1	1	1	0	0	0	1	0	0	0	0	0	0	0	0	1	0
1138	k__Bacteria	p__Proteobacteria	c__Alphaproteobacteria	o__Rhodospirillales	f__Rhodospirillaceae	g__Azospirillum	s__unclassified	0	1	1	1	0	0	0	1	1	0	0	0	0	0	0	0	1	0
1139	k__Bacteria	p__Proteobacteria	c__Alphaproteobacteria	o__Rhizobiales	f__Hyphomicrobiaceae	g__Devosia	s__unclassified	0	1	0	0	1	1	1	1	1	0	0	0	0	0	0	1	1	1
1140	k__Bacteria	p__Proteobacteria	c__Alphaproteobacteria	o__Sphingomonadales	f__Sphingomonadaceae	g__unclassified	s__unclassified	0	0	0	0	0	1	1	0	0	0	0	0	0	0	0	1	0	1
1141	k__Bacteria	p__Proteobacteria	c__Alphaproteobacteria	o__unclassified	f__unclassified	g__unclassified	s__unclassified	0	1	0	1	1	1	1	1	1	0	0	0	0	0	0	1	1	1
1142	k__Bacteria	p__Proteobacteria	c__Alphaproteobacteria	o__unclassified	f__unclassified	g__unclassified	s__unclassified	0	1	0	0	0	0	1	1	1	0	0	0	0	0	0	1	1	1
1143	k__Bacteria	p__Proteobacteria	c__Alphaproteobacteria	o__unclassified	f__unclassified	g__unclassified	s__unclassified	0	1	0	0	0	0	1	1	1	0	0	0	0	0	0	1	1	1
1144	k__Bacteria	p__Proteobacteria	c__Alphaproteobacteria	o__Rhizobiales	f__91otu7225	g__94otu14336	s__97otu15993	0	1	0	0	0	0	1	0	0	0	0	0	0	0	0	1	0	1
1145	k__Bacteria	p__Proteobacteria	c__Alphaproteobacteria	o__Rhizobiales	f__Hyphomicrobiaceae	g__Rhodoplanes	s__97otu8508	0	0	0	0	0	0	1	1	1	0	0	0	0	0	0	1	1	1
1146	k__Bacteria	p__Proteobacteria	c__Alphaproteobacteria	o__Rhizobiales	f__Hyphomicrobiaceae	g__Rhodoplanes	s__97otu5270	0	0	0	0	0	0	1	1	1	0	0	0	0	0	0	1	1	1
1147	k__Bacteria	p__Proteobacteria	c__Alphaproteobacteria	o__Rhizobiales	f__Hyphomicrobiaceae	g__Rhodoplanes	s__97otu5270	0	0	0	0	0	0	1	1	1	0	0	0	0	0	0	1	1	1
1148	k__Bacteria	p__Proteobacteria	c__Alphaproteobacteria	o__Rhizobiales	f__Hyphomicrobiaceae	g__Rhodoplanes	s__97otu15246	0	0	0	0	0	0	1	1	1	0	0	0	0	0	0	1	1	1
1149	k__Bacteria	p__[Thermi]	c__Deinococci	o__Deinococcales	f__unclassified	g__unclassified	s__unclassified	0	0	0	0	0	0	1	0	0	1	0	1	0	0	1	0	0	0
1150	k__Bacteria	p__Verrucomicrobia	c__Verruco-5	o__WCHB1-41	f__RFP12	g__94otu20563	s__97otu40409	0	0	0	0	0	0	1	1	1	0	0	0	0	0	0	1	1	1
1151	k__Bacteria	p__Planctomycetes	c__Planctomycetia	o__unclassified	f__unclassified	g__unclassified	s__unclassified	1	1	1	1	0	0	1	1	0	0	1	1	0	0	0	0	0	0
1152	k__Bacteria	p__Planctomycetes	c__Planctomycetia	o__Planctomycetales	f__Planctomycetaceae	g__Planctomyces	s__97otu19102	0	0	0	0	0	0	1	1	1	0	0	0	0	0	1	1	1	1
1153	k__Bacteria	p__Planctomycetes	c__Planctomycetia	o__Pirellulales	f__Pirellulaceae	g__unclassified	s__unclassified	0	0	0	0	0	0	1	1	1	0	0	0	0	0	0	1	1	1
1154	k__Bacteria	p__Planctomycetes	c__Planctomycetia	o__Planctomycetales	f__Planctomycetaceae	g__Planctomyces	s__97otu90097	0	0	0	0	0	0	1	1	1	0	0	0	0	0	0	1	1	1
1155	k__Bacteria	p__Planctomycetes	c__Planctomycetia	o__Pirellulales	f__Pirellulaceae	g__Pirellula	s__97otu54195	0	0	0	0	0	0	1	1	1	0	0	0	0	0	0	1	1	1
1156	k__Bacteria	p__Firmicutes	c__Bacilli	o__Lactobacillales	f__Streptococcaceae	g__unclassified	s__unclassified	1	1	1	1	1	1	1	0	0	1	1	1	1	1	0	1	0	1
1157	k__Bacteria	p__Firmicutes	c__Bacilli	o__unclassified	f__unclassified	g__unclassified	s__unclassified	0	0	0	0	0	0	1	0	0	0	1	1	0	0	0	1	0	1
1158	k__Bacteria	p__Firmicutes	c__Bacilli	o__Turicibacterales	f__Turicibacteraceae	g__Turicibacter	s__unclassified	0	0	0	0	0	1	0	1	1	1	0	1	0	0	0	0	1	0
1159	k__Bacteria	p__Firmicutes	c__Bacilli	o__unclassified	f__unclassified	g__unclassified	s__unclassified	0	1	0	1	1	1	1	1	0	1	1	1	1	1	0	1	1	1
1160	k__Bacteria	p__Firmicutes	c__Bacilli	o__unclassified	f__unclassified	g__unclassified	s__unclassified	0	1	0	0	0	0	1	1	1	1	0	0	1	0	0	1	1	1
1161	k__Bacteria	p__Firmicutes	c__Bacilli	o__Bacillales	f__unclassified	g__unclassified	s__unclassified	0	1	0	1	0	1	1	0	0	0	0	0	0	1	0	1	0	1
1162	k__Bacteria	p__Firmicutes	c__Bacilli	o__Gemellales	f__Gemellaceae	g__unclassified	s__unclassified	0	0	0	0	1	0	0	0	0	0	1	1	1	0	0	0	0	0
1163	k__Bacteria	p__Firmicutes	c__Bacilli	o__Bacillales	f__Bacillaceae	g__unclassified	s__unclassified	0	1	1	1	0	0	1	0	1	1	0	0	0	0	1	1	1	1
1164	k__Bacteria	p__Firmicutes	c__Bacilli	o__Bacillales	f__unclassified	g__unclassified	s__unclassified	1	1	1	1	0	0	0	0	0	1	0	1	0	1	0	0	0	0
1165	k__Bacteria	p__Firmicutes	c__Bacilli	o__Bacillales	f__Bacillaceae	g__Bacillus	s__97otu99145	1	1	1	0	1	1	1	1	0	1	0	0	0	0	1	1	0	1
1166	k__Bacteria	p__Firmicutes	c__Bacilli	o__Bacillales	f__Bacillaceae	g__Bacillus	s__unclassified	0	1	1	1	1	1	1	1	1	1	1	1	0	0	1	1	1	1
1167	k__Bacteria	p__Firmicutes	c__Bacilli	o__Bacillales	f__unclassified	g__unclassified	s__unclassified	0	0	1	0	1	1	0	1	1	1	1	1	1	0	1	0	0	0
1168	k__Bacteria	p__OD1	c__ABY1	o__85otu993	f__91otu4052	g__94otu9486	s__97otu92677	1	1	1	1	1	1	0	1	1	0	0	0	0	0	0	0	1	1
1169	k__Bacteria	p__73otu211	c__79otu193	o__85otu4903	f__91otu12318	g__94otu23735	s__97otu26033	0	0	0	0	0	0	1	1	1	0	0	0	0	0	0	1	1	1
1170	k__Bacteria	p__Cyanobacteria	c__Chloroplast	o__Streptophyta	f__91otu7296	g__94otu15236	s__97otu70595	0	0	0	0	0	0	1	0	0	1	1	0	0	0	0	1	0	1
1171	k__Bacteria	p__Armatimonadetes	c__[Fimbriimonadia]	o__85otu4395	f__91otu8532	g__94otu40122	s__97otu55083	1	1	1	1	1	0	1	1	1	0	0	0	0	0	0	1	1	0
1172	k__Bacteria	p__Proteobacteria	c__Gammaproteobacteria	o__Oceanospirillales	f__Halomonadaceae	g__Halomonas	s__97otu92160	0	0	0	0	0	1	1	0	0	0	0	0	0	1	0	1	0	1
1173	k__Bacteria	p__Proteobacteria	c__Gammaproteobacteria	o__Pseudomonadales	f__Pseudomonadaceae	g__Pseudomonas	s__unclassified	1	1	1	1	0	0	1	1	1	1	1	1	0	0	0	1	1	1
1174	k__Bacteria	p__Proteobacteria	c__Gammaproteobacteria	o__Alteromonadales	f__Alteromonadaceae	g__Marinobacter	s__unclassified	0	0	0	1	0	1	1	1	1	0	0	0	1	0	1	1	0	0
1175	k__Bacteria	p__Proteobacteria	c__Gammaproteobacteria	o__Legionellales	f__Coxiellaceae	g__unclassified	s__unclassified	1	0	1	0	0	0	0	0	0	1	0	1	0	0	1	0	0	0
1176	k__Bacteria	p__Proteobacteria	c__Gammaproteobacteria	o__Pseudomonadales	f__Pseudomonadaceae	g__Pseudomonas	s__97otu97781	1	1	0	0	0	0	0	0	0	1	1	1	0	0	1	0	0	0
1177	k__Bacteria	p__Proteobacteria	c__Gammaproteobacteria	o__Pseudomonadales	f__Pseudomonadaceae	g__Pseudomonas	s__97otu97852	1	0	1	1	0	0	0	0	0	1	1	1	0	0	0	0	0	0
1178	k__Bacteria	p__Proteobacteria	c__Gammaproteobacteria	o__Enterobacteriales	f__Enterobacteriaceae	g__94otu702	s__97otu25986	0	0	0	0	0	0	1	1	1	1	1	1	1	1	0	1	1	1
1179	k__Bacteria	p__Proteobacteria	c__Gammaproteobacteria	o__Enterobacteriales	f__Enterobacteriaceae	g__94otu41390	s__97otu92576	0	0	0	0	0	0	1	1	1	0	1	0	1	0	1	1	1	1
1180	k__Bacteria	p__Proteobacteria	c__Gammaproteobacteria	o__Chromatiales	f__Ectothiorhodospiraceae	g__94otu23356	s__unclassified	0	0	0	0	0	0	1	1	0	1	0	0	1	0	1	1	1	1
1181	k__Bacteria	p__Proteobacteria	c__Gammaproteobacteria	o__Pseudomonadales	f__Pseudomonadaceae	g__Pseudomonas	s__veronii	1	0	0	1	0	0	1	1	1	1	1	0	0	0	1	1	1	1
1182	k__Bacteria	p__Proteobacteria	c__Gammaproteobacteria	o__Alteromonadales	f__Alteromonadaceae	g__Marinobacter	s__unclassified	0	0	0	0	0	0	1	1	1	0	0	0	0	0	1	1	1	1
1183	k__Bacteria	p__Proteobacteria	c__Gammaproteobacteria	o__Oceanospirillales	f__Oceanospirillaceae	g__Oleispira	s__unclassified	0	0	0	0	0	0	1	0	0	0	0	0	0	1	0	1	0	1
1184	k__Bacteria	p__Proteobacteria	c__Gammaproteobacteria	o__unclassified	f__unclassified	g__unclassified	s__unclassified	0	0	0	0	0	0	1	1	1	0	0	0	0	0	0	1	1	1
1185	k__Bacteria	p__Proteobacteria	c__Gammaproteobacteria	o__unclassified	f__unclassified	g__unclassified	s__unclassified	1	1	1	1	0	0	1	1	1	1	1	1	0	0	0	1	1	1
1186	k__Bacteria	p__Proteobacteria	c__Gammaproteobacteria	o__Pseudomonadales	f__Pseudomonadaceae	g__Pseudomonas	s__97otu60952	1	1	1	1	0	0	0	0	0	1	1	1	0	0	0	0	0	0
1187	k__Bacteria	p__Proteobacteria	c__Gammaproteobacteria	o__Pseudomonadales	f__Pseudomonadaceae	g__Pseudomonas	s__97otu97852	1	1	1	0	0	0	0	0	0	1	1	1	0	0	0	0	0	0
1188	k__Bacteria	p__Proteobacteria	c__Gammaproteobacteria	o__Pseudomonadales	f__Pseudomonadaceae	g__Pseudomonas	s__unclassified	1	1	1	1	0	1	1	1	1	1	1	1	0	0	0	1	1	1
1190	k__Bacteria	p__Proteobacteria	c__Gammaproteobacteria	o__unclassified	f__unclassified	g__unclassified	s__unclassified	1	1	1	1	0	1	0	0	1	0	0	0	0	0	0	0	0	0
1191	k__Bacteria	p__Proteobacteria	c__Gammaproteobacteria	o__unclassified	f__unclassified	g__unclassified	s__unclassified	1	1	1	1	0	0	0	1	1	0	0	0	0	0	1	0	1	0
1192	k__Bacteria	p__Proteobacteria	c__Gammaproteobacteria	o__Xanthomonadales	f__Xanthomonadaceae	g__unclassified	s__unclassified	0	1	0	0	0	0	0	1	1	1	0	1	0	0	1	1	1	1
1193	k__Bacteria	p__Proteobacteria	c__Gammaproteobacteria	o__Enterobacteriales	f__Enterobacteriaceae	g__unclassified	s__unclassified	0	0	0	0	0	0	0	1	0	1	1	1	1	0	1	0	0	1
1194	k__Bacteria	p__Proteobacteria	c__Gammaproteobacteria	o__Pseudomonadales	f__Pseudomonadaceae	g__Pseudomonas	s__97otu97852	1	1	1	1	0	1	0	1	1	0	1	1	0	0	0	0	0	0
1195	k__Bacteria	p__SAR406	c__AB16	o__Arctic96B-7	f__A714017	g__SGSH944	s__97otu75239	0	1	1	1	1	1	1	1	1	0	0	0	0	1	0	1	1	1
1196	k__Bacteria	p__FBP	c__79otu485	o__85otu1455	f__91otu4885	g__94otu1178	s__97otu38621	0	0	0	0	0	0	1	1	1	0	0	0	0	0	0	1	1	1
1197	k__Bacteria	p__Cyanobacteria	c__Synechococcophycideae	o__Synechococcales	f__Acaryochloridaceae	g__Acaryochloris	s__97otu25248	0	0	0	0	0	0	1	1	1	0	0	0	0	0	0	1	1	1
1198	k__Bacteria	p__Proteobacteria	c__Betaproteobacteria	o__unclassified	f__unclassified	g__unclassified	s__unclassified	0	0	1	1	0	0	0	1	1	1	1	1	0	0	0	0	1	0
1199	k__Bacteria	p__Proteobacteria	c__Betaproteobacteria	o__Burkholderiales	f__unclassified	g__unclassified	s__unclassified	0	0	1	1	0	1	0	1	1	0	1	1	1	1	1	0	1	0
1200	k__Bacteria	p__Proteobacteria	c__Betaproteobacteria	o__Burkholderiales	f__Comamonadaceae	g__Hydrogenophaga	s__97otu4228	0	0	1	1	1	1	1	1	1	1	1	0	0	0	0	0	1	1
1201	k__Bacteria	p__Proteobacteria	c__Betaproteobacteria	o__unclassified	f__unclassified	g__unclassified	s__unclassified	1	1	1	1	1	1	1	1	1	1	1	1	1	1	1	0	1	1
1202	k__Bacteria	p__Proteobacteria	c__Betaproteobacteria	o__Methylophilales	f__unclassified	g__unclassified	s__unclassified	0	0	1	1	1	0	1	0	0	1	1	1	0	0	0	1	0	1
1203	k__Bacteria	p__Proteobacteria	c__Betaproteobacteria	o__Burkholderiales	f__Oxalobacteraceae	g__unclassified	s__unclassified	1	0	1	0	1	0	0	1	1	0	0	0	0	0	0	0	1	0
1204	k__Bacteria	p__Proteobacteria	c__Betaproteobacteria	o__Burkholderiales	f__Oxalobacteraceae	g__94otu10225	s__97otu68800	0	0	0	0	0	0	1	1	1	0	0	0	0	0	0	1	1	1
1205	k__Bacteria	p__Proteobacteria	c__Betaproteobacteria	o__Burkholderiales	f__Comamonadaceae	g__unclassified	s__unclassified	1	1	1	1	1	1	1	1	1	0	0	0	1	1	1	1	1	1
1206	k__Bacteria	p__Proteobacteria	c__Betaproteobacteria	o__Burkholderiales	f__Comamonadaceae	g__unclassified	s__unclassified	0	0	0	0	0	1	0	1	1	0	0	0	0	0	0	0	1	0
1207	k__Bacteria	p__Proteobacteria	c__Betaproteobacteria	o__unclassified	f__unclassified	g__unclassified	s__unclassified	0	0	0	1	0	1	0	1	1	0	0	0	0	0	0	0	1	0
1208	k__Bacteria	p__OP9	c__JS1	o__BA021	f__unclassified	g__unclassified	s__unclassified	1	1	0	1	1	0	0	0	0	0	0	0	0	1	0	0	0	0
1209	k__Bacteria	p__Gemmatimonadetes	c__unclassified	o__unclassified	f__unclassified	g__unclassified	s__unclassified	0	0	0	0	0	0	1	1	1	0	0	0	0	0	0	1	1	1
1210	k__Bacteria	p__Gemmatimonadetes	c__unclassified	o__unclassified	f__unclassified	g__unclassified	s__unclassified	0	0	0	0	0	0	0	1	0	1	0	0	0	0	1	1	0	1
1211	k__Bacteria	p__Gemmatimonadetes	c__Gemm-2	o__85otu2360	f__91otu18935	g__94otu23604	s__97otu25885	0	0	0	0	0	0	1	0	0	1	1	1	1	0	1	0	0	0
1212	k__Bacteria	p__Gemmatimonadetes	c__Gemm-3	o__85otu4649	f__91otu475	g__94otu12687	s__97otu64943	0	1	0	1	0	0	1	0	1	1	1	1	1	0	1	1	1	0
1213	k__Bacteria	p__Gemmatimonadetes	c__Gemm-3	o__85otu4649	f__91otu475	g__94otu12687	s__unclassified	0	0	0	0	0	0	1	0	0	1	1	1	1	0	1	0	0	0
1214	k__Bacteria	p__Gemmatimonadetes	c__unclassified	o__unclassified	f__unclassified	g__unclassified	s__unclassified	0	0	0	0	0	0	1	1	1	0	0	0	0	0	0	1	1	0
1215	k__Bacteria	p__Gemmatimonadetes	c__unclassified	o__unclassified	f__unclassified	g__unclassified	s__unclassified	0	1	0	0	0	0	0	1	1	0	0	0	0	0	0	0	1	0
1216	k__Bacteria	p__Gemmatimonadetes	c__Gemmatimonadetes	o__85otu3181	f__91otu16315	g__94otu37399	s__97otu87206	1	0	1	0	0	0	0	0	0	1	0	1	1	0	1	0	0	0
1217	k__Bacteria	p__Gemmatimonadetes	c__Gemm-1	o__85otu4434	f__91otu833	g__94otu20967	s__97otu23019	0	0	0	0	0	0	0	1	1	0	0	0	1	1	0	0	1	0
1218	k__Bacteria	p__Gemmatimonadetes	c__Gemm-2	o__85otu2360	f__91otu10503	g__unclassified	s__unclassified	0	1	1	1	1	1	1	1	1	0	0	0	0	0	0	1	1	1
1219	k__Bacteria	p__TM6	c__SJA-4	o__unclassified	f__unclassified	g__unclassified	s__unclassified	1	1	1	1	0	0	1	0	0	1	1	1	0	0	1	1	1	1
1220	k__Bacteria	p__TM6	c__SJA-4	o__unclassified	f__unclassified	g__unclassified	s__unclassified	0	0	0	0	0	0	1	1	1	0	0	0	0	0	0	0	1	1
1221	k__Bacteria	p__OD1	c__ABY1	o__85otu2364	f__91otu7002	g__94otu13965	s__97otu87293	0	0	0	0	0	0	1	1	1	0	0	0	0	0	0	1	1	1
1222	k__Bacteria	p__OD1	c__ABY1	o__85otu500	f__91otu1738	g__94otu3436	s__97otu90964	0	1	1	1	1	1	0	1	1	0	0	0	1	1	0	0	1	0
1223	k__Bacteria	p__OD1	c__ABY1	o__85otu2364	f__unclassified	g__unclassified	s__unclassified	1	1	1	1	0	0	0	0	0	1	1	1	0	0	0	0	0	0
1224	k__Bacteria	p__OD1	c__ZB2	o__85otu446	f__91otu17059	g__94otu34178	s__97otu85254	0	1	0	1	1	1	1	0	0	0	1	1	1	0	1	1	0	1
1225	k__Bacteria	p__OD1	c__ZB2	o__85otu1211	f__91otu13262	g__94otu25783	s__97otu28289	0	1	1	1	1	1	0	0	0	0	0	0	1	1	0	1	0	0
1226	k__Bacteria	p__OD1	c__ABY1	o__unclassified	f__unclassified	g__unclassified	s__unclassified	1	1	1	1	1	1	1	1	1	1	1	1	1	1	1	1	1	1
1227	k__Bacteria	p__OD1	c__ABY1	o__85otu4066	f__91otu13988	g__94otu27345	s__97otu30096	0	1	0	1	1	0	1	0	0	1	1	1	0	0	1	1	1	1
1228	k__Bacteria	p__Fibrobacteres	c__TG3	o__TG3-1	f__MAT-CR-H6-H10	g__94otu3327	s__97otu3817	1	0	1	0	1	0	0	0	0	0	0	0	1	1	1	0	1	0
1229	k__Bacteria	p__Fibrobacteres	c__TG3	o__TG3-1	f__MAT-CR-H6-H10	g__94otu21851	s__97otu23998	1	0	1	0	0	1	1	1	1	1	1	1	0	0	0	1	0	1
1230	k__Bacteria	p__Planctomycetes	c__unclassified	o__unclassified	f__unclassified	g__unclassified	s__unclassified	1	1	1	1	1	1	0	0	1	1	1	1	1	1	0	1	0	1
1231	k__Bacteria	p__Planctomycetes	c__unclassified	o__unclassified	f__unclassified	g__unclassified	s__unclassified	0	0	0	0	0	0	0	0	0	1	1	1	0	0	1	0	0	0
1232	k__Bacteria	p__Planctomycetes	c__Planctomycetia	o__Pirellulales	f__Pirellulaceae	g__unclassified	s__unclassified	0	1	1	0	1	0	1	1	1	1	1	1	1	0	1	1	1	1
1233	k__Bacteria	p__Planctomycetes	c__Phycisphaerae	o__unclassified	f__unclassified	g__unclassified	s__unclassified	0	0	0	1	0	0	1	1	0	0	0	0	0	0	0	1	1	1
1234	k__Bacteria	p__Planctomycetes	c__Planctomycetia	o__Pirellulales	f__Pirellulaceae	g__unclassified	s__unclassified	0	1	1	1	0	1	0	0	0	1	1	1	0	0	1	0	0	0
1235	k__Bacteria	p__Planctomycetes	c__Phycisphaerae	o__Phycisphaerales	f__Phycisphaeraceae	g__94otu32405	s__97otu35901	0	1	0	0	1	0	1	0	0	1	1	1	0	1	1	1	1	0
1236	k__Bacteria	p__Planctomycetes	c__Phycisphaerae	o__MSBL9	f__91otu19983	g__unclassified	s__unclassified	0	0	0	0	0	0	0	0	1	1	0	0	0	1	0	0	0	0
1237	k__Bacteria	p__Planctomycetes	c__Phycisphaerae	o__Phycisphaerales	f__Phycisphaeraceae	g__94otu32405	s__97otu35901	1	1	1	1	1	1	1	1	0	1	1	1	1	1	1	1	1	1
1238	k__Bacteria	p__Planctomycetes	c__Planctomycetia	o__unclassified	f__unclassified	g__unclassified	s__unclassified	1	1	1	1	1	0	1	1	1	1	1	1	1	1	1	1	1	1
1239	k__Bacteria	p__Planctomycetes	c__Planctomycetia	o__unclassified	f__unclassified	g__unclassified	s__unclassified	0	0	0	0	1	1	0	0	1	0	0	0	1	1	0	0	1	0
1240	k__Bacteria	p__Planctomycetes	c__Phycisphaerae	o__Phycisphaerales	f__Phycisphaeraceae	g__unclassified	s__unclassified	1	1	0	0	0	0	0	0	0	0	0	0	0	0	1	0	0	0
1241	k__Bacteria	p__Planctomycetes	c__Planctomycetia	o__Pirellulales	f__Pirellulaceae	g__unclassified	s__unclassified	0	0	0	0	0	0	0	0	0	1	1	0	0	0	1	0	0	0
1242	k__Bacteria	p__Planctomycetes	c__Planctomycetia	o__Pirellulales	f__Pirellulaceae	g__unclassified	s__unclassified	1	1	1	1	1	1	1	1	1	0	0	0	0	0	0	1	1	1
1243	k__Bacteria	p__Planctomycetes	c__Phycisphaerae	o__MSBL9	f__91otu8601	g__94otu201	s__97otu230	1	1	1	1	1	1	0	0	0	0	0	0	1	0	0	0	0	0
1244	k__Bacteria	p__Planctomycetes	c__Phycisphaerae	o__Phycisphaerales	f__Phycisphaeraceae	g__unclassified	s__unclassified	1	1	0	0	1	1	0	1	1	0	0	0	0	0	0	0	1	0
1245	k__Bacteria	p__Planctomycetes	c__Phycisphaerae	o__MSBL9	f__unclassified	g__unclassified	s__unclassified	1	1	1	1	1	1	0	0	0	0	0	0	0	0	0	0	0	1
1246	k__Bacteria	p__Planctomycetes	c__unclassified	o__unclassified	f__unclassified	g__unclassified	s__unclassified	1	1	1	1	1	1	1	1	1	0	0	0	1	1	0	1	1	1
1247	k__Bacteria	p__Planctomycetes	c__Planctomycetia	o__Gemmatales	f__Gemmataceae	g__Gemmata	s__unclassified	0	0	0	0	0	0	1	1	1	0	0	0	0	0	0	1	1	0
1248	k__Bacteria	p__Planctomycetes	c__Planctomycetia	o__unclassified	f__unclassified	g__unclassified	s__unclassified	0	0	0	0	0	0	1	1	1	0	0	0	0	0	0	1	1	1
1249	k__Bacteria	p__Planctomycetes	c__Planctomycetia	o__Gemmatales	f__Gemmataceae	g__Gemmata	s__unclassified	0	0	0	0	0	0	1	1	1	0	0	0	0	0	0	1	1	1
1250	k__Bacteria	p__Planctomycetes	c__Planctomycetia	o__Pirellulales	f__Pirellulaceae	g__Pirellula	s__unclassified	0	0	0	0	0	0	1	1	1	0	0	0	0	0	0	1	1	1
1251	k__Bacteria	p__Planctomycetes	c__Planctomycetia	o__Pirellulales	f__Pirellulaceae	g__94otu20961	s__97otu68674	0	0	0	0	0	0	1	1	1	0	0	0	0	0	0	1	1	1
1252	k__Bacteria	p__Planctomycetes	c__Planctomycetia	o__unclassified	f__unclassified	g__unclassified	s__unclassified	0	0	0	0	0	0	1	0	0	0	0	0	0	0	0	1	0	1
1253	k__Bacteria	p__Planctomycetes	c__Planctomycetia	o__unclassified	f__unclassified	g__unclassified	s__unclassified	0	1	0	0	0	0	1	1	1	0	0	0	0	0	0	1	1	1
1254	k__Bacteria	p__Proteobacteria	c__Gammaproteobacteria	o__unclassified	f__unclassified	g__unclassified	s__unclassified	1	1	0	1	0	0	1	1	1	1	1	1	0	0	0	1	1	1
1255	k__Bacteria	p__Proteobacteria	c__Gammaproteobacteria	o__Pseudomonadales	f__Pseudomonadaceae	g__Pseudomonas	s__97otu3310	1	1	1	1	0	0	1	1	1	1	0	1	0	0	0	1	1	1
1256	k__Bacteria	p__Proteobacteria	c__Gammaproteobacteria	o__Xanthomonadales	f__Xanthomonadaceae	g__94otu8639	s__97otu2571	1	1	1	0	0	0	1	1	1	0	1	1	0	0	0	1	1	1
1257	k__Bacteria	p__Proteobacteria	c__Gammaproteobacteria	o__Oceanospirillales	f__Halomonadaceae	g__Halomonas	s__unclassified	1	1	1	1	0	0	1	1	1	0	0	1	1	0	0	1	1	1
1258	k__Bacteria	p__Proteobacteria	c__Gammaproteobacteria	o__Pseudomonadales	f__Pseudomonadaceae	g__Pseudomonas	s__97otu97852	1	1	1	0	0	0	1	1	0	1	0	0	0	0	0	1	1	1
1259	k__Bacteria	p__Proteobacteria	c__Gammaproteobacteria	o__unclassified	f__unclassified	g__unclassified	s__unclassified	1	1	1	1	0	1	1	1	1	0	1	1	0	0	0	1	1	1
1260	k__Bacteria	p__Proteobacteria	c__Gammaproteobacteria	o__Enterobacteriales	f__Enterobacteriaceae	g__unclassified	s__unclassified	0	1	0	1	1	1	1	1	1	0	1	1	1	1	0	1	1	1
1261	k__Bacteria	p__Proteobacteria	c__Gammaproteobacteria	o__unclassified	f__unclassified	g__unclassified	s__unclassified	1	1	1	1	1	1	1	1	1	1	1	1	1	1	1	1	1	1
1262	k__Bacteria	p__Proteobacteria	c__Gammaproteobacteria	o__Enterobacteriales	f__Enterobacteriaceae	g__Erwinia	s__unclassified	0	0	0	0	0	0	0	0	1	0	0	0	0	0	0	0	0	0
1263	k__Bacteria	p__Proteobacteria	c__Betaproteobacteria	o__Burkholderiales	f__Burkholderiaceae	g__Burkholderia	s__glathei	0	0	1	1	0	0	1	0	0	1	1	1	0	0	0	1	1	1
1264	k__Bacteria	p__Proteobacteria	c__Gammaproteobacteria	o__Pseudomonadales	f__Pseudomonadaceae	g__Pseudomonas	s__unclassified	1	1	1	1	0	1	1	1	1	1	1	1	1	0	1	1	1	1
1265	k__Bacteria	p__Proteobacteria	c__Gammaproteobacteria	o__Pseudomonadales	f__Pseudomonadaceae	g__Pseudomonas	s__stutzeri	1	1	1	1	0	1	1	0	0	1	1	1	0	0	1	1	0	1
1266	k__Bacteria	p__Proteobacteria	c__Gammaproteobacteria	o__Pseudomonadales	f__Pseudomonadaceae	g__Pseudomonas	s__unclassified	0	0	0	0	0	0	1	0	0	0	0	0	0	0	0	1	0	1
1267	k__Bacteria	p__Proteobacteria	c__Gammaproteobacteria	o__unclassified	f__unclassified	g__unclassified	s__unclassified	0	0	0	0	0	0	1	1	1	0	0	0	0	0	0	1	1	1
1268	k__Bacteria	p__Proteobacteria	c__Gammaproteobacteria	o__unclassified	f__unclassified	g__unclassified	s__unclassified	1	1	1	0	0	0	1	1	1	0	1	1	0	0	0	1	1	1
1269	k__Bacteria	p__Proteobacteria	c__Gammaproteobacteria	o__Alteromonadales	f__Alteromonadaceae	g__Marinobacter	s__97otu16369	0	0	0	0	0	0	1	0	1	0	0	0	0	0	0	1	1	1
1270	k__Bacteria	p__Proteobacteria	c__Gammaproteobacteria	o__Pseudomonadales	f__unclassified	g__unclassified	s__unclassified	1	1	1	1	0	1	1	1	1	1	1	1	0	0	0	1	1	1
1271	k__Bacteria	p__Proteobacteria	c__Gammaproteobacteria	o__Pseudomonadales	f__Pseudomonadaceae	g__Pseudomonas	s__unclassified	1	1	1	1	0	1	1	1	1	1	0	1	0	0	0	1	1	1
1272	k__Bacteria	p__Proteobacteria	c__Gammaproteobacteria	o__Pseudomonadales	f__Pseudomonadaceae	g__Pseudomonas	s__97otu97852	1	1	1	1	0	1	1	1	1	1	1	1	0	0	0	1	1	1
1273	k__Bacteria	p__Proteobacteria	c__Betaproteobacteria	o__Burkholderiales	f__Comamonadaceae	g__unclassified	s__unclassified	1	0	1	1	0	0	0	0	0	1	1	1	0	0	0	0	0	0
1274	k__Bacteria	p__Proteobacteria	c__Gammaproteobacteria	o__Pseudomonadales	f__Pseudomonadaceae	g__Pseudomonas	s__unclassified	1	1	1	1	1	1	1	1	1	0	1	1	0	0	0	1	1	1
1275	k__Bacteria	p__Proteobacteria	c__Betaproteobacteria	o__Burkholderiales	f__Comamonadaceae	g__94otu10323	s__97otu21060	0	0	1	1	0	1	0	0	0	0	1	0	0	0	0	0	0	0
1276	k__Bacteria	p__Proteobacteria	c__Alphaproteobacteria	o__Rhizobiales	f__unclassified	g__unclassified	s__unclassified	1	1	0	1	1	1	1	1	1	1	1	1	0	0	0	1	1	1
1277	k__Bacteria	p__Proteobacteria	c__Betaproteobacteria	o__Burkholderiales	f__Alcaligenaceae	g__Achromobacter	s__97otu69734	0	0	1	1	0	0	0	0	0	1	1	1	0	0	0	0	0	0
1278	k__Bacteria	p__Proteobacteria	c__Gammaproteobacteria	o__unclassified	f__unclassified	g__unclassified	s__unclassified	0	1	1	0	1	1	0	0	0	0	0	0	0	0	0	0	0	1
1279	k__Bacteria	p__Proteobacteria	c__unclassified	o__unclassified	f__unclassified	g__unclassified	s__unclassified	0	1	0	1	0	0	0	1	1	0	1	0	0	0	0	0	1	0
1280	k__Bacteria	p__Proteobacteria	c__Gammaproteobacteria	o__Oceanospirillales	f__Halomonadaceae	g__Candidatus Portiera	s__97otu90922	0	1	0	0	0	0	1	0	0	1	1	1	0	0	1	1	0	0
1281	k__Bacteria	p__Proteobacteria	c__Gammaproteobacteria	o__unclassified	f__unclassified	g__unclassified	s__unclassified	0	0	0	0	0	0	0	0	0	0	0	0	0	0	1	0	0	0
1282	k__Bacteria	p__Proteobacteria	c__Gammaproteobacteria	o__Alteromonadales	f__Alteromonadaceae	g__Marinobacter	s__unclassified	0	0	0	0	0	0	0	0	0	0	0	0	0	0	1	0	0	0
1283	k__Bacteria	p__Proteobacteria	c__Betaproteobacteria	o__Burkholderiales	f__unclassified	g__unclassified	s__unclassified	0	0	1	1	0	0	0	1	1	1	1	1	0	0	0	0	1	0
1284	k__Bacteria	p__Proteobacteria	c__Gammaproteobacteria	o__Legionellales	f__unclassified	g__unclassified	s__unclassified	1	1	1	1	1	1	1	1	1	1	1	1	0	1	1	1	1	1
1285	k__Bacteria	p__Proteobacteria	c__Gammaproteobacteria	o__Xanthomonadales	f__Xanthomonadaceae	g__Dokdonella	s__97otu6260	0	0	0	0	0	0	1	0	0	1	1	1	0	0	0	1	0	0
1286	k__Bacteria	p__Proteobacteria	c__Betaproteobacteria	o__Burkholderiales	f__Oxalobacteraceae	g__unclassified	s__unclassified	0	0	0	0	0	0	1	1	1	0	0	0	0	0	0	1	1	0
1287	k__Bacteria	p__Proteobacteria	c__Gammaproteobacteria	o__Xanthomonadales	f__Xanthomonadaceae	g__unclassified	s__unclassified	0	0	0	0	0	0	0	1	1	0	1	1	0	0	0	0	1	0
1288	k__Bacteria	p__Proteobacteria	c__Betaproteobacteria	o__Burkholderiales	f__Comamonadaceae	g__unclassified	s__unclassified	0	0	0	0	0	0	1	0	0	0	0	0	0	0	0	0	0	0
1289	k__Bacteria	p__Proteobacteria	c__Betaproteobacteria	o__Burkholderiales	f__Oxalobacteraceae	g__94otu10225	s__unclassified	0	0	0	0	0	0	0	1	1	1	1	1	0	0	1	0	1	0
1290	k__Bacteria	p__Proteobacteria	c__Gammaproteobacteria	o__Xanthomonadales	f__Xanthomonadaceae	g__Thermomonas	s__97otu77920	0	0	0	0	0	0	1	1	1	0	0	0	0	0	0	1	1	1
1291	k__Bacteria	p__Proteobacteria	c__Gammaproteobacteria	o__Enterobacteriales	f__Enterobacteriaceae	g__Erwinia	s__97otu3947	0	0	0	0	0	0	1	0	0	0	0	0	0	0	0	1	1	1
1292	k__Bacteria	p__Proteobacteria	c__Gammaproteobacteria	o__Oceanospirillales	f__Halomonadaceae	g__Halomonas	s__unclassified	0	0	0	0	0	0	1	0	1	0	1	0	0	0	0	1	0	1
1293	k__Bacteria	p__Proteobacteria	c__unclassified	o__unclassified	f__unclassified	g__unclassified	s__unclassified	0	0	0	0	0	0	1	1	1	0	0	0	0	0	0	1	1	1
1294	k__Bacteria	p__Proteobacteria	c__Alphaproteobacteria	o__Rhizobiales	f__91otu4041	g__94otu9442	s__97otu94708	0	1	0	0	0	0	1	0	0	0	0	0	1	0	0	1	0	1
1295	k__Bacteria	p__Proteobacteria	c__Alphaproteobacteria	o__Rhizobiales	f__Hyphomicrobiaceae	g__Rhodoplanes	s__unclassified	0	1	1	0	0	0	1	0	1	0	0	0	0	0	0	1	0	1
1296	k__Bacteria	p__Proteobacteria	c__Alphaproteobacteria	o__Rhodobacterales	f__Rhodobacteraceae	g__94otu9844	s__unclassified	1	1	1	0	0	0	1	1	1	0	0	0	0	0	0	1	1	1
1297	k__Bacteria	p__Proteobacteria	c__Gammaproteobacteria	o__Alteromonadales	f__Alteromonadaceae	g__Marinobacter	s__97otu95971	1	1	1	0	0	0	1	1	0	0	0	0	0	0	0	1	0	1
1298	k__Bacteria	p__Proteobacteria	c__Alphaproteobacteria	o__Rhodospirillales	f__Rhodospirillaceae	g__Magnetospirillum	s__97otu60343	1	1	1	0	0	0	1	1	1	0	0	0	0	0	0	1	1	1
1299	k__Bacteria	p__Proteobacteria	c__Alphaproteobacteria	o__Rhodospirillales	f__Rhodospirillaceae	g__Azospirillum	s__unclassified	1	1	1	1	1	0	1	1	1	0	0	0	0	0	0	1	1	1
1300	k__Bacteria	p__Proteobacteria	c__Alphaproteobacteria	o__Sphingomonadales	f__Sphingomonadaceae	g__Sphingomonas	s__unclassified	0	0	0	0	0	0	1	1	1	0	0	0	0	0	0	1	1	1
1301	k__Bacteria	p__Proteobacteria	c__Deltaproteobacteria	o__Desulfobacterales	f__Desulfobulbaceae	g__94otu28158	s__97otu3833	0	0	0	0	0	0	1	1	1	0	0	0	0	0	0	1	1	1
1302	k__Bacteria	p__Proteobacteria	c__Alphaproteobacteria	o__Rhizobiales	f__Hyphomicrobiaceae	g__Rhodoplanes	s__unclassified	0	0	0	0	0	0	1	1	1	0	0	0	0	0	0	1	1	1
1303	k__Bacteria	p__Proteobacteria	c__Alphaproteobacteria	o__Rhizobiales	f__Hyphomicrobiaceae	g__Devosia	s__unclassified	0	0	0	0	0	0	1	1	1	0	0	0	0	0	0	1	1	1
1304	k__Bacteria	p__Proteobacteria	c__Betaproteobacteria	o__Burkholderiales	f__Comamonadaceae	g__Rhodoferax	s__97otu7537	1	0	0	0	0	0	0	1	1	0	0	0	0	0	0	0	1	0
1305	k__Bacteria	p__Proteobacteria	c__Betaproteobacteria	o__Rhodocyclales	f__Rhodocyclaceae	g__unclassified	s__unclassified	1	1	1	1	1	1	1	1	1	0	0	0	0	1	0	1	1	1
1306	k__Bacteria	p__Proteobacteria	c__Gammaproteobacteria	o__unclassified	f__unclassified	g__unclassified	s__unclassified	1	1	1	1	0	1	0	1	1	1	1	1	0	0	0	0	1	0
1307	k__Bacteria	p__Proteobacteria	c__Betaproteobacteria	o__Burkholderiales	f__Comamonadaceae	g__unclassified	s__unclassified	1	1	1	1	1	1	1	1	1	0	0	0	0	1	0	1	1	1
1308	k__Bacteria	p__Proteobacteria	c__Alphaproteobacteria	o__Rhizobiales	f__Rhizobiaceae	g__Rhizobium	s__97otu62357	0	0	0	0	1	0	1	1	1	0	0	0	0	0	0	1	1	1
1309	k__Bacteria	p__Proteobacteria	c__unclassified	o__unclassified	f__unclassified	g__unclassified	s__unclassified	1	1	1	1	1	1	1	1	1	0	0	0	0	0	0	1	1	1
1310	k__Bacteria	p__Proteobacteria	c__unclassified	o__unclassified	f__unclassified	g__unclassified	s__unclassified	0	0	0	1	0	1	0	0	0	1	1	1	0	0	0	0	0	0
1311	k__Bacteria	p__Proteobacteria	c__Alphaproteobacteria	o__Rhizobiales	f__Rhizobiaceae	g__Agrobacterium	s__unclassified	0	1	0	1	1	0	0	1	1	0	0	0	0	0	0	0	1	0
1312	k__Bacteria	p__Proteobacteria	c__Alphaproteobacteria	o__Rhizobiales	f__Hyphomicrobiaceae	g__Rhodoplanes	s__97otu69931	1	1	1	1	1	1	1	0	1	0	0	0	0	1	0	0	0	1
1313	k__Bacteria	p__ZB3	c__BS119	o__85otu976	f__91otu12358	g__94otu42274	s__97otu47514	0	0	0	0	1	0	0	0	0	1	0	1	0	0	1	0	0	0
1314	k__Bacteria	p__WPS-2	c__79otu123	o__85otu3313	f__unclassified	g__unclassified	s__unclassified	0	0	0	0	0	0	1	1	1	0	1	1	0	0	1	0	1	1
1315	k__Bacteria	p__WPS-2	c__79otu123	o__85otu3313	f__91otu3741	g__94otu6433	s__97otu63055	1	1	1	1	1	1	1	1	1	0	0	0	1	1	0	1	1	1
1316	k__Bacteria	p__BRC1	c__PRR-11	o__85otu824	f__91otu4236	g__94otu10022	s__97otu11604	0	0	0	0	1	1	0	1	1	0	0	0	1	0	0	0	1	0
1317	k__Bacteria	p__OP11	c__WCHB1-64	o__d153	f__91otu9390	g__94otu18117	s__97otu69026	0	0	0	0	0	0	1	1	1	0	0	0	0	0	0	1	1	1
1318	k__Bacteria	p__Bacteroidetes	c__Bacteroidia	o__Bacteroidales	f__unclassified	g__unclassified	s__unclassified	1	1	1	1	1	1	1	1	0	1	1	1	1	1	1	1	0	1
1319	k__Bacteria	p__Bacteroidetes	c__unclassified	o__unclassified	f__unclassified	g__unclassified	s__unclassified	0	0	0	0	0	0	1	0	0	1	1	1	1	0	1	0	0	1
1320	k__Bacteria	p__Bacteroidetes	c__Bacteroidia	o__Bacteroidales	f__unclassified	g__unclassified	s__unclassified	0	1	1	0	1	0	1	0	0	1	1	0	0	0	1	1	0	1
1321	k__Bacteria	p__Bacteroidetes	c__Sphingobacteriia	o__Sphingobacteriales	f__Sphingobacteriaceae	g__94otu9762	s__97otu81002	0	0	0	0	0	0	0	0	0	1	1	1	0	0	1	0	0	0
1322	k__Bacteria	p__Bacteroidetes	c__Flavobacteriia	o__Flavobacteriales	f__[Weeksellaceae]	g__Chryseobacterium	s__97otu28967	1	1	1	0	0	0	0	1	1	1	0	1	0	0	0	0	0	1
1323	k__Bacteria	p__Bacteroidetes	c__Flavobacteriia	o__Flavobacteriales	f__[Weeksellaceae]	g__Chryseobacterium	s__unclassified	1	1	1	1	0	0	1	0	0	1	0	1	0	0	0	0	0	1
1324	k__Bacteria	p__Bacteroidetes	c__unclassified	o__unclassified	f__unclassified	g__unclassified	s__unclassified	1	1	1	0	1	0	0	1	1	0	1	0	0	0	0	0	1	0
1325	k__Bacteria	p__Bacteroidetes	c__Bacteroidia	o__Bacteroidales	f__Porphyromonadaceae	g__Paludibacter	s__unclassified	1	1	1	0	0	0	0	1	1	0	0	1	0	0	0	0	1	0
1326	k__Bacteria	p__Bacteroidetes	c__unclassified	o__unclassified	f__unclassified	g__unclassified	s__unclassified	1	1	1	1	0	0	0	0	0	1	0	1	0	0	0	0	0	0
1327	k__Bacteria	p__Bacteroidetes	c__Flavobacteriia	o__Flavobacteriales	f__Flavobacteriaceae	g__Flavobacterium	s__unclassified	1	1	1	1	0	0	0	1	1	1	1	1	0	0	0	0	1	1
1328	k__Bacteria	p__Bacteroidetes	c__unclassified	o__unclassified	f__unclassified	g__unclassified	s__unclassified	1	1	1	1	1	0	1	1	1	1	1	1	1	0	1	1	1	1
1329	k__Bacteria	p__Bacteroidetes	c__Bacteroidia	o__Bacteroidales	f__Porphyromonadaceae	g__unclassified	s__unclassified	1	1	0	1	1	0	0	0	0	0	0	0	0	0	0	0	0	0
1330	k__Bacteria	p__Bacteroidetes	c__Bacteroidia	o__Bacteroidales	f__unclassified	g__unclassified	s__unclassified	0	0	1	0	0	0	0	0	0	0	0	0	0	0	0	0	1	0
1331	k__Bacteria	p__Bacteroidetes	c__Cytophagia	o__Cytophagales	f__Flammeovirgaceae	g__94otu41352	s__97otu93144	0	1	0	1	1	1	0	1	1	0	0	0	0	1	0	0	1	0
1332	k__Bacteria	p__Bacteroidetes	c__Bacteroidia	o__Bacteroidales	f__unclassified	g__unclassified	s__unclassified	0	0	1	0	0	1	0	0	0	0	0	0	1	0	0	0	0	0
1333	k__Bacteria	p__Bacteroidetes	c__Bacteroidia	o__Bacteroidales	f__Porphyromonadaceae	g__Paludibacter	s__unclassified	0	0	0	1	0	1	0	0	0	0	0	0	0	1	0	0	0	0
1334	k__Bacteria	p__Bacteroidetes	c__Bacteroidia	o__Bacteroidales	f__unclassified	g__unclassified	s__unclassified	1	1	1	1	1	1	1	1	1	1	0	1	1	1	0	0	1	0
1335	k__Bacteria	p__Bacteroidetes	c__Bacteroidia	o__Bacteroidales	f__unclassified	g__unclassified	s__unclassified	0	0	0	0	0	1	0	1	0	0	0	0	0	0	0	0	1	0
1336	k__Bacteria	p__Bacteroidetes	c__unclassified	o__unclassified	f__unclassified	g__unclassified	s__unclassified	0	1	0	0	0	0	0	1	1	1	1	0	0	0	1	0	1	1
1337	k__Bacteria	p__Bacteroidetes	c__Sphingobacteriia	o__Sphingobacteriales	f__Sphingobacteriaceae	g__Sphingobacterium	s__97otu2004	1	1	1	1	1	0	0	1	1	0	0	0	0	0	0	0	1	0
1338	k__Bacteria	p__Bacteroidetes	c__Flavobacteriia	o__Flavobacteriales	f__[Weeksellaceae]	g__Cloacibacterium	s__97otu98504	1	1	0	0	0	0	1	0	1	1	1	1	0	0	0	1	0	1
1339	k__Bacteria	p__Bacteroidetes	c__Flavobacteriia	o__Flavobacteriales	f__[Weeksellaceae]	g__Chryseobacterium	s__unclassified	1	1	1	0	0	0	1	0	0	1	0	1	0	0	0	1	0	1
1340	k__Bacteria	p__AC1	c__unclassified	o__unclassified	f__unclassified	g__unclassified	s__unclassified	1	0	0	0	0	0	1	0	0	1	0	0	0	0	1	0	0	1
1341	k__Bacteria	p__LD1	c__79otu385	o__85otu2916	f__91otu996	g__94otu10631	s__97otu12215	0	0	0	0	0	0	1	1	1	0	0	0	0	0	0	1	1	1
1342	k__Bacteria	p__73otu1	c__79otu313	o__unclassified	f__unclassified	g__unclassified	s__unclassified	1	1	1	1	1	1	1	1	1	1	1	1	1	1	1	1	1	1
1343	k__Archaea	p__Euryarchaeota	c__unclassified	o__unclassified	f__unclassified	g__unclassified	s__unclassified	0	0	0	0	0	0	0	0	1	1	0	0	0	0	0	0	0	0
1344	k__Archaea	p__Euryarchaeota	c__unclassified	o__unclassified	f__unclassified	g__unclassified	s__unclassified	0	0	0	0	0	0	1	1	1	0	0	0	0	0	0	1	1	1
1345	k__Archaea	p__Euryarchaeota	c__Methanomicrobia	o__Methanosarcinales	f__Methanosarcinaceae	g__Methanococcoides	s__97otu95585	0	0	0	0	0	0	1	1	1	0	0	0	0	0	0	1	1	1
1346	k__Archaea	p__Euryarchaeota	c__unclassified	o__unclassified	f__unclassified	g__unclassified	s__unclassified	0	0	0	0	0	0	0	1	1	0	0	0	0	0	0	1	1	1
1347	k__Bacteria	p__Acidobacteria	c__Acidobacteria-6	o__iii1-15	f__91otu412	g__94otu34630	s__97otu9922	0	0	0	0	0	0	1	1	1	0	0	0	0	0	0	1	1	1
1348	k__Bacteria	p__Acidobacteria	c__unclassified	o__unclassified	f__unclassified	g__unclassified	s__unclassified	1	1	1	1	0	0	0	0	0	0	0	0	0	0	0	0	0	0
1349	k__Bacteria	p__Acidobacteria	c__Acidobacteria-6	o__iii1-15	f__RB40	g__unclassified	s__unclassified	1	1	1	1	1	0	1	1	1	0	0	0	0	0	0	0	1	1
1350	k__Bacteria	p__Acidobacteria	c__unclassified	o__unclassified	f__unclassified	g__unclassified	s__unclassified	0	0	0	0	0	1	1	0	0	0	0	0	0	0	0	1	0	1
1351	k__Bacteria	p__Acidobacteria	c__Acidobacteria-6	o__iii1-15	f__91otu412	g__94otu34630	s__97otu18781	0	1	0	0	0	0	0	0	0	1	1	1	1	1	1	1	0	0
1352	k__Bacteria	p__Acidobacteria	c__Acidobacteria-6	o__iii1-15	f__91otu412	g__94otu34630	s__97otu68052	0	1	0	0	0	1	0	1	1	1	1	1	0	0	1	0	1	0
1353	k__Bacteria	p__Acidobacteria	c__Acidobacteria-6	o__iii1-15	f__mb2424	g__94otu9795	s__unclassified	1	0	0	1	1	1	0	0	0	1	1	1	0	1	0	0	0	0
1354	k__Bacteria	p__Acidobacteria	c__unclassified	o__unclassified	f__unclassified	g__unclassified	s__unclassified	1	0	1	1	1	1	0	0	1	1	0	1	0	0	1	0	0	0
1355	k__Bacteria	p__Acidobacteria	c__RB25	o__85otu4859	f__91otu5375	g__unclassified	s__unclassified	1	1	1	1	1	1	1	1	1	1	1	1	0	1	1	1	1	1
1356	k__Bacteria	p__Acidobacteria	c__Acidobacteriia	o__Acidobacteriales	f__Koribacteraceae	g__Candidatus Koribacter	s__unclassified	0	0	0	0	0	0	1	0	1	0	0	0	0	0	0	0	0	0
1357	k__Bacteria	p__Acidobacteria	c__unclassified	o__unclassified	f__unclassified	g__unclassified	s__unclassified	0	0	0	0	0	0	0	0	0	1	1	0	0	0	1	0	0	0
1358	k__Bacteria	p__Acidobacteria	c__Acidobacteria-6	o__iii1-15	f__91otu8728	g__94otu9359	s__97otu7906	0	1	0	0	1	1	0	1	1	0	0	0	0	0	0	0	1	0
1359	k__Bacteria	p__Cyanobacteria	c__Oscillatoriophycideae	o__Oscillatoriales	f__Phormidiaceae	g__Microcoleus	s__unclassified	1	1	1	1	1	1	0	0	0	1	1	1	1	1	1	0	0	0
1360	k__Bacteria	p__Cyanobacteria	c__Chloroplast	o__unclassified	f__unclassified	g__unclassified	s__unclassified	0	1	0	1	1	1	0	1	1	0	0	0	0	0	0	0	0	0
1361	k__Bacteria	p__Cyanobacteria	c__Chloroplast	o__unclassified	f__unclassified	g__unclassified	s__unclassified	0	1	0	1	1	0	0	1	1	0	0	0	1	0	0	0	1	0
1362	k__Bacteria	p__Firmicutes	c__Bacilli	o__Bacillales	f__Bacillaceae	g__Bacillus	s__97otu9148	0	1	0	0	0	1	1	1	1	1	0	0	0	0	0	1	0	1
1363	k__Bacteria	p__Firmicutes	c__Bacilli	o__Bacillales	f__unclassified	g__unclassified	s__unclassified	0	1	1	1	1	1	1	1	0	1	1	1	0	0	0	1	1	1
1364	k__Bacteria	p__Firmicutes	c__Bacilli	o__Bacillales	f__unclassified	g__unclassified	s__unclassified	0	0	1	0	1	1	1	1	1	0	1	1	0	0	1	1	1	1
1365	k__Bacteria	p__Firmicutes	c__Clostridia	o__Clostridiales	f__Clostridiaceae	g__Clostridium	s__unclassified	0	0	0	0	0	0	0	1	1	0	0	0	0	0	0	1	1	1
1366	k__Bacteria	p__Firmicutes	c__Clostridia	o__Clostridiales	f__Clostridiaceae	g__Clostridium	s__hiranonis	0	0	0	0	0	0	1	1	1	0	0	0	0	0	0	1	1	1
1367	k__Bacteria	p__Firmicutes	c__unclassified	o__unclassified	f__unclassified	g__unclassified	s__unclassified	0	0	0	1	0	0	1	0	0	1	0	0	0	0	1	1	0	1
1368	k__Bacteria	p__Firmicutes	c__unclassified	o__unclassified	f__unclassified	g__unclassified	s__unclassified	1	0	1	0	0	1	1	1	1	0	0	0	0	0	0	1	1	1
1369	k__Bacteria	p__Firmicutes	c__Clostridia	o__Clostridiales	f__Lachnospiraceae	g__Coprococcus	s__eutactus	1	1	1	1	1	1	1	1	0	1	1	1	1	1	1	1	0	1
1370	k__Bacteria	p__Firmicutes	c__Clostridia	o__Clostridiales	f__unclassified	g__unclassified	s__unclassified	0	1	0	1	1	1	1	1	1	0	0	0	1	1	1	1	1	1
1371	k__Bacteria	p__Firmicutes	c__Bacilli	o__Lactobacillales	f__unclassified	g__unclassified	s__unclassified	0	1	0	0	1	1	1	1	0	0	0	0	0	0	0	1	0	1
1372	k__Bacteria	p__Firmicutes	c__Bacilli	o__Lactobacillales	f__Streptococcaceae	g__Streptococcus	s__97otu87039	0	1	0	0	1	1	1	1	0	0	0	0	0	0	0	1	0	1
1373	k__Bacteria	p__Firmicutes	c__Bacilli	o__Bacillales	f__unclassified	g__unclassified	s__unclassified	1	1	1	1	1	1	1	0	0	0	1	1	0	0	0	1	0	1
1374	k__Bacteria	p__Firmicutes	c__Bacilli	o__Bacillales	f__Bacillaceae	g__Bacillus	s__flexus	1	1	1	1	0	0	0	0	0	1	1	0	0	0	0	0	0	0
1375	k__Bacteria	p__Firmicutes	c__Clostridia	o__Clostridiales	f__Clostridiaceae	g__Clostridium	s__perfringens	0	0	1	0	1	1	0	0	0	0	0	0	1	0	0	0	0	0
1376	k__Bacteria	p__Firmicutes	c__Bacilli	o__Bacillales	f__Bacillaceae	g__Bacillus	s__unclassified	0	1	0	1	0	1	0	0	0	1	1	0	0	0	0	0	0	0
1377	k__Bacteria	p__Firmicutes	c__Bacilli	o__unclassified	f__unclassified	g__unclassified	s__unclassified	1	1	1	1	1	1	1	1	1	1	0	1	0	1	0	1	1	1
1378	k__Bacteria	p__Firmicutes	c__Clostridia	o__Clostridiales	f__Lachnospiraceae	g__Coprococcus	s__unclassified	1	1	0	1	1	1	0	0	0	0	0	0	0	0	0	0	0	0
1379	k__Bacteria	p__Firmicutes	c__Bacilli	o__Bacillales	f__unclassified	g__unclassified	s__unclassified	0	1	0	1	0	0	1	0	0	0	0	0	1	1	0	1	0	1
1380	k__Bacteria	p__Firmicutes	c__Clostridia	o__Clostridiales	f__unclassified	g__unclassified	s__unclassified	1	1	1	1	0	0	0	1	1	0	0	0	1	1	0	0	1	0
1381	k__Bacteria	p__Firmicutes	c__Bacilli	o__Lactobacillales	f__Enterococcaceae	g__Enterococcus	s__unclassified	1	1	1	1	1	0	0	0	0	1	0	1	1	1	1	0	0	0
1382	k__Bacteria	p__Firmicutes	c__unclassified	o__unclassified	f__unclassified	g__unclassified	s__unclassified	0	1	0	1	1	1	1	0	0	0	0	0	0	0	0	1	1	1
1383	k__Bacteria	p__Firmicutes	c__Bacilli	o__Bacillales	f__Bacillaceae	g__Bacillus	s__unclassified	0	1	0	1	1	1	1	0	0	1	0	0	0	1	0	1	0	1
1384	k__Bacteria	p__Firmicutes	c__Bacilli	o__Bacillales	f__Bacillaceae	g__Bacillus	s__unclassified	0	1	1	1	0	0	0	0	0	0	0	1	0	0	1	0	0	0
1385	k__Bacteria	p__Firmicutes	c__Clostridia	o__Clostridiales	f__Peptococcaceae	g__Desulfotomaculum	s__97otu76135	1	1	1	1	0	0	1	1	1	1	0	1	0	0	1	1	1	1
1386	k__Bacteria	p__Firmicutes	c__Clostridia	o__Clostridiales	f__Ruminococcaceae	g__unclassified	s__unclassified	0	0	1	1	1	0	1	1	1	1	1	1	1	0	1	1	1	1
1387	k__Bacteria	p__Firmicutes	c__Bacilli	o__unclassified	f__unclassified	g__unclassified	s__unclassified	0	0	0	0	1	0	0	1	1	1	0	0	1	0	0	0	1	0
1388	k__Bacteria	p__WS2	c__Kazan-3B-09	o__85otu1268	f__91otu5424	g__94otu26091	s__97otu36699	1	1	1	0	1	0	1	0	0	1	1	1	0	0	1	1	1	1
1389	k__Bacteria	p__GN02	c__3BR-5F	o__85otu2862	f__91otu508	g__94otu26740	s__97otu66162	0	0	0	0	0	0	1	1	1	0	0	0	0	0	1	1	1	1
1390	k__Bacteria	p__Spirochaetes	c__Spirochaetes	o__Spirochaetales	f__Spirochaetaceae	g__Treponema	s__unclassified	0	0	0	0	1	1	1	1	1	0	0	0	0	0	0	1	1	1
1391	k__Bacteria	p__Chlorobi	c__unclassified	o__unclassified	f__unclassified	g__unclassified	s__unclassified	0	0	0	0	0	0	0	1	0	0	0	0	0	0	0	0	1	0
1392	k__Bacteria	p__Chlorobi	c__OPB56	o__85otu4337	f__91otu11483	g__94otu27470	s__97otu47977	0	0	0	0	0	0	1	1	1	0	0	0	0	0	0	1	1	1
1393	k__Bacteria	p__Chlorobi	c__BSV26	o__A89	f__91otu19657	g__94otu40212	s__97otu44976	1	1	1	1	0	0	0	0	0	0	0	0	0	0	0	0	0	0
1394	k__Bacteria	p__Chlorobi	c__unclassified	o__unclassified	f__unclassified	g__unclassified	s__unclassified	0	1	0	1	1	1	1	0	0	0	0	0	1	1	0	1	0	1
1395	k__Bacteria	p__Verrucomicrobia	c__Verruco-5	o__WCHB1-41	f__RFP12	g__unclassified	s__unclassified	0	0	0	0	0	0	1	1	1	0	0	0	0	0	0	1	1	1
1396	k__Bacteria	p__Verrucomicrobia	c__[Spartobacteria]	o__[Chthoniobacterales]	f__[Chthoniobacteraceae]	g__DA101	s__97otu45502	0	0	0	0	0	0	1	1	1	0	0	0	0	0	0	1	1	1
1397	k__Bacteria	p__Verrucomicrobia	c__[Spartobacteria]	o__[Chthoniobacterales]	f__[Chthoniobacteraceae]	g__Candidatus Xiphinematobacter	s__97otu87354	0	0	0	0	0	0	1	1	1	0	0	0	0	0	0	1	1	1
1398	k__Bacteria	p__Verrucomicrobia	c__[Spartobacteria]	o__[Chthoniobacterales]	f__[Chthoniobacteraceae]	g__DA101	s__97otu83279	0	0	0	0	0	0	1	1	1	0	0	0	0	0	0	1	1	1
1399	k__Bacteria	p__Verrucomicrobia	c__Verrucomicrobiae	o__Verrucomicrobiales	f__Verrucomicrobiaceae	g__Luteolibacter	s__97otu51044	0	0	0	0	0	0	1	1	1	0	0	0	0	0	0	1	1	1
1400	k__Bacteria	p__Verrucomicrobia	c__unclassified	o__unclassified	f__unclassified	g__unclassified	s__unclassified	0	0	0	0	0	0	1	1	1	0	0	0	0	0	0	1	1	1
1401	k__Bacteria	p__Verrucomicrobia	c__Verrucomicrobiae	o__Verrucomicrobiales	f__Verrucomicrobiaceae	g__Akkermansia	s__muciniphila	0	0	0	0	0	0	1	0	0	1	1	1	1	0	1	1	0	1
1402	k__Bacteria	p__Verrucomicrobia	c__Verruco-5	o__unclassified	f__unclassified	g__unclassified	s__unclassified	1	1	1	1	1	1	1	0	0	1	1	1	1	1	1	1	0	1
1403	k__Bacteria	p__Verrucomicrobia	c__Opitutae	o__Puniceicoccales	f__Puniceicoccaceae	g__MB11C04	s__unclassified	0	0	0	0	0	0	0	0	0	1	1	0	0	0	0	0	0	0
1404	k__Bacteria	p__Verrucomicrobia	c__Verruco-5	o__WCHB1-41	f__RFP12	g__94otu34799	s__97otu59498	0	0	0	0	1	1	0	0	0	0	0	1	1	0	0	0	0	0
1405	k__Bacteria	p__Actinobacteria	c__Actinobacteria	o__Actinomycetales	f__Streptomycetaceae	g__Streptomyces	s__unclassified	0	0	0	0	0	0	1	1	0	0	0	0	0	0	0	1	1	1
1406	k__Bacteria	p__Actinobacteria	c__Actinobacteria	o__Actinomycetales	f__Nocardioidaceae	g__Propionicimonas	s__97otu35257	0	0	0	0	0	0	1	1	1	0	0	0	1	0	0	1	1	1
1407	k__Bacteria	p__Actinobacteria	c__Actinobacteria	o__Actinomycetales	f__Pseudonocardiaceae	g__Amycolatopsis	s__97otu98431	0	0	0	0	0	0	1	1	1	0	0	0	0	0	0	0	1	1
1408	k__Bacteria	p__Actinobacteria	c__Actinobacteria	o__Actinomycetales	f__Micromonosporaceae	g__94otu8918	s__97otu11102	0	0	0	0	0	0	1	1	1	0	0	0	0	0	0	1	1	1
1409	k__Bacteria	p__Actinobacteria	c__Actinobacteria	o__Actinomycetales	f__Micrococcaceae	g__unclassified	s__unclassified	0	0	0	0	0	0	1	0	0	0	0	0	0	0	0	1	0	1
1410	k__Bacteria	p__Actinobacteria	c__Acidimicrobiia	o__Acidimicrobiales	f__unclassified	g__unclassified	s__unclassified	0	0	0	0	1	1	0	1	1	0	0	0	0	0	0	0	1	0
1411	k__Bacteria	p__Actinobacteria	c__Actinobacteria	o__Actinomycetales	f__Nocardioidaceae	g__unclassified	s__unclassified	0	0	0	0	1	0	1	1	1	0	0	0	0	0	0	1	1	1
1412	k__Bacteria	p__Actinobacteria	c__Actinobacteria	o__Actinomycetales	f__Nocardioidaceae	g__Propionicimonas	s__97otu5250	0	0	0	0	0	0	1	1	1	0	0	0	0	0	0	1	1	1
1413	k__Bacteria	p__Actinobacteria	c__Actinobacteria	o__Actinomycetales	f__Nocardioidaceae	g__Nocardioides	s__unclassified	0	0	1	0	1	0	1	1	1	0	0	0	1	1	0	1	1	1
1414	k__Bacteria	p__Actinobacteria	c__Acidimicrobiia	o__Acidimicrobiales	f__C111	g__94otu14536	s__97otu89727	0	0	0	0	0	1	0	1	1	0	0	0	1	0	0	0	1	0
1415	k__Bacteria	p__Actinobacteria	c__Actinobacteria	o__Actinomycetales	f__Nocardioidaceae	g__unclassified	s__unclassified	0	0	1	1	0	1	0	1	1	0	0	0	1	0	0	0	0	0
1416	k__Bacteria	p__Actinobacteria	c__Actinobacteria	o__Actinomycetales	f__91otu4267	g__94otu1603	s__97otu40755	0	0	0	0	1	0	1	1	1	0	0	0	1	0	1	1	1	1
1417	k__Bacteria	p__Actinobacteria	c__Actinobacteria	o__Actinomycetales	f__Nocardioidaceae	g__94otu8291	s__97otu48557	0	0	0	0	0	0	1	1	1	0	0	0	0	0	0	1	1	1
1418	k__Bacteria	p__Actinobacteria	c__Actinobacteria	o__Actinomycetales	f__Streptomycetaceae	g__94otu8882	s__97otu11494	0	0	0	0	0	1	1	1	1	0	0	0	0	0	0	1	1	1
1419	k__Bacteria	p__Actinobacteria	c__unclassified	o__unclassified	f__unclassified	g__unclassified	s__unclassified	1	1	1	1	0	1	1	1	1	1	1	1	1	0	1	1	1	1
1420	k__Bacteria	p__Actinobacteria	c__Actinobacteria	o__Actinomycetales	f__Microbacteriaceae	g__Microbacterium	s__97otu48483	0	0	0	0	0	0	0	1	1	1	1	1	1	0	1	0	1	0
1421	k__Bacteria	p__Actinobacteria	c__unclassified	o__unclassified	f__unclassified	g__unclassified	s__unclassified	1	1	1	1	0	1	1	1	1	1	1	1	1	0	1	1	1	1
1422	k__Bacteria	p__Actinobacteria	c__Actinobacteria	o__Actinomycetales	f__Microbacteriaceae	g__Microbacterium	s__unclassified	1	1	1	1	1	1	1	1	1	0	0	1	1	1	1	1	1	1
1423	k__Bacteria	p__Actinobacteria	c__Actinobacteria	o__Actinomycetales	f__Nocardioidaceae	g__Propionicimonas	s__unclassified	0	1	1	1	1	1	1	1	1	1	1	1	1	1	1	1	1	1
1424	k__Bacteria	p__Actinobacteria	c__Actinobacteria	o__Actinomycetales	f__Microbacteriaceae	g__Microbacterium	s__97otu80691	0	0	0	0	0	1	0	1	1	0	0	0	1	0	0	0	1	0
1425	k__Bacteria	p__Actinobacteria	c__Actinobacteria	o__Actinomycetales	f__Nocardioidaceae	g__Propionicimonas	s__unclassified	0	0	0	0	1	1	1	1	1	0	0	0	0	0	0	1	1	1
1426	k__Bacteria	p__Actinobacteria	c__Actinobacteria	o__Actinomycetales	f__Micrococcaceae	g__unclassified	s__unclassified	1	1	1	1	0	1	0	0	0	0	0	0	1	0	0	0	0	0
1427	k__Bacteria	p__Actinobacteria	c__Actinobacteria	o__Actinomycetales	f__Micrococcaceae	g__Kocuria	s__unclassified	0	0	0	0	0	1	0	0	0	0	0	0	1	1	1	0	0	0
1428	k__Bacteria	p__Actinobacteria	c__Actinobacteria	o__Actinomycetales	f__unclassified	g__unclassified	s__unclassified	1	1	1	1	0	1	0	0	0	1	0	0	1	0	1	0	0	0
1429	k__Bacteria	p__Actinobacteria	c__Actinobacteria	o__Actinomycetales	f__Micrococcaceae	g__94otu9041	s__97otu94621	1	1	1	1	0	0	0	1	1	0	0	0	0	0	0	0	1	0
1430	k__Bacteria	p__Armatimonadetes	c__Armatimonadia	o__Armatimonadales	f__Armatimonadaceae	g__94otu10752	s__unclassified	1	1	1	1	1	1	0	0	0	1	1	1	1	1	1	0	0	0
1431	k__Bacteria	p__Armatimonadetes	c__Armatimonadia	o__Armatimonadales	f__Armatimonadaceae	g__unclassified	s__unclassified	0	1	0	1	1	1	1	1	1	1	1	1	1	1	0	1	1	1
1432	k__Bacteria	p__Armatimonadetes	c__unclassified	o__unclassified	f__unclassified	g__unclassified	s__unclassified	0	0	0	0	0	0	1	1	1	0	0	0	0	0	0	1	1	1
1433	k__Bacteria	p__Armatimonadetes	c__SJA-176	o__RB046	f__unclassified	g__unclassified	s__unclassified	1	1	1	1	1	1	1	1	1	1	1	1	0	1	0	1	1	1
1434	k__Bacteria	p__Chloroflexi	c__Anaerolineae	o__SHA-20	f__unclassified	g__unclassified	s__unclassified	0	0	0	0	0	1	0	1	1	0	0	0	0	0	0	0	1	0
1435	k__Bacteria	p__Chloroflexi	c__Dehalococcoidetes	o__Dehalococcoidales	f__Dehalococcoidaceae	g__94otu881	s__unclassified	0	0	1	0	1	1	0	1	1	0	0	0	1	0	0	0	0	1
1436	k__Bacteria	p__Chloroflexi	c__Anaerolineae	o__unclassified	f__unclassified	g__unclassified	s__unclassified	1	1	1	1	0	1	0	1	1	1	1	1	0	0	0	1	0	1
1437	k__Bacteria	p__Chloroflexi	c__Anaerolineae	o__SBR1031	f__A4b	g__94otu17939	s__97otu68869	0	0	0	0	0	0	1	1	1	0	0	0	0	0	0	1	1	1
1438	k__Bacteria	p__Chloroflexi	c__Anaerolineae	o__OPB11	f__91otu7232	g__94otu23068	s__97otu50963	0	1	1	1	0	0	0	0	0	0	1	1	1	1	1	0	0	0
1439	k__Bacteria	p__Chloroflexi	c__Anaerolineae	o__OPB11	f__91otu5231	g__94otu11265	s__97otu12876	1	1	0	0	0	0	0	0	0	1	1	1	0	0	1	0	0	0
1440	k__Bacteria	p__Chloroflexi	c__Anaerolineae	o__SBR1031	f__A4b	g__94otu23046	s__97otu79763	0	0	0	0	0	0	1	0	0	0	0	0	1	0	0	1	0	1
1441	k__Bacteria	p__Chloroflexi	c__Anaerolineae	o__SBR1031	f__A4b	g__94otu7035	s__97otu8402	0	0	0	1	0	0	1	0	1	1	1	1	0	0	0	1	1	0
1442	k__Bacteria	p__Chloroflexi	c__Anaerolineae	o__SBR1031	f__A4b	g__unclassified	s__unclassified	1	1	1	1	1	0	1	1	1	1	1	1	1	1	1	0	1	1
1443	k__Bacteria	p__Chloroflexi	c__Anaerolineae	o__unclassified	f__unclassified	g__unclassified	s__unclassified	1	1	1	1	1	1	1	1	1	1	1	1	1	1	1	1	1	1
1444	k__Bacteria	p__Chloroflexi	c__Anaerolineae	o__SHA-20	f__unclassified	g__unclassified	s__unclassified	0	1	1	0	0	1	1	0	0	1	1	1	1	0	1	1	0	1
1445	k__Bacteria	p__Chloroflexi	c__Anaerolineae	o__SBR1031	f__A4b	g__unclassified	s__unclassified	0	0	0	0	0	0	0	0	0	1	1	1	0	0	0	0	1	0
1446	k__Bacteria	p__OP1	c__MSBL6	o__85otu3955	f__91otu13960	g__94otu31753	s__97otu82560	0	1	1	0	0	0	1	1	1	1	1	1	1	0	1	1	1	1
1447	k__Bacteria	p__Elusimicrobia	c__Elusimicrobia	o__Elusimicrobiales	f__91otu21753	g__94otu45405	s__unclassified	1	1	1	1	1	1	1	1	1	1	1	1	1	1	1	1	1	1
1448	k__Bacteria	p__Elusimicrobia	c__Elusimicrobia	o__Elusimicrobiales	f__91otu5285	g__94otu12098	s__97otu95279	0	0	0	0	1	0	1	0	0	1	1	1	0	0	1	1	0	1
1449	k__Bacteria	p__TM7	c__TM7-3	o__CW040	f__F16	g__94otu1266	s__97otu8802	1	1	1	1	1	0	0	0	0	1	1	1	1	1	1	0	0	0
1450	k__Archaea	p__Crenarchaeota	c__MCG	o__85otu4424	f__91otu4727	g__94otu10619	s__97otu21664	0	0	0	1	0	0	0	0	0	0	0	0	0	0	0	0	0	0
1451	k__Bacteria	p__NKB19	c__unclassified	o__unclassified	f__unclassified	g__unclassified	s__unclassified	1	0	0	1	1	0	1	0	0	1	1	1	1	1	1	1	0	1
1452	k__Bacteria	p__Firmicutes	c__Bacilli	o__Bacillales	f__Bacillaceae	g__Virgibacillus	s__97otu77480	1	1	0	1	0	0	1	1	1	1	1	0	0	0	0	1	1	1
1453	k__Bacteria	p__Proteobacteria	c__Gammaproteobacteria	o__unclassified	f__unclassified	g__unclassified	s__unclassified	0	0	1	1	0	1	1	1	1	0	0	0	0	0	0	1	0	1
1454	k__Bacteria	p__Proteobacteria	c__Gammaproteobacteria	o__Legionellales	f__Coxiellaceae	g__Aquicella	s__97otu12048	0	0	0	0	0	0	1	0	0	0	0	0	0	0	1	0	0	0
1455	k__Bacteria	p__Proteobacteria	c__Alphaproteobacteria	o__Rhizobiales	f__Hyphomicrobiaceae	g__unclassified	s__unclassified	1	1	1	1	1	1	1	1	1	0	0	0	0	1	0	0	1	1
1456	k__Bacteria	p__Spirochaetes	c__Spirochaetes	o__Spirochaetales	f__Spirochaetaceae	g__Treponema	s__97otu20501	0	0	1	0	0	0	0	0	0	1	1	1	0	0	1	0	0	0
1457	k__Bacteria	p__Bacteroidetes	c__Bacteroidia	o__Bacteroidales	f__Porphyromonadaceae	g__Paludibacter	s__unclassified	0	0	0	0	0	0	1	1	1	0	0	0	0	0	0	1	1	1
1458	k__Bacteria	p__Gemmatimonadetes	c__Gemmatimonadetes	o__85otu3181	f__91otu12060	g__unclassified	s__unclassified	1	1	1	1	1	1	1	1	1	0	1	1	0	1	0	1	1	1
1459	k__Bacteria	p__TM7	c__TM7-3	o__EW055	f__91otu5013	g__94otu39694	s__97otu38913	1	1	1	0	1	0	0	1	1	0	0	0	0	0	0	0	1	0
1460	k__Bacteria	p__Planctomycetes	c__Planctomycetia	o__unclassified	f__unclassified	g__unclassified	s__unclassified	0	0	0	0	0	0	1	1	1	0	0	0	0	0	0	1	1	1
1461	k__Bacteria	p__Proteobacteria	c__79otu165	o__85otu2434	f__91otu8985	g__94otu17360	s__97otu19166	1	0	0	0	1	0	0	1	1	0	0	0	0	0	0	0	1	0
1462	k__Bacteria	p__BRC1	c__PRR-11	o__85otu4965	f__91otu20943	g__94otu43452	s__97otu49038	1	1	1	1	1	1	1	1	1	1	1	1	1	1	1	1	1	1
1463	k__Bacteria	p__Deferribacteres	c__Deferribacteres	o__Deferribacterales	f__Deferribacteraceae	g__Geovibrio	s__97otu16960	1	1	1	1	0	0	1	0	0	1	1	1	0	0	0	1	0	1
1464	k__Bacteria	p__73otu70	c__79otu206	o__85otu3571	f__91otu18715	g__94otu38042	s__97otu55370	1	0	0	0	0	0	1	0	0	0	0	0	0	0	0	1	0	1
1465	k__Bacteria	p__Bacteroidetes	c__[Saprospirae]	o__[Saprospirales]	f__Saprospiraceae	g__unclassified	s__unclassified	1	0	0	0	1	0	1	1	1	0	0	0	0	0	0	1	1	1
1466	k__Bacteria	p__Proteobacteria	c__unclassified	o__unclassified	f__unclassified	g__unclassified	s__unclassified	1	1	1	1	1	1	1	1	1	1	1	1	1	1	1	1	1	1
1467	k__Bacteria	p__Planctomycetes	c__unclassified	o__unclassified	f__unclassified	g__unclassified	s__unclassified	1	1	1	1	1	1	1	1	1	1	1	1	1	1	1	1	1	1
1468	k__Bacteria	p__Cyanobacteria	c__Synechococcophycideae	o__Pseudanabaenales	f__Pseudanabaenaceae	g__Leptolyngbya	s__97otu42785	0	0	0	0	0	0	1	0	0	1	1	1	1	0	0	0	0	0
1469	k__Bacteria	p__OP3	c__BD4-9	o__85otu3015	f__91otu16265	g__94otu32323	s__97otu35810	0	0	1	1	1	1	1	1	1	0	0	0	0	0	0	1	1	1
1471	k__Bacteria	p__Firmicutes	c__Clostridia	o__Clostridiales	f__unclassified	g__unclassified	s__unclassified	0	1	1	1	1	1	1	1	1	1	1	1	0	0	0	1	1	1
1472	k__Bacteria	p__Firmicutes	c__Clostridia	o__Clostridiales	f__unclassified	g__unclassified	s__unclassified	0	0	1	1	1	0	1	1	1	0	0	0	0	0	0	1	1	1
1473	k__Bacteria	p__73otu205	c__79otu1106	o__85otu78	f__91otu6121	g__94otu12555	s__97otu64218	0	0	0	0	1	0	1	0	0	0	0	0	0	1	0	1	0	1
1474	k__Bacteria	p__Spirochaetes	c__Spirochaetes	o__Spirochaetales	f__Spirochaetaceae	g__Treponema	s__unclassified	1	1	1	1	1	0	1	1	1	0	0	0	0	0	0	1	1	1
1475	k__Bacteria	p__[Thermi]	c__Deinococci	o__Deinococcales	f__Deinococcaceae	g__Deinococcus	s__97otu41924	0	1	0	0	1	0	0	0	0	1	1	1	1	1	0	0	0	0
1476	k__Bacteria	p__[Thermi]	c__Deinococci	o__Deinococcales	f__Deinococcaceae	g__Deinococcus	s__97otu98044	0	0	0	0	0	0	1	1	1	0	0	0	0	0	0	1	1	1
1477	k__Bacteria	p__Tenericutes	c__Mollicutes	o__Mycoplasmatales	f__Mycoplasmataceae	g__Mycoplasma	s__97otu57461	0	0	1	0	0	0	1	0	0	0	0	1	0	0	0	1	0	1
1478	k__Bacteria	p__NPL-UPA2	c__79otu804	o__85otu1733	f__91otu4708	g__94otu10590	s__97otu58363	0	0	1	1	1	1	1	1	1	0	0	0	0	0	0	1	1	1
1479	k__Bacteria	p__Thermotogae	c__Thermotogae	o__Thermotogales	f__Thermotogaceae	g__Fervidobacterium	s__97otu6846	0	0	0	0	0	0	1	1	1	0	0	0	0	0	0	1	1	1
1480	k__Bacteria	p__Planctomycetes	c__Planctomycetia	o__Pirellulales	f__Pirellulaceae	g__A17	s__97otu80712	0	1	1	1	1	0	1	1	1	0	0	0	0	0	0	1	1	1
1481	k__Bacteria	p__Planctomycetes	c__Planctomycetia	o__Pirellulales	f__Pirellulaceae	g__94otu22516	s__unclassified	0	0	1	1	0	0	0	1	1	1	0	1	1	0	1	0	1	0
1482	k__Bacteria	p__Fusobacteria	c__Fusobacteriia	o__Fusobacteriales	f__Leptotrichiaceae	g__Leptotrichia	s__97otu11405	0	1	0	0	0	0	0	1	1	0	0	0	0	1	0	0	1	0
1483	k__Bacteria	p__Firmicutes	c__Bacilli	o__Lactobacillales	f__Enterococcaceae	g__Enterococcus	s__97otu53946	0	1	0	0	1	0	0	1	1	1	0	0	1	0	0	0	1	0
1484	k__Bacteria	p__Proteobacteria	c__Alphaproteobacteria	o__Rhodobacterales	f__Rhodobacteraceae	g__94otu3642	s__97otu70196	0	0	0	0	1	0	1	1	1	0	0	0	0	0	0	1	1	0
1485	k__Bacteria	p__Proteobacteria	c__Gammaproteobacteria	o__Xanthomonadales	f__Xanthomonadaceae	g__unclassified	s__unclassified	1	1	1	1	0	1	1	1	1	1	1	1	1	0	1	1	1	1
1486	k__Bacteria	p__WWE1	c__[Cloacamonae]	o__[Cloacamonales]	f__[Cloacamonaceae]	g__W5	s__97otu25727	0	0	0	0	0	0	0	0	0	1	1	1	1	0	1	1	0	0
1487	k__Archaea	p__Euryarchaeota	c__Halobacteria	o__Halobacteriales	f__Halobacteriaceae	g__Halobacterium	s__unclassified	0	0	0	0	0	0	1	0	0	0	1	1	1	1	1	1	0	1
1488	k__Bacteria	p__73otu0	c__79otu398	o__85otu2529	f__91otu9264	g__94otu17863	s__97otu75026	0	0	0	1	0	0	1	0	0	0	0	0	0	0	0	1	0	1
1489	k__Bacteria	p__[Thermi]	c__Deinococci	o__Thermales	f__Thermaceae	g__Thermus	s__unclassified	1	1	1	0	0	0	1	0	0	1	1	1	0	0	0	1	0	1
1490	k__Bacteria	p__Nitrospirae	c__Nitrospira	o__Nitrospirales	f__Nitrospiraceae	g__Nitrospira	s__97otu10348	1	1	0	1	1	0	0	1	1	0	0	0	0	0	0	0	1	0
1491	k__Bacteria	p__Proteobacteria	c__Betaproteobacteria	o__Burkholderiales	f__Comamonadaceae	g__94otu9312	s__97otu1112	1	0	0	1	1	1	0	1	0	0	0	0	0	0	0	0	0	0
1492	k__Bacteria	p__Synergistetes	c__Synergistia	o__Synergistales	f__Dethiosulfovibrionaceae	g__HA73	s__unclassified	0	0	1	1	0	1	1	1	1	0	0	0	1	1	0	1	1	1
1493	k__Bacteria	p__Proteobacteria	c__Gammaproteobacteria	o__Enterobacteriales	f__Enterobacteriaceae	g__unclassified	s__unclassified	0	0	0	0	0	0	1	1	1	0	0	0	0	0	0	1	1	1
1494	k__Bacteria	p__Proteobacteria	c__Alphaproteobacteria	o__Rhizobiales	f__Rhizobiaceae	g__Agrobacterium	s__97otu6154	0	0	0	0	0	0	0	1	1	0	0	0	0	0	0	0	1	0
1495	k__Bacteria	p__Proteobacteria	c__Alphaproteobacteria	o__Rhizobiales	f__Phyllobacteriaceae	g__94otu13815	s__97otu53939	1	0	0	0	1	0	1	0	0	0	0	0	0	0	0	1	0	1
1496	k__Bacteria	p__TPD-58	c__79otu239	o__85otu1027	f__91otu10718	g__94otu25413	s__97otu27883	0	0	0	0	0	0	1	1	1	0	0	0	0	0	0	1	1	1
1497	k__Bacteria	p__Chloroflexi	c__Anaerolineae	o__OPB11	f__91otu8870	g__94otu43950	s__unclassified	0	0	0	1	1	1	0	1	1	0	0	0	0	1	0	0	1	0
1498	k__Bacteria	p__Bacteroidetes	c__Flavobacteriia	o__Flavobacteriales	f__[Weeksellaceae]	g__Chryseobacterium	s__97otu43814	1	1	1	1	1	0	0	1	1	0	1	1	0	0	0	0	1	0
1499	k__Bacteria	p__Synergistetes	c__Synergistia	o__Synergistales	f__Dethiosulfovibrionaceae	g__HA73	s__97otu3729	0	0	0	0	0	0	1	0	1	0	0	0	0	0	1	1	1	1
1500	k__Bacteria	p__Synergistetes	c__Synergistia	o__Synergistales	f__Dethiosulfovibrionaceae	g__TG5	s__unclassified	0	1	1	0	0	1	0	0	0	1	0	1	0	1	0	0	0	0
1501	k__Bacteria	p__Bacteroidetes	c__Sphingobacteriia	o__Sphingobacteriales	f__Sphingobacteriaceae	g__Sphingobacterium	s__multivorum	0	0	0	0	0	0	0	1	0	0	1	0	0	0	0	0	1	0
1502	k__Bacteria	p__Verrucomicrobia	c__[Spartobacteria]	o__[Chthoniobacterales]	f__[Chthoniobacteraceae]	g__DA101	s__unclassified	0	0	0	0	0	0	1	1	1	0	0	0	0	0	0	1	1	1
1503	k__Bacteria	p__Proteobacteria	c__Betaproteobacteria	o__Burkholderiales	f__Comamonadaceae	g__94otu11230	s__97otu17953	1	0	0	0	1	0	0	1	1	0	0	0	0	0	0	0	1	0
1504	k__Bacteria	p__Planctomycetes	c__Planctomycetia	o__Gemmatales	f__Gemmataceae	g__unclassified	s__unclassified	0	0	0	0	0	0	1	1	1	0	0	0	0	0	0	1	1	0
1505	k__Bacteria	p__Deferribacteres	c__Deferribacteres	o__Deferribacterales	f__Deferribacteraceae	g__Mucispirillum	s__schaedleri	1	1	1	1	1	1	0	1	1	1	1	1	1	1	1	1	1	0
1506	k__Bacteria	p__Nitrospirae	c__Nitrospira	o__Nitrospirales	f__[Thermodesulfovibrionaceae]	g__BD2-6	s__unclassified	0	0	0	0	0	0	1	1	1	0	0	0	0	0	0	1	1	1
1507	k__Bacteria	p__Firmicutes	c__Bacilli	o__Bacillales	f__Bacillaceae	g__Bacillus	s__unclassified	1	1	1	1	1	1	1	1	1	1	0	1	0	0	0	1	1	1
1508	k__Bacteria	p__Firmicutes	c__Bacilli	o__Bacillales	f__Bacillaceae	g__Bacillus	s__97otu98718	1	1	1	1	1	1	0	1	0	1	1	1	0	1	0	0	0	0
1509	k__Bacteria	p__Firmicutes	c__Bacilli	o__Bacillales	f__Paenibacillaceae	g__Paenibacillus	s__unclassified	0	0	0	0	0	0	1	1	1	0	0	0	0	1	0	1	1	1
1510	k__Bacteria	p__Firmicutes	c__Bacilli	o__Bacillales	f__91otu4273	g__94otu34828	s__97otu89064	0	0	0	0	0	0	1	1	1	0	0	0	0	0	0	1	1	1
1511	k__Bacteria	p__Firmicutes	c__Bacilli	o__Bacillales	f__Bacillaceae	g__Bacillus	s__97otu98718	1	1	1	1	1	0	0	1	0	0	0	1	0	0	0	0	1	0
1512	k__Bacteria	p__TM6	c__SJA-4	o__85otu1955	f__unclassified	g__unclassified	s__unclassified	0	0	0	0	0	0	0	0	0	1	1	1	0	0	1	0	0	0
1513	k__Bacteria	p__[Thermi]	c__Deinococci	o__Deinococcales	f__Deinococcaceae	g__Deinococcus	s__97otu30017	0	0	0	0	0	0	1	1	1	0	0	0	0	0	0	1	1	1
1514	k__Bacteria	p__Fibrobacteres	c__TG3	o__TG3-1	f__MAT-CR-H6-H10	g__unclassified	s__unclassified	1	1	1	1	1	1	1	0	0	1	1	1	1	1	1	1	0	1
1515	k__Bacteria	p__Fibrobacteres	c__TG3	o__TG3-1	f__MAT-CR-H6-H10	g__94otu33911	s__97otu37677	1	1	0	1	1	1	0	0	0	0	0	0	0	0	0	0	0	0
1516	k__Bacteria	p__Fibrobacteres	c__TG3	o__TG3-1	f__91otu3989	g__94otu44162	s__97otu69863	1	1	1	1	1	1	1	1	1	0	0	1	0	0	0	1	1	1
1517	k__Bacteria	p__Actinobacteria	c__Actinobacteria	o__Actinomycetales	f__unclassified	g__unclassified	s__unclassified	0	0	1	1	1	1	1	0	0	0	0	0	0	1	0	1	0	1
1518	k__Bacteria	p__Actinobacteria	c__Actinobacteria	o__Actinomycetales	f__Micrococcaceae	g__unclassified	s__unclassified	0	0	1	1	1	1	1	1	1	0	0	0	0	1	0	1	1	1
1519	k__Bacteria	p__Actinobacteria	c__Actinobacteria	o__Actinomycetales	f__Geodermatophilaceae	g__94otu10180	s__97otu82516	0	0	0	0	0	1	0	1	1	0	0	0	0	1	0	0	1	0
1520	k__Bacteria	p__Actinobacteria	c__Actinobacteria	o__Actinomycetales	f__Streptomycetaceae	g__Streptomyces	s__97otu72803	0	0	0	0	0	1	1	1	1	0	0	0	0	0	0	1	1	1
1521	k__Bacteria	p__Actinobacteria	c__Actinobacteria	o__Actinomycetales	f__Streptomycetaceae	g__Streptomyces	s__unclassified	0	0	0	0	0	1	1	1	1	0	0	0	0	0	0	1	1	1
1522	k__Bacteria	p__Actinobacteria	c__Actinobacteria	o__Actinomycetales	f__Microbacteriaceae	g__Agromyces	s__97otu12007	0	0	0	0	0	1	0	1	1	0	0	0	0	0	0	0	1	0
1523	k__Bacteria	p__Actinobacteria	c__Actinobacteria	o__Actinomycetales	f__unclassified	g__unclassified	s__unclassified	0	0	0	1	0	1	1	1	1	0	0	0	0	0	0	1	1	1
1524	k__Bacteria	p__Actinobacteria	c__Actinobacteria	o__Actinomycetales	f__Pseudonocardiaceae	g__Pseudonocardia	s__unclassified	0	0	0	0	0	0	1	1	1	0	0	0	0	0	0	1	1	1
1525	k__Bacteria	p__Actinobacteria	c__Actinobacteria	o__Actinomycetales	f__Nocardiaceae	g__Nocardia	s__97otu26024	0	0	0	0	0	0	1	1	0	0	0	0	0	0	0	1	1	1
1526	k__Bacteria	p__Actinobacteria	c__Actinobacteria	o__Actinomycetales	f__Microbacteriaceae	g__Microbacterium	s__97otu36451	0	1	1	0	0	1	0	0	0	0	0	1	0	0	0	0	0	1
1527	k__Bacteria	p__Actinobacteria	c__Actinobacteria	o__Actinomycetales	f__unclassified	g__unclassified	s__unclassified	1	1	1	1	1	0	0	1	1	0	0	0	0	0	0	0	1	0
1528	k__Bacteria	p__Actinobacteria	c__Actinobacteria	o__Actinomycetales	f__unclassified	g__unclassified	s__unclassified	0	1	0	1	0	1	0	1	1	1	1	1	1	0	0	0	1	0
1529	k__Bacteria	p__Actinobacteria	c__Actinobacteria	o__Actinomycetales	f__unclassified	g__unclassified	s__unclassified	0	0	0	0	1	0	0	1	1	0	0	0	0	0	0	0	1	1
1530	k__Bacteria	p__Actinobacteria	c__Actinobacteria	o__Actinomycetales	f__Nocardioidaceae	g__unclassified	s__unclassified	0	0	1	1	0	1	0	1	1	0	0	0	1	0	0	0	1	0
1531	k__Bacteria	p__Actinobacteria	c__Actinobacteria	o__Actinomycetales	f__Micrococcaceae	g__Kocuria	s__palustris	0	0	0	1	0	1	0	0	0	0	0	0	1	1	1	0	0	0
1532	k__Bacteria	p__Acidobacteria	c__[Chloracidobacteria]	o__RB41	f__91otu4241	g__unclassified	s__unclassified	0	0	0	0	0	1	1	1	1	0	0	0	1	0	1	0	1	1
1533	k__Bacteria	p__73otu160	c__79otu641	o__85otu2556	f__91otu11103	g__94otu3576	s__97otu93727	0	1	1	1	1	1	1	1	1	1	0	0	1	1	0	1	1	1
1534	k__Bacteria	p__73otu160	c__79otu641	o__85otu2556	f__91otu11103	g__94otu3576	s__97otu93727	0	0	0	1	0	1	1	1	1	1	1	1	0	0	0	0	0	0
1535	k__Bacteria	p__Acidobacteria	c__Acidobacteria-6	o__iii1-15	f__91otu8728	g__94otu9359	s__97otu13658	0	0	0	0	0	0	0	1	1	1	1	1	0	0	0	0	1	0
1536	k__Bacteria	p__Bacteroidetes	c__Bacteroidia	o__Bacteroidales	f__Bacteroidaceae	g__Bacteroides	s__97otu99055	0	0	0	1	0	0	0	0	0	1	0	0	0	0	0	1	1	0
1537	k__Bacteria	p__Firmicutes	c__Clostridia	o__Clostridiales	f__[Tissierellaceae]	g__Anaerococcus	s__97otu23930	1	1	1	1	1	1	0	0	1	0	0	0	1	1	0	0	1	0
1538	k__Bacteria	p__Firmicutes	c__Clostridia	o__Clostridiales	f__Lachnospiraceae	g__unclassified	s__unclassified	0	1	1	1	1	1	1	1	1	1	0	1	1	1	0	1	1	1
1539	k__Bacteria	p__Firmicutes	c__Clostridia	o__Clostridiales	f__Clostridiaceae	g__Clostridium	s__perfringens	0	1	0	1	0	0	1	1	1	0	0	0	0	1	0	1	1	1
1540	k__Bacteria	p__Cyanobacteria	c__Chloroplast	o__Stramenopiles	f__91otu4445	g__94otu10273	s__97otu3857	1	1	1	1	1	0	1	1	1	1	1	0	0	0	1	1	1	1
1541	k__Bacteria	p__Firmicutes	c__Bacilli	o__Lactobacillales	f__Streptococcaceae	g__Streptococcus	s__97otu6973	1	1	1	0	1	1	1	1	1	0	0	0	0	0	0	0	1	0
1542	k__Bacteria	p__Verrucomicrobia	c__Verruco-5	o__WCHB1-41	f__RFP12	g__94otu25822	s__97otu73694	0	0	0	0	0	0	0	1	1	0	0	0	0	0	0	0	1	0
1543	k__Bacteria	p__WS3	c__PRR-12	o__GN03	f__KSB4	g__unclassified	s__unclassified	0	0	0	0	1	0	1	1	1	0	0	0	0	0	0	1	1	1
1544	k__Bacteria	p__WS3	c__PRR-12	o__Sediment-1	f__91otu12364	g__94otu42685	s__97otu48058	0	1	1	0	0	0	0	1	1	0	0	0	0	0	0	0	1	0
1545	k__Bacteria	p__Proteobacteria	c__Betaproteobacteria	o__unclassified	f__unclassified	g__unclassified	s__unclassified	0	0	0	0	1	0	1	1	1	1	1	1	0	0	0	1	1	1
1546	k__Bacteria	p__Proteobacteria	c__Betaproteobacteria	o__unclassified	f__unclassified	g__unclassified	s__unclassified	1	0	1	0	0	0	1	1	1	0	0	0	0	0	0	1	0	1
1547	k__Bacteria	p__Proteobacteria	c__Betaproteobacteria	o__Rhodocyclales	f__Rhodocyclaceae	g__unclassified	s__unclassified	0	0	0	1	0	1	1	0	0	0	0	0	0	0	0	1	0	1
1548	k__Bacteria	p__Proteobacteria	c__Betaproteobacteria	o__Burkholderiales	f__Comamonadaceae	g__unclassified	s__unclassified	0	0	0	1	1	1	1	0	0	0	0	0	0	0	0	1	0	0
1549	k__Bacteria	p__Proteobacteria	c__Betaproteobacteria	o__Burkholderiales	f__Oxalobacteraceae	g__unclassified	s__unclassified	0	0	1	0	1	0	1	1	0	0	0	0	0	0	0	1	1	1
1550	k__Bacteria	p__OP11	c__OP11-1	o__85otu2257	f__91otu16312	g__unclassified	s__unclassified	1	1	1	1	1	1	1	1	1	1	1	1	0	1	0	1	1	1
1551	k__Bacteria	p__TM6	c__SJA-4	o__85otu1955	f__unclassified	g__unclassified	s__unclassified	0	0	0	0	0	0	1	1	1	0	0	0	0	0	0	1	1	1
1552	k__Bacteria	p__TM6	c__SJA-4	o__85otu1955	f__unclassified	g__unclassified	s__unclassified	1	1	1	1	1	1	0	1	1	1	1	1	1	1	0	0	1	0
1553	k__Bacteria	p__Cyanobacteria	c__Chloroplast	o__Stramenopiles	f__91otu4345	g__unclassified	s__unclassified	0	1	1	0	1	0	0	0	1	0	0	0	1	0	0	0	1	0
1554	k__Bacteria	p__Proteobacteria	c__Alphaproteobacteria	o__Rhizobiales	f__Rhizobiaceae	g__Agrobacterium	s__unclassified	0	1	0	1	1	1	0	1	0	0	0	0	0	0	0	0	1	0
1555	k__Bacteria	p__Proteobacteria	c__Alphaproteobacteria	o__Rhizobiales	f__Rhizobiaceae	g__Agrobacterium	s__unclassified	0	0	1	1	1	1	0	0	0	1	1	1	0	1	0	0	0	0
1556	k__Bacteria	p__Proteobacteria	c__Alphaproteobacteria	o__Caulobacterales	f__Caulobacteraceae	g__Caulobacter	s__henricii	1	0	0	0	0	1	1	1	1	0	0	0	0	0	0	1	1	1
1557	k__Bacteria	p__Proteobacteria	c__Alphaproteobacteria	o__Rhizobiales	f__Hyphomicrobiaceae	g__Devosia	s__unclassified	0	0	0	0	0	0	1	0	0	0	0	0	0	0	0	1	0	1
1558	k__Bacteria	p__Proteobacteria	c__Alphaproteobacteria	o__Rhizobiales	f__Hyphomicrobiaceae	g__Devosia	s__97otu39418	0	1	0	1	1	1	1	1	1	0	0	0	0	0	0	1	1	1
1559	k__Bacteria	p__Proteobacteria	c__Alphaproteobacteria	o__Rhodobacterales	f__Rhodobacteraceae	g__unclassified	s__unclassified	1	1	1	1	1	1	1	1	1	0	0	0	0	0	1	1	1	1
1560	k__Bacteria	p__Proteobacteria	c__Alphaproteobacteria	o__Rhizobiales	f__Hyphomicrobiaceae	g__unclassified	s__unclassified	0	1	1	0	1	1	1	1	1	0	0	0	0	0	0	1	1	1
1561	k__Bacteria	p__Proteobacteria	c__Alphaproteobacteria	o__Rhizobiales	f__Bradyrhizobiaceae	g__Balneimonas	s__97otu92430	1	0	1	1	0	0	1	1	0	0	0	0	0	1	0	1	0	1
1562	k__Bacteria	p__Proteobacteria	c__Alphaproteobacteria	o__85otu2081	f__91otu8920	g__94otu20556	s__97otu72272	0	0	0	0	0	0	0	1	1	0	0	0	1	0	1	0	1	1
1563	k__Bacteria	p__Proteobacteria	c__Alphaproteobacteria	o__Rhizobiales	f__Hyphomicrobiaceae	g__Rhodoplanes	s__97otu95420	1	1	1	0	0	0	1	1	1	0	0	0	0	0	0	1	1	1
1564	k__Bacteria	p__Proteobacteria	c__Alphaproteobacteria	o__Rhizobiales	f__Phyllobacteriaceae	g__Mesorhizobium	s__97otu98426	0	0	0	0	0	0	1	0	1	0	0	0	0	0	0	1	0	1
1565	k__Bacteria	p__Proteobacteria	c__Alphaproteobacteria	o__Rhizobiales	f__Phyllobacteriaceae	g__Mesorhizobium	s__97otu5878	0	0	0	0	0	0	1	1	1	0	0	0	0	0	0	1	1	1
1566	k__Bacteria	p__Proteobacteria	c__Alphaproteobacteria	o__Rhizobiales	f__Methylocystaceae	g__unclassified	s__unclassified	0	0	1	0	0	0	1	1	1	0	0	0	0	0	0	1	1	1
1567	k__Bacteria	p__Proteobacteria	c__Alphaproteobacteria	o__Rickettsiales	f__Pelagibacteraceae	g__94otu18946	s__unclassified	0	1	1	1	0	1	1	1	0	0	0	0	0	0	0	1	1	1
1568	k__Bacteria	p__Proteobacteria	c__Alphaproteobacteria	o__Rhizobiales	f__unclassified	g__unclassified	s__unclassified	0	0	0	0	0	0	1	1	1	0	0	0	0	0	1	1	1	1
1569	k__Bacteria	p__Actinobacteria	c__Actinobacteria	o__Actinomycetales	f__Pseudonocardiaceae	g__Pseudonocardia	s__97otu1220	0	0	0	0	0	0	1	1	1	0	0	0	0	0	0	1	1	1
1570	k__Bacteria	p__Actinobacteria	c__Actinobacteria	o__Actinomycetales	f__unclassified	g__unclassified	s__unclassified	1	1	1	1	1	0	1	0	0	1	1	1	1	1	1	1	0	1
1571	k__Bacteria	p__Actinobacteria	c__Actinobacteria	o__Actinomycetales	f__Microbacteriaceae	g__Microbacterium	s__97otu56069	0	0	0	0	0	0	0	1	1	0	0	0	1	0	1	0	0	0
1572	k__Bacteria	p__Actinobacteria	c__Actinobacteria	o__Actinomycetales	f__Streptosporangiaceae	g__94otu9485	s__97otu74623	1	1	1	1	1	1	1	0	0	0	0	0	1	1	0	1	0	1
1573	k__Bacteria	p__Actinobacteria	c__Actinobacteria	o__Actinomycetales	f__Micrococcaceae	g__Micrococcus	s__luteus	0	1	0	1	0	1	1	0	0	1	0	0	1	0	0	1	0	1
1574	k__Bacteria	p__Actinobacteria	c__Actinobacteria	o__Actinomycetales	f__Microbacteriaceae	g__Leucobacter	s__unclassified	0	0	0	0	0	1	1	1	1	0	0	0	1	0	0	1	1	1
1575	k__Bacteria	p__Actinobacteria	c__Actinobacteria	o__Actinomycetales	f__Microbacteriaceae	g__Microbacterium	s__unclassified	0	0	0	0	0	1	1	1	1	0	0	0	0	0	0	0	1	1
1576	k__Bacteria	p__Actinobacteria	c__Actinobacteria	o__Actinomycetales	f__Corynebacteriaceae	g__Corynebacterium	s__97otu66563	1	1	1	1	1	1	0	1	1	1	1	1	1	1	1	0	1	0
1577	k__Bacteria	p__Chloroflexi	c__Anaerolineae	o__SBR1031	f__A4b	g__94otu14923	s__97otu54104	0	0	0	0	0	0	0	1	1	0	0	0	0	0	0	1	1	0
1578	k__Bacteria	p__Chloroflexi	c__Anaerolineae	o__SBR1031	f__A4b	g__94otu6381	s__97otu62009	1	1	1	1	0	0	1	0	0	1	1	1	1	0	0	1	0	1
1579	k__Bacteria	p__Chloroflexi	c__Anaerolineae	o__SBR1031	f__A4b	g__94otu20143	s__unclassified	0	1	1	0	1	0	0	0	0	0	0	0	0	0	0	0	0	0
1580	k__Bacteria	p__Chloroflexi	c__Anaerolineae	o__SBR1031	f__A4b	g__94otu22910	s__97otu25131	0	0	1	0	1	0	1	1	1	0	0	0	0	0	0	1	1	1
1581	k__Bacteria	p__[Thermi]	c__Deinococci	o__Deinococcales	f__Trueperaceae	g__unclassified	s__unclassified	0	1	0	1	0	0	1	0	0	1	1	1	0	0	1	0	0	0
1582	k__Bacteria	p__PAUC34f	c__79otu374	o__85otu937	f__91otu8867	g__94otu28075	s__97otu32968	1	1	0	0	0	0	1	1	1	1	1	1	1	0	0	1	1	1
1583	k__Bacteria	p__Firmicutes	c__Bacilli	o__Bacillales	f__Bacillaceae	g__Bacillus	s__flexus	0	1	1	1	0	0	1	0	1	1	0	0	0	0	1	1	1	1
1584	k__Bacteria	p__Firmicutes	c__Bacilli	o__Bacillales	f__Bacillaceae	g__Bacillus	s__unclassified	0	0	0	0	0	0	1	1	1	0	0	0	0	0	0	0	1	1
1585	k__Bacteria	p__Firmicutes	c__Bacilli	o__Bacillales	f__Staphylococcaceae	g__Staphylococcus	s__unclassified	0	0	0	0	0	1	1	1	0	0	0	0	0	0	0	1	0	1
1586	k__Bacteria	p__Firmicutes	c__Bacilli	o__Lactobacillales	f__Lactobacillaceae	g__Lactobacillus	s__97otu1757	0	0	0	0	0	0	1	0	0	0	0	0	0	1	0	1	0	1
1587	k__Bacteria	p__Firmicutes	c__Bacilli	o__Bacillales	f__Bacillaceae	g__Bacillus	s__97otu36419	0	0	0	0	0	1	0	0	0	1	0	1	0	0	0	0	0	0
1588	k__Bacteria	p__Firmicutes	c__Bacilli	o__Gemellales	f__Gemellaceae	g__unclassified	s__unclassified	0	0	0	0	1	0	1	1	1	0	0	0	0	0	1	1	1	1
1589	k__Bacteria	p__Proteobacteria	c__Gammaproteobacteria	o__Pseudomonadales	f__Pseudomonadaceae	g__Pseudomonas	s__97otu2357	0	0	0	0	0	0	1	0	1	0	0	0	0	0	0	1	0	1
1590	k__Bacteria	p__Proteobacteria	c__Gammaproteobacteria	o__Pseudomonadales	f__unclassified	g__unclassified	s__unclassified	1	0	0	0	0	1	1	1	1	1	1	1	0	0	0	1	1	1
1591	k__Bacteria	p__Proteobacteria	c__Gammaproteobacteria	o__unclassified	f__unclassified	g__unclassified	s__unclassified	0	0	0	0	0	0	1	1	1	1	1	1	0	0	1	1	1	1
1592	k__Bacteria	p__Proteobacteria	c__Gammaproteobacteria	o__unclassified	f__unclassified	g__unclassified	s__unclassified	1	0	0	1	0	0	1	1	1	1	1	1	0	0	0	1	1	1
1593	k__Bacteria	p__Proteobacteria	c__Gammaproteobacteria	o__Pseudomonadales	f__Pseudomonadaceae	g__Pseudomonas	s__veronii	1	1	1	1	0	1	1	1	1	1	1	1	0	0	0	1	1	1
1594	k__Bacteria	p__Proteobacteria	c__Gammaproteobacteria	o__unclassified	f__unclassified	g__unclassified	s__unclassified	1	1	1	0	0	0	0	0	0	0	0	0	0	0	0	0	0	0
1595	k__Bacteria	p__Proteobacteria	c__Gammaproteobacteria	o__Pseudomonadales	f__unclassified	g__unclassified	s__unclassified	0	0	0	0	0	0	1	1	1	0	0	0	0	0	0	1	1	1
1596	k__Bacteria	p__Proteobacteria	c__Gammaproteobacteria	o__Pseudomonadales	f__Pseudomonadaceae	g__Pseudomonas	s__viridiflava	0	0	0	0	0	0	1	1	1	0	0	0	0	0	0	1	1	1
1597	k__Bacteria	p__Proteobacteria	c__Gammaproteobacteria	o__Pseudomonadales	f__Pseudomonadaceae	g__Pseudomonas	s__veronii	1	0	0	0	0	0	1	1	1	1	1	0	0	0	0	1	1	1
1598	k__Bacteria	p__Proteobacteria	c__Gammaproteobacteria	o__Xanthomonadales	f__Xanthomonadaceae	g__Stenotrophomonas	s__unclassified	0	0	1	0	0	0	1	0	0	1	1	1	1	0	1	1	0	1
1599	k__Bacteria	p__Proteobacteria	c__Gammaproteobacteria	o__Alteromonadales	f__Alteromonadaceae	g__Marinobacter	s__unclassified	1	1	0	0	0	0	0	0	0	0	0	0	0	0	0	0	0	0
1600	k__Bacteria	p__Proteobacteria	c__Gammaproteobacteria	o__Enterobacteriales	f__Enterobacteriaceae	g__94otu17091	s__unclassified	1	1	1	1	1	1	1	1	1	1	1	1	1	1	1	1	1	1
1601	k__Bacteria	p__Proteobacteria	c__Gammaproteobacteria	o__Enterobacteriales	f__Enterobacteriaceae	g__unclassified	s__unclassified	0	1	1	1	1	0	1	0	0	1	1	1	1	0	1	1	0	1
1602	k__Bacteria	p__Planctomycetes	c__Planctomycetia	o__Gemmatales	f__Gemmataceae	g__Gemmata	s__unclassified	0	0	0	0	0	0	1	1	1	0	0	0	0	0	0	1	1	1
1603	k__Bacteria	p__Planctomycetes	c__Planctomycetia	o__Pirellulales	f__Pirellulaceae	g__A17	s__97otu18545	0	0	0	0	0	0	1	0	0	0	0	0	0	0	0	1	0	0
1604	k__Bacteria	p__Planctomycetes	c__Planctomycetia	o__Planctomycetales	f__Planctomycetaceae	g__Planctomyces	s__97otu59034	1	1	1	1	0	0	0	0	0	1	0	0	0	0	0	0	0	0
1605	k__Bacteria	p__Tenericutes	c__Mollicutes	o__Mycoplasmatales	f__Mycoplasmataceae	g__Mycoplasma	s__unclassified	0	1	0	0	1	1	0	1	1	0	0	0	0	0	0	0	1	0
1606	k__Bacteria	p__Tenericutes	c__Mollicutes	o__Acholeplasmatales	f__Acholeplasmataceae	g__Candidatus Phytoplasma	s__97otu97564	0	1	0	0	0	0	1	0	0	0	0	0	0	0	0	1	1	0
1607	k__Bacteria	p__Tenericutes	c__Mollicutes	o__Mycoplasmatales	f__Mycoplasmataceae	g__Mycoplasma	s__97otu43321	0	1	1	0	1	1	0	0	0	0	0	0	0	0	0	0	0	0
1608	k__Bacteria	p__Tenericutes	c__Mollicutes	o__Mycoplasmatales	f__Mycoplasmataceae	g__Mycoplasma	s__97otu86859	1	1	1	1	1	1	1	1	1	1	1	1	1	1	1	1	1	1
1609	k__Bacteria	p__Tenericutes	c__Mollicutes	o__unclassified	f__unclassified	g__unclassified	s__unclassified	1	1	1	1	1	1	1	1	1	1	1	1	1	1	1	1	1	1
1610	k__Bacteria	p__Tenericutes	c__Mollicutes	o__unclassified	f__unclassified	g__unclassified	s__unclassified	0	0	0	0	0	0	1	1	1	0	0	0	0	0	0	1	1	1
1611	k__Bacteria	p__Firmicutes	c__Clostridia	o__Clostridiales	f__Clostridiaceae	g__Clostridium	s__unclassified	0	0	0	0	1	1	1	1	1	0	0	0	0	0	0	1	1	1
1612	k__Bacteria	p__Firmicutes	c__Clostridia	o__Clostridiales	f__Lachnospiraceae	g__Coprococcus	s__97otu29655	1	1	1	1	0	1	0	1	1	1	1	1	0	0	0	0	1	0
1613	k__Bacteria	p__Firmicutes	c__Clostridia	o__Clostridiales	f__unclassified	g__unclassified	s__unclassified	0	1	0	0	1	1	1	1	1	0	1	0	0	1	0	1	1	1
1614	k__Bacteria	p__Firmicutes	c__Clostridia	o__Clostridiales	f__unclassified	g__unclassified	s__unclassified	1	1	1	1	1	1	1	1	1	1	1	1	1	1	1	1	1	1
1615	k__Bacteria	p__AD3	c__ABS-6	o__85otu3418	f__91otu4215	g__94otu14041	s__unclassified	0	0	0	0	0	0	1	1	1	0	0	0	0	0	0	1	1	1
1616	k__Bacteria	p__Armatimonadetes	c__SJA-176	o__RB046	f__91otu9272	g__94otu17881	s__97otu19720	1	1	1	1	1	1	1	1	1	1	1	1	1	1	1	1	1	1
1617	k__Bacteria	p__Armatimonadetes	c__unclassified	o__unclassified	f__unclassified	g__unclassified	s__unclassified	1	1	1	1	1	1	1	0	0	1	1	0	1	1	0	1	0	1
1618	k__Bacteria	p__Armatimonadetes	c__unclassified	o__unclassified	f__unclassified	g__unclassified	s__unclassified	0	0	0	0	0	1	1	1	1	0	0	0	0	0	0	1	1	1
1619	k__Bacteria	p__Armatimonadetes	c__Armatimonadia	o__Armatimonadales	f__Armatimonadaceae	g__94otu40722	s__97otu92985	1	1	1	1	1	1	1	1	1	1	1	1	1	1	1	1	1	1
1620	k__Bacteria	p__Chlorobi	c__OPB56	o__85otu4337	f__91otu8133	g__94otu15859	s__unclassified	1	0	1	1	0	1	1	1	1	1	1	1	0	0	1	0	1	1
1621	k__Bacteria	p__Chlorobi	c__OPB56	o__unclassified	f__unclassified	g__unclassified	s__unclassified	1	1	1	1	0	1	0	0	0	0	0	1	1	0	0	0	1	0
1622	k__Bacteria	p__Chlorobi	c__Ignavibacteria	o__Ignavibacteriales	f__unclassified	g__unclassified	s__unclassified	0	0	0	0	0	0	1	1	0	0	0	0	0	0	0	1	1	1
1623	k__Bacteria	p__Chlorobi	c__OPB56	o__unclassified	f__unclassified	g__unclassified	s__unclassified	1	1	1	1	1	1	1	1	1	1	1	1	1	1	1	1	1	1
1624	k__Bacteria	p__Chlorobi	c__OPB56	o__85otu4751	f__91otu14507	g__94otu33900	s__97otu10853	1	1	1	1	1	0	1	0	0	1	1	1	0	0	0	0	0	1
1625	k__Bacteria	p__OP11	c__WCHB1-64	o__unclassified	f__unclassified	g__unclassified	s__unclassified	0	1	0	0	0	0	1	0	0	0	0	0	0	0	0	0	0	0
1626	k__Bacteria	p__OP11	c__WCHB1-64	o__d153	f__unclassified	g__unclassified	s__unclassified	0	1	0	0	0	0	1	1	0	1	1	1	0	0	1	1	1	1
1627	k__Bacteria	p__OP11	c__OP11-4	o__unclassified	f__unclassified	g__unclassified	s__unclassified	1	1	1	0	1	0	0	0	0	1	1	1	1	1	1	0	0	0
1628	k__Bacteria	p__OP11	c__WCHB1-64	o__d153	f__91otu10106	g__94otu39630	s__97otu88900	1	0	1	0	0	0	0	0	0	1	0	1	0	0	0	0	0	0
1629	k__Bacteria	p__Planctomycetes	c__Phycisphaerae	o__Phycisphaerales	f__Phycisphaeraceae	g__94otu4859	s__97otu9851	0	0	0	0	0	0	1	0	1	1	1	1	0	0	1	0	1	0
1630	k__Bacteria	p__Planctomycetes	c__Planctomycetia	o__Pirellulales	f__Pirellulaceae	g__unclassified	s__unclassified	0	0	0	0	0	0	0	1	1	0	0	0	0	0	0	0	1	0
1631	k__Bacteria	p__Planctomycetes	c__Phycisphaerae	o__Phycisphaerales	f__Phycisphaeraceae	g__unclassified	s__unclassified	0	0	0	1	0	1	0	1	0	0	0	0	0	0	0	0	1	0
1632	k__Bacteria	p__Planctomycetes	c__Phycisphaerae	o__Phycisphaerales	f__Phycisphaeraceae	g__94otu19253	s__97otu21167	1	1	1	0	1	1	0	0	0	1	0	0	0	0	0	0	0	0
1633	k__Bacteria	p__Planctomycetes	c__Planctomycetia	o__unclassified	f__unclassified	g__unclassified	s__unclassified	0	0	0	0	0	0	1	1	1	0	1	0	0	0	0	1	1	1
1634	k__Bacteria	p__Planctomycetes	c__Phycisphaerae	o__Phycisphaerales	f__Phycisphaeraceae	g__unclassified	s__unclassified	0	1	1	0	1	0	0	0	0	0	1	1	1	1	1	0	0	0
1635	k__Bacteria	p__Planctomycetes	c__Planctomycetia	o__Pirellulales	f__Pirellulaceae	g__94otu2161	s__97otu2475	0	0	0	0	0	0	1	1	1	0	0	0	0	0	0	1	1	1
1636	k__Bacteria	p__Planctomycetes	c__Planctomycetia	o__Pirellulales	f__Pirellulaceae	g__94otu22985	s__97otu91658	0	1	0	0	0	0	1	1	1	0	0	0	0	0	1	1	1	1
1637	k__Bacteria	p__Planctomycetes	c__Planctomycetia	o__Gemmatales	f__Gemmataceae	g__Gemmata	s__unclassified	0	0	0	0	0	0	1	1	1	0	0	0	0	0	0	1	1	1
1638	k__Bacteria	p__Planctomycetes	c__Planctomycetia	o__Planctomycetales	f__Planctomycetaceae	g__Planctomyces	s__unclassified	0	0	0	0	0	0	1	1	1	0	0	0	0	0	0	1	1	1
1639	k__Bacteria	p__Planctomycetes	c__unclassified	o__unclassified	f__unclassified	g__unclassified	s__unclassified	0	0	0	0	0	0	1	1	1	0	0	0	0	0	0	1	1	1
1640	k__Bacteria	p__Acidobacteria	c__Acidobacteria-6	o__iii1-15	f__91otu412	g__94otu11629	s__unclassified	0	0	0	0	0	1	1	1	1	0	0	0	0	0	0	0	1	1
1641	k__Bacteria	p__Acidobacteria	c__Acidobacteria-6	o__iii1-15	f__91otu412	g__94otu34630	s__97otu27343	0	0	0	1	0	0	0	1	1	0	0	0	0	0	0	0	1	0
1642	k__Bacteria	p__Acidobacteria	c__Acidobacteria-6	o__iii1-15	f__91otu412	g__unclassified	s__unclassified	0	0	0	0	0	0	1	1	1	0	0	0	0	0	0	1	1	1
1643	k__Bacteria	p__Acidobacteria	c__Acidobacteriia	o__Acidobacteriales	f__Koribacteraceae	g__unclassified	s__unclassified	0	0	0	0	0	0	0	1	1	0	0	0	0	0	0	0	1	0
1644	k__Bacteria	p__Acidobacteria	c__Acidobacteria-6	o__iii1-15	f__91otu412	g__94otu34630	s__unclassified	0	0	0	0	0	0	1	1	1	0	0	0	0	0	0	1	1	1
1645	k__Bacteria	p__Acidobacteria	c__Acidobacteria-6	o__iii1-15	f__91otu412	g__94otu34630	s__97otu77552	0	0	0	0	0	0	1	1	1	0	0	0	0	0	0	1	1	1
1646	k__Bacteria	p__Acidobacteria	c__Acidobacteria-6	o__iii1-15	f__91otu412	g__94otu34630	s__unclassified	0	0	0	0	0	0	1	1	1	0	0	0	0	0	0	1	1	1
1647	k__Bacteria	p__Acidobacteria	c__Acidobacteria-6	o__iii1-15	f__unclassified	g__unclassified	s__unclassified	0	1	1	1	0	1	1	0	0	1	1	1	1	0	0	1	1	1
1648	k__Bacteria	p__Acidobacteria	c__[Chloracidobacteria]	o__RB41	f__Ellin6075	g__94otu33012	s__97otu60260	0	0	0	0	0	0	1	0	0	1	1	1	1	0	0	1	0	1
1649	k__Bacteria	p__Acidobacteria	c__unclassified	o__unclassified	f__unclassified	g__unclassified	s__unclassified	1	1	1	1	1	1	1	1	1	1	1	1	1	1	1	1	1	1
1650	k__Bacteria	p__Acidobacteria	c__Acidobacteria-6	o__iii1-15	f__unclassified	g__unclassified	s__unclassified	0	0	0	1	1	1	1	0	0	0	0	0	0	0	0	1	0	1
1651	k__Bacteria	p__Acidobacteria	c__Acidobacteria-6	o__iii1-15	f__91otu412	g__94otu16776	s__97otu18508	1	1	1	1	1	1	1	1	1	1	1	1	1	1	1	1	1	1
1652	k__Bacteria	p__Acidobacteria	c__[Chloracidobacteria]	o__RB41	f__91otu4241	g__94otu25145	s__97otu52925	0	0	0	1	0	1	0	1	1	0	0	0	0	0	0	0	1	0
1653	k__Bacteria	p__Acidobacteria	c__unclassified	o__unclassified	f__unclassified	g__unclassified	s__unclassified	1	1	1	1	1	1	1	1	1	0	0	0	1	1	0	1	1	1
1654	k__Bacteria	p__Acidobacteria	c__Acidobacteria-6	o__iii1-15	f__91otu412	g__94otu34630	s__unclassified	1	1	0	1	1	1	1	1	1	0	0	0	0	1	0	0	1	0
1655	k__Bacteria	p__Verrucomicrobia	c__unclassified	o__unclassified	f__unclassified	g__unclassified	s__unclassified	0	0	0	0	0	0	1	1	1	0	0	0	0	0	0	1	1	1
1656	k__Bacteria	p__Verrucomicrobia	c__[Spartobacteria]	o__[Chthoniobacterales]	f__[Chthoniobacteraceae]	g__Candidatus Xiphinematobacter	s__97otu40415	0	0	0	0	0	0	1	1	1	0	0	0	0	0	0	1	1	1
1657	k__Bacteria	p__Verrucomicrobia	c__unclassified	o__unclassified	f__unclassified	g__unclassified	s__unclassified	0	0	0	0	0	0	1	1	1	0	0	0	0	0	0	1	1	1
1658	k__Bacteria	p__Verrucomicrobia	c__Verrucomicrobiae	o__Verrucomicrobiales	f__Verrucomicrobiaceae	g__Akkermansia	s__muciniphila	0	0	0	0	0	0	1	0	1	0	0	0	0	0	0	1	1	1
1659	k__Bacteria	p__Verrucomicrobia	c__Verruco-5	o__WCHB1-41	f__RFP12	g__unclassified	s__unclassified	0	0	0	0	1	0	1	1	1	1	1	1	1	0	1	1	1	0
1660	k__Bacteria	p__Verrucomicrobia	c__Verrucomicrobiae	o__Verrucomicrobiales	f__Verrucomicrobiaceae	g__Akkermansia	s__muciniphila	0	1	0	0	0	0	1	0	0	1	0	1	1	0	1	0	0	0
1661	k__Bacteria	p__Verrucomicrobia	c__Verruco-5	o__WCHB1-41	f__RFP12	g__94otu34794	s__97otu85865	0	1	0	0	0	0	0	0	0	1	1	1	0	0	1	0	0	0
1662	k__Bacteria	p__Verrucomicrobia	c__Verrucomicrobiae	o__Verrucomicrobiales	f__Verrucomicrobiaceae	g__unclassified	s__unclassified	0	0	0	0	0	1	0	0	0	1	1	1	0	0	0	1	0	1
1663	k__Bacteria	p__Verrucomicrobia	c__unclassified	o__unclassified	f__unclassified	g__unclassified	s__unclassified	0	0	0	0	0	1	0	0	0	0	0	0	0	0	0	0	0	0
1664	k__Bacteria	p__Verrucomicrobia	c__[Spartobacteria]	o__[Chthoniobacterales]	f__[Chthoniobacteraceae]	g__Candidatus Xiphinematobacter	s__97otu3294	0	0	0	0	0	1	0	0	0	0	0	0	0	0	0	0	0	0
1665	k__Bacteria	p__Gemmatimonadetes	c__Gemmatimonadetes	o__Gemmatimonadales	f__Gemmatimonadaceae	g__Gemmatimonas	s__unclassified	1	1	1	1	1	1	0	1	1	1	1	1	1	0	1	0	1	0
1666	k__Bacteria	p__Gemmatimonadetes	c__Gemm-3	o__unclassified	f__unclassified	g__unclassified	s__unclassified	1	1	1	1	1	1	0	1	0	1	1	1	0	1	1	0	1	0
1667	k__Bacteria	p__Gemmatimonadetes	c__Gemmatimonadetes	o__N1423WL	f__91otu9114	g__94otu7329	s__97otu87678	0	0	0	0	0	0	0	1	0	1	1	1	0	0	0	0	1	0
1668	k__Bacteria	p__Gemmatimonadetes	c__Gemmatimonadetes	o__85otu3181	f__91otu16315	g__94otu32433	s__97otu98694	0	0	0	0	0	0	1	0	0	1	1	1	1	1	1	1	0	0
1669	k__Bacteria	p__Gemmatimonadetes	c__Gemm-1	o__85otu2854	f__91otu10095	g__94otu14445	s__97otu23585	0	1	0	0	0	0	0	1	1	0	0	0	1	0	0	1	1	1
1670	k__Bacteria	p__Gemmatimonadetes	c__Gemmatimonadetes	o__unclassified	f__unclassified	g__unclassified	s__unclassified	0	0	0	0	0	0	0	1	1	0	0	0	0	0	0	1	1	1
1671	k__Bacteria	p__Gemmatimonadetes	c__Gemm-4	o__85otu290	f__91otu5162	g__94otu3862	s__97otu4429	1	0	0	1	1	1	0	1	1	1	0	0	0	1	0	0	1	0
1672	k__Bacteria	p__GN02	c__BD1-5	o__85otu573	f__91otu418	g__unclassified	s__unclassified	0	0	0	0	0	0	1	1	1	0	0	0	0	0	0	1	1	1
1673	k__Bacteria	p__GN02	c__BD1-5	o__85otu573	f__91otu418	g__94otu32084	s__97otu35535	0	0	1	1	0	1	1	1	1	0	0	1	0	0	0	0	0	0
1674	k__Bacteria	p__GN02	c__3BR-5F	o__85otu4604	f__91otu10019	g__94otu206	s__97otu93900	1	1	1	1	1	1	1	1	1	0	1	1	0	0	0	1	1	1
1675	k__Bacteria	p__GN02	c__3BR-5F	o__85otu4604	f__91otu10019	g__94otu206	s__97otu236	0	0	0	0	0	0	0	1	1	0	0	0	0	0	1	0	1	0
1676	k__Bacteria	p__OP1	c__KB1	o__85otu4977	f__91otu7189	g__94otu23229	s__97otu25460	0	1	1	1	1	1	1	1	1	0	0	0	0	1	1	1	0	1
1677	k__Archaea	p__Euryarchaeota	c__Halobacteria	o__Halobacteriales	f__Halobacteriaceae	g__Halorubrum	s__97otu35645	0	0	0	0	0	1	0	1	1	1	1	1	1	0	1	0	1	1
1678	k__Archaea	p__Euryarchaeota	c__unclassified	o__unclassified	f__unclassified	g__unclassified	s__unclassified	0	0	0	0	0	0	0	0	0	1	1	0	0	0	1	0	0	0
1679	k__Archaea	p__Euryarchaeota	c__unclassified	o__unclassified	f__unclassified	g__unclassified	s__unclassified	0	0	0	0	1	0	1	1	0	1	1	0	0	0	0	1	1	0
1680	k__Archaea	p__Euryarchaeota	c__Halobacteria	o__Halobacteriales	f__Halobacteriaceae	g__Halorubrum	s__97otu5476	0	0	0	0	0	0	0	1	1	0	0	0	0	0	0	0	1	1
1681	k__Archaea	p__Euryarchaeota	c__unclassified	o__unclassified	f__unclassified	g__unclassified	s__unclassified	0	0	0	0	0	0	1	1	1	0	0	0	0	0	0	1	1	1
1682	k__Archaea	p__Euryarchaeota	c__unclassified	o__unclassified	f__unclassified	g__unclassified	s__unclassified	0	0	0	0	0	0	1	1	1	0	0	0	0	0	0	1	0	1
1683	k__Archaea	p__Euryarchaeota	c__unclassified	o__unclassified	f__unclassified	g__unclassified	s__unclassified	0	0	0	0	0	0	1	1	1	0	0	0	0	0	0	1	1	1
1684	k__Archaea	p__Euryarchaeota	c__DSEG	o__ArcA07	f__91otu4339	g__94otu34003	s__97otu11733	0	0	0	0	0	0	1	1	1	0	0	0	0	0	0	1	1	1
1685	k__Archaea	p__Euryarchaeota	c__Thermoplasmata	o__E2	f__DHVEG-1	g__unclassified	s__unclassified	1	1	1	1	1	0	0	0	0	0	0	0	0	0	0	0	0	0
1686	k__Bacteria	p__Chloroflexi	c__Anaerolineae	o__SBR1031	f__A4b	g__unclassified	s__unclassified	1	1	1	1	0	1	1	1	1	1	1	0	0	0	0	1	1	1
1687	k__Bacteria	p__Chloroflexi	c__Anaerolineae	o__SBR1031	f__A4b	g__unclassified	s__unclassified	0	0	1	0	1	0	0	0	0	0	0	0	0	1	0	0	0	0
1688	k__Bacteria	p__Chloroflexi	c__Anaerolineae	o__OPB11	f__unclassified	g__unclassified	s__unclassified	1	0	0	1	1	0	1	0	0	0	0	1	1	0	1	0	0	0
1689	k__Bacteria	p__Chloroflexi	c__Anaerolineae	o__OPB11	f__91otu7232	g__unclassified	s__unclassified	0	0	0	0	0	0	1	1	1	0	0	0	0	0	0	1	1	1
1690	k__Bacteria	p__Chloroflexi	c__Anaerolineae	o__SBR1031	f__A4b	g__unclassified	s__unclassified	0	0	0	0	0	0	1	1	1	0	0	0	0	0	0	0	1	1
1691	k__Bacteria	p__Chloroflexi	c__Anaerolineae	o__SBR1031	f__A4b	g__94otu16524	s__97otu67599	0	0	0	0	0	0	1	1	1	0	0	0	0	0	0	1	1	1
1692	k__Bacteria	p__Chloroflexi	c__Anaerolineae	o__OPB11	f__unclassified	g__unclassified	s__unclassified	0	0	0	0	0	0	1	1	1	0	0	0	0	0	0	1	1	1
1693	k__Bacteria	p__GN04	c__GN15	o__unclassified	f__unclassified	g__unclassified	s__unclassified	0	0	1	0	0	0	0	0	0	0	0	0	0	0	0	0	0	0
1694	k__Bacteria	p__GN04	c__GN15	o__85otu2184	f__91otu7485	g__94otu37398	s__unclassified	0	0	0	0	0	0	1	1	1	0	0	0	0	0	0	1	1	1
1695	k__Bacteria	p__OD1	c__ABY1	o__85otu2364	f__91otu13212	g__94otu25665	s__97otu29675	1	1	1	1	0	0	0	1	1	1	1	1	0	0	0	0	1	0
1696	k__Bacteria	p__OD1	c__ABY1	o__unclassified	f__unclassified	g__unclassified	s__unclassified	1	0	0	1	0	0	1	1	0	1	1	1	0	0	0	0	0	1
1697	k__Bacteria	p__OD1	c__ABY1	o__85otu2364	f__91otu905	g__unclassified	s__unclassified	1	0	0	0	0	0	0	0	0	0	0	0	0	0	0	0	0	0
1698	k__Bacteria	p__Actinobacteria	c__Actinobacteria	o__Actinomycetales	f__Micrococcaceae	g__Arthrobacter	s__unclassified	0	1	0	0	0	0	0	0	0	1	0	1	0	0	1	0	0	0
1699	k__Bacteria	p__Actinobacteria	c__Acidimicrobiia	o__Acidimicrobiales	f__C111	g__94otu1895	s__97otu35984	0	0	0	0	0	0	1	1	1	0	0	0	0	0	0	1	1	1
1700	k__Bacteria	p__Actinobacteria	c__Actinobacteria	o__Actinomycetales	f__Pseudonocardiaceae	g__Pseudonocardia	s__97otu98716	0	0	0	0	0	0	1	1	1	0	0	0	0	0	0	1	1	1
1701	k__Bacteria	p__Actinobacteria	c__Actinobacteria	o__Actinomycetales	f__Cellulomonadaceae	g__Cellulomonas	s__97otu10527	0	0	1	1	1	0	1	0	0	0	0	0	0	0	0	0	0	1
1702	k__Bacteria	p__Actinobacteria	c__Actinobacteria	o__Actinomycetales	f__Nocardioidaceae	g__Pimelobacter	s__97otu2547	0	0	0	0	0	0	1	1	1	0	0	0	0	0	0	1	1	1
1703	k__Bacteria	p__Actinobacteria	c__Actinobacteria	o__Actinomycetales	f__Nocardioidaceae	g__unclassified	s__unclassified	0	0	1	1	0	1	1	0	0	0	0	0	0	0	0	0	0	1
1704	k__Bacteria	p__Actinobacteria	c__Actinobacteria	o__Actinomycetales	f__Streptomycetaceae	g__Streptomyces	s__unclassified	0	0	0	0	0	0	1	1	1	0	0	0	0	0	0	1	1	1
1705	k__Bacteria	p__Actinobacteria	c__Actinobacteria	o__Actinomycetales	f__Microbacteriaceae	g__Microbacterium	s__chocolatum	0	0	0	0	0	1	1	1	1	0	0	0	0	0	0	1	1	1
1706	k__Bacteria	p__Actinobacteria	c__Actinobacteria	o__Actinomycetales	f__Streptomycetaceae	g__Streptomyces	s__unclassified	0	0	0	0	0	1	1	1	0	0	0	0	0	0	0	1	1	1
1707	k__Bacteria	p__Actinobacteria	c__unclassified	o__unclassified	f__unclassified	g__unclassified	s__unclassified	1	1	0	1	1	1	0	1	1	0	0	0	0	0	0	0	0	0
1708	k__Bacteria	p__Actinobacteria	c__Actinobacteria	o__Actinomycetales	f__unclassified	g__unclassified	s__unclassified	1	1	1	1	1	1	0	1	1	1	1	1	1	0	0	0	1	0
1709	k__Bacteria	p__Actinobacteria	c__Actinobacteria	o__Actinomycetales	f__Pseudonocardiaceae	g__Pseudonocardia	s__97otu1220	1	1	1	1	1	1	0	0	0	0	0	0	0	1	0	0	0	0
1710	k__Bacteria	p__Actinobacteria	c__Actinobacteria	o__Actinomycetales	f__Microbacteriaceae	g__Microbacterium	s__97otu54664	0	0	0	0	1	0	0	1	1	0	0	0	1	0	1	0	1	0
1711	k__Bacteria	p__Actinobacteria	c__Actinobacteria	o__Actinomycetales	f__Microbacteriaceae	g__Microbacterium	s__unclassified	1	1	0	0	0	1	0	0	0	1	1	0	0	0	0	0	0	0
1712	k__Bacteria	p__BRC1	c__PRR-11	o__unclassified	f__unclassified	g__unclassified	s__unclassified	0	1	1	0	0	1	1	1	1	0	0	1	1	0	1	1	1	1
1713	k__Bacteria	p__BRC1	c__PRR-11	o__85otu2824	f__91otu10648	g__94otu20503	s__97otu71317	1	1	1	1	1	1	1	1	1	1	1	1	1	1	1	1	0	1
1714	k__Bacteria	p__BRC1	c__NPL-UPA2	o__85otu574	f__91otu8729	g__94otu18971	s__97otu86352	0	0	0	1	0	0	0	0	0	0	0	0	0	1	0	0	0	0
1715	k__Bacteria	p__BRC1	c__PRR-11	o__85otu824	f__91otu4236	g__94otu10022	s__97otu11604	1	1	1	1	1	1	0	0	0	0	1	0	0	0	0	0	0	0
1716	k__Bacteria	p__BRC1	c__unclassified	o__unclassified	f__unclassified	g__unclassified	s__unclassified	1	1	1	1	0	0	0	0	0	1	1	1	0	1	1	0	0	0
1717	k__Bacteria	p__Spirochaetes	c__Spirochaetes	o__Spirochaetales	f__Spirochaetaceae	g__Treponema	s__97otu17982	1	1	1	1	1	0	1	1	1	0	0	1	0	0	0	1	1	1
1718	k__Bacteria	p__Spirochaetes	c__Spirochaetes	o__Spirochaetales	f__Spirochaetaceae	g__Treponema	s__unclassified	1	1	1	1	0	0	0	1	0	1	0	0	0	0	0	0	1	0
1719	k__Bacteria	p__SBR1093	c__79otu615	o__85otu2409	f__91otu15324	g__94otu30237	s__97otu74671	0	0	0	0	0	0	0	0	0	1	1	1	0	0	1	0	0	0
1720	k__Bacteria	p__Bacteroidetes	c__unclassified	o__unclassified	f__unclassified	g__unclassified	s__unclassified	0	1	0	0	1	1	1	1	1	1	1	1	0	0	1	1	1	1
1721	k__Bacteria	p__Bacteroidetes	c__unclassified	o__unclassified	f__unclassified	g__unclassified	s__unclassified	0	0	0	0	1	0	0	1	1	0	0	0	0	0	0	0	1	0
1722	k__Bacteria	p__Bacteroidetes	c__Flavobacteriia	o__Flavobacteriales	f__[Weeksellaceae]	g__unclassified	s__unclassified	0	0	0	0	0	0	1	1	1	0	0	0	0	0	0	1	1	1
1723	k__Bacteria	p__Bacteroidetes	c__Bacteroidia	o__Bacteroidales	f__Bacteroidaceae	g__Bacteroides	s__unclassified	1	1	0	1	1	0	1	0	0	0	0	0	0	0	0	1	0	1
1724	k__Bacteria	p__Bacteroidetes	c__Bacteroidia	o__Bacteroidales	f__Porphyromonadaceae	g__Dysgonomonas	s__97otu93748	0	0	0	0	0	1	1	1	1	0	0	0	0	0	0	1	1	1
1725	k__Bacteria	p__Bacteroidetes	c__Bacteroidia	o__Bacteroidales	f__unclassified	g__unclassified	s__unclassified	0	1	0	0	1	1	1	1	1	1	1	0	0	1	1	1	1	1
1726	k__Bacteria	p__Bacteroidetes	c__Bacteroidia	o__Bacteroidales	f__Prevotellaceae	g__Prevotella	s__copri	1	1	1	0	0	0	1	0	0	0	0	0	0	0	0	1	0	0
1727	k__Bacteria	p__Bacteroidetes	c__unclassified	o__unclassified	f__unclassified	g__unclassified	s__unclassified	1	1	1	1	1	1	0	0	0	0	0	1	0	0	0	0	0	0
1728	k__Bacteria	p__Bacteroidetes	c__Bacteroidia	o__Bacteroidales	f__Porphyromonadaceae	g__Paludibacter	s__97otu78118	1	0	0	0	0	0	0	0	0	1	0	0	0	0	0	0	0	0
1729	k__Bacteria	p__Bacteroidetes	c__[Saprospirae]	o__[Saprospirales]	f__Chitinophagaceae	g__unclassified	s__unclassified	0	0	0	0	1	0	1	1	0	1	1	1	0	0	1	1	0	1
1730	k__Bacteria	p__Bacteroidetes	c__Flavobacteriia	o__Flavobacteriales	f__[Weeksellaceae]	g__unclassified	s__unclassified	0	0	0	0	0	0	1	0	0	1	1	1	0	0	0	1	0	0
1731	k__Bacteria	p__TM6	c__SJA-4	o__85otu1955	f__91otu21287	g__94otu44265	s__unclassified	1	1	1	1	1	0	1	1	1	1	1	1	1	0	1	1	1	1
1732	k__Bacteria	p__TM6	c__SJA-4	o__85otu1030	f__91otu5341	g__94otu20540	s__97otu22549	0	0	0	0	0	0	1	1	1	0	0	0	0	0	0	1	1	1
1733	k__Bacteria	p__TM6	c__SJA-4	o__85otu1955	f__unclassified	g__unclassified	s__unclassified	0	0	0	0	0	0	1	1	1	0	0	0	0	0	0	1	1	1
1734	k__Bacteria	p__OP9	c__JS1	o__SB-45	f__91otu5120	g__94otu11950	s__97otu88755	1	1	1	1	1	1	1	1	1	1	1	1	1	1	1	1	1	1
1735	k__Archaea	p__Crenarchaeota	c__Thaumarchaeota	o__Cenarchaeales	f__Cenarchaeaceae	g__Nitrosopumilus	s__unclassified	0	0	0	0	0	0	1	1	1	0	0	0	0	0	0	1	1	1
1736	k__Bacteria	p__Firmicutes	c__Clostridia	o__Clostridiales	f__unclassified	g__unclassified	s__unclassified	0	1	0	1	1	1	1	1	0	0	0	0	0	0	0	1	0	1
1737	k__Bacteria	p__Firmicutes	c__Bacilli	o__Bacillales	f__Bacillaceae	g__Bacillus	s__97otu77716	0	0	0	0	0	1	1	0	0	0	0	0	0	0	0	1	1	1
1738	k__Bacteria	p__Firmicutes	c__unclassified	o__unclassified	f__unclassified	g__unclassified	s__unclassified	1	1	1	1	1	1	1	0	0	1	1	0	0	1	0	1	0	1
1739	k__Bacteria	p__Firmicutes	c__Bacilli	o__Bacillales	f__Bacillaceae	g__Bacillus	s__unclassified	0	1	1	1	1	1	0	0	0	1	0	0	0	1	0	0	0	1
1740	k__Bacteria	p__Firmicutes	c__unclassified	o__unclassified	f__unclassified	g__unclassified	s__unclassified	1	1	1	0	1	1	1	0	1	1	1	1	0	0	1	1	1	1
1741	k__Bacteria	p__Firmicutes	c__Clostridia	o__Clostridiales	f__Lachnospiraceae	g__Coprococcus	s__97otu19553	0	0	0	0	0	0	0	0	1	0	0	0	1	1	0	1	0	0
1742	k__Bacteria	p__Firmicutes	c__Bacilli	o__Bacillales	f__Staphylococcaceae	g__Staphylococcus	s__haemolyticus	0	0	0	1	0	0	1	1	0	0	0	0	1	0	0	1	0	1
1743	k__Bacteria	p__Firmicutes	c__Bacilli	o__Lactobacillales	f__Lactobacillaceae	g__Lactobacillus	s__unclassified	0	1	0	1	1	1	1	1	1	0	0	0	0	0	0	1	1	1
1744	k__Bacteria	p__Firmicutes	c__Bacilli	o__Lactobacillales	f__Lactobacillaceae	g__Lactobacillus	s__unclassified	0	0	0	0	0	0	1	0	0	0	0	0	0	0	0	0	0	0
1745	k__Bacteria	p__Firmicutes	c__Clostridia	o__Clostridiales	f__Ruminococcaceae	g__Ruminococcus	s__flavefaciens	1	0	0	1	0	0	0	0	1	1	1	1	0	0	0	0	0	0
1746	k__Bacteria	p__Firmicutes	c__Clostridia	o__Clostridiales	f__Lachnospiraceae	g__Coprococcus	s__unclassified	1	0	1	0	1	0	0	0	0	0	0	0	0	1	0	1	0	0
1747	k__Bacteria	p__Firmicutes	c__Bacilli	o__Bacillales	f__Bacillaceae	g__Bacillus	s__flexus	0	1	0	1	1	0	0	0	0	0	0	0	0	0	1	0	0	0
1748	k__Bacteria	p__Firmicutes	c__Clostridia	o__Clostridiales	f__unclassified	g__unclassified	s__unclassified	1	1	1	1	1	1	1	1	1	0	0	0	0	1	0	1	1	1
1749	k__Bacteria	p__Firmicutes	c__Bacilli	o__Bacillales	f__Bacillaceae	g__Bacillus	s__unclassified	1	1	1	0	0	0	0	0	0	1	0	0	0	0	0	0	0	0
1750	k__Bacteria	p__Firmicutes	c__Clostridia	o__Clostridiales	f__Lachnospiraceae	g__Blautia	s__unclassified	0	1	0	0	1	1	1	0	0	0	0	0	0	0	0	1	0	1
1751	k__Bacteria	p__Firmicutes	c__Clostridia	o__Clostridiales	f__Lachnospiraceae	g__Coprococcus	s__unclassified	0	1	0	0	1	1	1	1	1	0	0	0	0	0	0	1	1	0
1752	k__Bacteria	p__Firmicutes	c__Clostridia	o__Clostridiales	f__Ruminococcaceae	g__Ruminococcus	s__flavefaciens	0	1	0	1	1	1	1	1	1	0	0	0	0	0	0	1	1	1
1753	k__Bacteria	p__Firmicutes	c__Bacilli	o__Bacillales	f__Bacillaceae	g__unclassified	s__unclassified	0	0	0	0	0	0	1	1	1	0	0	1	0	0	0	1	1	1
1754	k__Bacteria	p__Firmicutes	c__Clostridia	o__Clostridiales	f__Clostridiaceae	g__Clostridium	s__97otu93497	0	0	0	0	0	0	1	1	1	0	0	0	0	0	0	1	1	1
1755	k__Bacteria	p__Firmicutes	c__Clostridia	o__Clostridiales	f__unclassified	g__unclassified	s__unclassified	0	0	0	0	0	0	1	1	1	0	0	0	0	0	0	1	1	1
1756	k__Bacteria	p__Firmicutes	c__unclassified	o__unclassified	f__unclassified	g__unclassified	s__unclassified	1	0	0	0	0	0	1	1	1	0	0	0	0	0	0	1	1	1
1757	k__Bacteria	p__Firmicutes	c__Clostridia	o__Clostridiales	f__Ruminococcaceae	g__Ruminococcus	s__unclassified	0	0	0	0	0	0	1	1	1	0	0	0	0	0	0	0	1	1
1758	k__Bacteria	p__Firmicutes	c__Bacilli	o__Bacillales	f__unclassified	g__unclassified	s__unclassified	0	0	0	0	0	0	1	1	1	0	0	0	0	0	0	1	1	1
1759	k__Bacteria	p__Firmicutes	c__Clostridia	o__Clostridiales	f__unclassified	g__unclassified	s__unclassified	0	0	0	0	0	0	1	1	0	0	0	0	0	0	0	1	1	1
1760	k__Bacteria	p__Firmicutes	c__Bacilli	o__Bacillales	f__Planococcaceae	g__unclassified	s__unclassified	0	0	0	0	0	0	1	0	1	0	1	1	0	0	0	1	0	1
1761	k__Bacteria	p__Firmicutes	c__Bacilli	o__Bacillales	f__unclassified	g__unclassified	s__unclassified	1	1	1	1	1	1	0	1	1	1	1	1	1	1	1	0	1	1
1762	k__Bacteria	p__Firmicutes	c__Clostridia	o__Clostridiales	f__unclassified	g__unclassified	s__unclassified	0	0	1	0	1	1	0	1	1	0	0	0	0	0	0	1	1	1
1763	k__Bacteria	p__AC1	c__SHA-114	o__85otu2650	f__91otu4541	g__unclassified	s__unclassified	0	1	0	0	0	0	0	1	1	0	0	0	0	0	0	0	1	0
1764	k__Bacteria	p__Chlamydiae	c__Chlamydiia	o__Chlamydiales	f__Chlamydiaceae	g__94otu12570	s__97otu46227	1	1	1	1	1	1	1	1	0	1	1	1	1	1	1	1	1	1
1765	k__Bacteria	p__WPS-2	c__unclassified	o__unclassified	f__unclassified	g__unclassified	s__unclassified	0	1	0	0	1	0	0	1	1	1	0	0	0	0	1	0	1	0
1766	k__Bacteria	p__Proteobacteria	c__Gammaproteobacteria	o__Legionellales	f__Coxiellaceae	g__unclassified	s__unclassified	0	0	0	0	0	0	0	1	1	0	0	0	0	0	0	1	1	0
1767	k__Bacteria	p__Proteobacteria	c__Betaproteobacteria	o__Burkholderiales	f__Comamonadaceae	g__Delftia	s__97otu29647	0	0	0	0	1	0	0	1	1	0	0	0	0	0	0	0	1	1
1768	k__Bacteria	p__Proteobacteria	c__Alphaproteobacteria	o__Sphingomonadales	f__Sphingomonadaceae	g__Sphingomonas	s__unclassified	0	0	0	0	0	0	1	1	1	0	0	0	0	0	0	1	1	1
1769	k__Bacteria	p__Proteobacteria	c__Alphaproteobacteria	o__unclassified	f__unclassified	g__unclassified	s__unclassified	0	0	0	0	0	0	0	0	0	0	0	0	0	1	0	0	0	0
1770	k__Bacteria	p__Proteobacteria	c__Gammaproteobacteria	o__unclassified	f__unclassified	g__unclassified	s__unclassified	0	0	0	0	0	0	1	1	1	0	0	0	0	0	0	1	1	1
1771	k__Bacteria	p__Proteobacteria	c__Gammaproteobacteria	o__unclassified	f__unclassified	g__unclassified	s__unclassified	0	0	0	0	0	0	1	1	1	0	0	0	0	0	0	1	1	1
1772	k__Bacteria	p__Proteobacteria	c__Gammaproteobacteria	o__Alteromonadales	f__Alteromonadaceae	g__Marinobacter	s__unclassified	0	0	0	0	0	0	1	1	1	0	0	0	0	0	1	1	1	1
1773	k__Bacteria	p__Proteobacteria	c__Betaproteobacteria	o__Burkholderiales	f__Comamonadaceae	g__unclassified	s__unclassified	0	0	0	0	0	0	1	1	1	0	0	0	0	0	0	1	1	1
1774	k__Bacteria	p__Proteobacteria	c__unclassified	o__unclassified	f__unclassified	g__unclassified	s__unclassified	0	0	0	0	0	0	1	1	1	0	0	0	0	0	0	1	1	1
1775	k__Bacteria	p__Proteobacteria	c__Gammaproteobacteria	o__unclassified	f__unclassified	g__unclassified	s__unclassified	0	0	0	0	0	0	1	0	1	0	0	0	0	0	0	1	0	1
1776	k__Bacteria	p__Proteobacteria	c__Gammaproteobacteria	o__Alteromonadales	f__Alteromonadaceae	g__Marinobacter	s__97otu3781	1	1	1	1	0	1	1	1	1	1	0	1	0	0	0	1	1	1
1777	k__Bacteria	p__Proteobacteria	c__Alphaproteobacteria	o__Rhodospirillales	f__Rhodospirillaceae	g__94otu21754	s__97otu31507	0	1	0	0	1	1	1	1	1	0	0	0	0	0	0	1	1	1
1778	k__Bacteria	p__Proteobacteria	c__Alphaproteobacteria	o__Rhodobacterales	f__Rhodobacteraceae	g__94otu10223	s__unclassified	0	1	1	0	0	0	1	1	0	0	0	0	0	0	1	1	1	1
1779	k__Bacteria	p__Proteobacteria	c__Alphaproteobacteria	o__Rhizobiales	f__unclassified	g__unclassified	s__unclassified	0	1	0	0	0	0	1	0	0	0	0	0	1	0	0	1	0	1
1780	k__Bacteria	p__Proteobacteria	c__Betaproteobacteria	o__85otu2271	f__unclassified	g__unclassified	s__unclassified	0	0	0	0	0	0	1	1	1	0	0	0	0	0	0	1	1	1
1781	k__Bacteria	p__Proteobacteria	c__Gammaproteobacteria	o__unclassified	f__unclassified	g__unclassified	s__unclassified	0	0	1	1	1	1	1	0	0	0	0	0	1	1	0	0	0	1
1782	k__Bacteria	p__Proteobacteria	c__Gammaproteobacteria	o__unclassified	f__unclassified	g__unclassified	s__unclassified	1	1	0	1	0	0	0	1	1	1	1	1	0	0	0	1	1	1
1783	k__Bacteria	p__Proteobacteria	c__Gammaproteobacteria	o__Thiotrichales	f__unclassified	g__unclassified	s__unclassified	1	1	1	1	1	1	1	1	1	1	1	1	1	1	1	1	1	1
1784	k__Bacteria	p__Proteobacteria	c__Gammaproteobacteria	o__Xanthomonadales	f__Xanthomonadaceae	g__Stenotrophomonas	s__unclassified	0	1	0	0	0	0	1	0	0	1	1	1	1	0	1	0	0	1
1785	k__Bacteria	p__Proteobacteria	c__Alphaproteobacteria	o__Rhizobiales	f__Hyphomicrobiaceae	g__Rhodoplanes	s__elegans	1	1	0	0	0	0	0	1	0	0	1	1	1	0	1	0	0	0
1786	k__Bacteria	p__Proteobacteria	c__Gammaproteobacteria	o__Pseudomonadales	f__Moraxellaceae	g__Acinetobacter	s__unclassified	0	0	0	0	0	0	1	0	0	1	1	1	1	1	0	1	0	1
1787	k__Bacteria	p__Proteobacteria	c__unclassified	o__unclassified	f__unclassified	g__unclassified	s__unclassified	0	0	1	1	0	1	1	1	1	1	1	1	0	0	0	0	1	1
1788	k__Bacteria	p__Proteobacteria	c__Gammaproteobacteria	o__Chromatiales	f__unclassified	g__unclassified	s__unclassified	0	0	0	0	0	0	1	1	1	0	0	0	0	0	0	1	1	0
1789	k__Bacteria	p__Proteobacteria	c__Gammaproteobacteria	o__Xanthomonadales	f__Xanthomonadaceae	g__Stenotrophomonas	s__97otu97678	1	1	1	1	1	0	1	1	1	1	1	1	1	1	1	1	1	1
1790	k__Bacteria	p__Proteobacteria	c__Gammaproteobacteria	o__unclassified	f__unclassified	g__unclassified	s__unclassified	0	0	0	0	0	0	0	0	0	1	1	1	0	0	1	0	0	0
1791	k__Bacteria	p__Proteobacteria	c__Betaproteobacteria	o__Burkholderiales	f__unclassified	g__unclassified	s__unclassified	0	0	0	0	0	0	1	1	1	1	1	1	0	0	1	0	1	1
1792	k__Bacteria	p__Proteobacteria	c__Gammaproteobacteria	o__unclassified	f__unclassified	g__unclassified	s__unclassified	0	0	0	0	1	0	1	1	1	1	1	1	0	0	0	1	1	1
1793	k__Bacteria	p__Proteobacteria	c__Gammaproteobacteria	o__unclassified	f__unclassified	g__unclassified	s__unclassified	0	0	0	0	0	0	1	0	0	0	0	0	0	0	0	1	1	1
1794	k__Bacteria	p__Proteobacteria	c__unclassified	o__unclassified	f__unclassified	g__unclassified	s__unclassified	1	1	1	1	1	1	1	1	1	1	1	1	0	0	0	1	1	1
1795	k__Bacteria	p__Proteobacteria	c__Gammaproteobacteria	o__unclassified	f__unclassified	g__unclassified	s__unclassified	1	1	1	1	0	1	1	0	0	1	1	0	0	0	0	1	0	1
1796	k__Bacteria	p__Proteobacteria	c__Gammaproteobacteria	o__unclassified	f__unclassified	g__unclassified	s__unclassified	1	0	0	0	0	0	1	1	0	1	1	1	0	0	0	1	1	1
1797	k__Bacteria	p__Proteobacteria	c__unclassified	o__unclassified	f__unclassified	g__unclassified	s__unclassified	1	1	1	1	1	1	1	0	0	0	0	0	0	0	0	1	0	1
1798	k__Bacteria	p__Proteobacteria	c__Gammaproteobacteria	o__unclassified	f__unclassified	g__unclassified	s__unclassified	0	0	0	1	1	1	1	0	0	0	0	0	0	0	0	1	0	1
1799	k__Bacteria	p__Proteobacteria	c__Deltaproteobacteria	o__unclassified	f__unclassified	g__unclassified	s__unclassified	0	0	0	0	0	1	1	1	1	0	0	0	0	0	0	0	1	0
1800	k__Bacteria	p__Proteobacteria	c__unclassified	o__unclassified	f__unclassified	g__unclassified	s__unclassified	0	0	0	0	0	1	0	0	0	0	0	0	0	0	0	0	0	0
1801	k__Bacteria	p__Proteobacteria	c__Alphaproteobacteria	o__Rhizobiales	f__unclassified	g__unclassified	s__unclassified	0	0	0	0	1	1	1	0	0	1	0	0	0	1	0	0	0	1
1802	k__Bacteria	p__Proteobacteria	c__Gammaproteobacteria	o__Oceanospirillales	f__Oceanospirillaceae	g__unclassified	s__unclassified	0	1	0	0	1	0	1	0	1	0	0	1	0	0	0	1	0	1
1803	k__Bacteria	p__Proteobacteria	c__Alphaproteobacteria	o__Rhizobiales	f__Hyphomicrobiaceae	g__Rhodoplanes	s__97otu65206	1	1	1	1	1	1	1	1	1	0	0	0	1	0	0	1	1	1
1804	k__Bacteria	p__Proteobacteria	c__Betaproteobacteria	o__Rhodocyclales	f__Rhodocyclaceae	g__unclassified	s__unclassified	0	0	0	1	0	1	1	1	1	0	0	0	0	0	0	1	1	1
1805	k__Bacteria	p__Proteobacteria	c__Alphaproteobacteria	o__unclassified	f__unclassified	g__unclassified	s__unclassified	1	1	1	1	1	1	0	1	1	0	0	0	0	1	0	0	1	1
1806	k__Bacteria	p__Proteobacteria	c__Alphaproteobacteria	o__unclassified	f__unclassified	g__unclassified	s__unclassified	0	0	0	0	1	0	0	1	1	0	0	0	0	0	0	0	1	1
1807	k__Bacteria	p__Proteobacteria	c__Alphaproteobacteria	o__Rhizobiales	f__Rhizobiaceae	g__unclassified	s__unclassified	1	1	1	1	1	1	1	1	1	1	1	1	0	1	0	1	1	1
1808	k__Bacteria	p__Proteobacteria	c__Alphaproteobacteria	o__Rhodospirillales	f__Rhodospirillaceae	g__Inquilinus	s__97otu39737	1	1	0	0	0	0	1	1	0	0	0	0	0	0	0	1	0	1
1809	k__Bacteria	p__Proteobacteria	c__Betaproteobacteria	o__Burkholderiales	f__unclassified	g__unclassified	s__unclassified	0	0	0	0	0	0	0	1	1	1	0	0	0	0	0	0	1	0
1810	k__Bacteria	p__Proteobacteria	c__Alphaproteobacteria	o__Rhizobiales	f__unclassified	g__unclassified	s__unclassified	1	1	1	1	1	0	1	0	1	1	1	1	1	1	0	1	0	1
1811	k__Bacteria	p__Proteobacteria	c__Alphaproteobacteria	o__Rhizobiales	f__Rhizobiaceae	g__unclassified	s__unclassified	0	0	0	0	0	1	1	1	1	0	0	0	0	1	0	1	0	1
1812	k__Bacteria	p__Proteobacteria	c__Alphaproteobacteria	o__unclassified	f__unclassified	g__unclassified	s__unclassified	1	1	1	1	0	0	0	0	0	0	0	0	0	0	0	0	1	0
1813	k__Bacteria	p__Proteobacteria	c__Gammaproteobacteria	o__Xanthomonadales	f__Xanthomonadaceae	g__Dokdonella	s__97otu85870	1	1	1	0	0	0	0	1	1	0	0	0	0	0	0	0	0	0
1814	k__Bacteria	p__Proteobacteria	c__Gammaproteobacteria	o__Xanthomonadales	f__Xanthomonadaceae	g__Pseudoxanthomonas	s__mexicana	1	1	1	1	1	0	0	1	1	0	0	0	0	0	0	0	0	1
1815	k__Bacteria	p__Proteobacteria	c__Betaproteobacteria	o__Burkholderiales	f__Oxalobacteraceae	g__Janthinobacterium	s__lividum	0	0	1	0	0	0	0	1	1	1	1	0	0	0	0	0	1	0
1816	k__Bacteria	p__Proteobacteria	c__Gammaproteobacteria	o__Pseudomonadales	f__Pseudomonadaceae	g__Pseudomonas	s__97otu90242	0	0	0	1	0	0	0	0	0	1	1	1	0	0	0	0	0	0
1817	k__Bacteria	p__Proteobacteria	c__Gammaproteobacteria	o__Alteromonadales	f__Alteromonadaceae	g__Marinobacter	s__97otu64249	1	1	1	1	1	1	0	1	1	1	1	1	0	0	0	0	1	0
1818	k__Bacteria	p__Proteobacteria	c__Betaproteobacteria	o__Burkholderiales	f__unclassified	g__unclassified	s__unclassified	1	0	0	0	0	0	0	1	1	0	0	0	0	0	0	0	1	0
1819	k__Bacteria	p__Proteobacteria	c__Betaproteobacteria	o__Burkholderiales	f__Oxalobacteraceae	g__94otu10225	s__97otu18960	0	1	0	1	1	1	0	1	1	0	0	0	0	0	0	0	1	0
1820	k__Bacteria	p__Proteobacteria	c__Gammaproteobacteria	o__Xanthomonadales	f__Xanthomonadaceae	g__Stenotrophomonas	s__geniculata	1	1	0	1	1	1	1	1	1	0	1	1	1	0	1	1	1	0
1821	k__Bacteria	p__Proteobacteria	c__Gammaproteobacteria	o__unclassified	f__unclassified	g__unclassified	s__unclassified	0	0	0	0	1	0	0	0	0	1	1	1	0	0	1	0	0	0
1822	k__Bacteria	p__Proteobacteria	c__Betaproteobacteria	o__Burkholderiales	f__Comamonadaceae	g__Polaromonas	s__unclassified	0	0	0	1	0	1	0	1	1	0	0	0	0	0	0	0	1	0
1823	k__Bacteria	p__Cyanobacteria	c__Synechococcophycideae	o__Pseudanabaenales	f__Pseudanabaenaceae	g__Leptolyngbya	s__unclassified	0	0	0	0	0	0	1	1	1	0	0	0	0	0	0	1	1	1
1824	k__Bacteria	p__Cyanobacteria	c__Synechococcophycideae	o__unclassified	f__unclassified	g__unclassified	s__unclassified	0	1	1	1	0	0	1	1	1	0	0	0	0	0	0	0	1	0
1825	k__Bacteria	p__Cyanobacteria	c__Chloroplast	o__Chlorophyta	f__Chlamydomonadaceae	g__unclassified	s__unclassified	0	1	1	1	0	0	1	1	1	0	0	0	0	0	0	0	1	1
1826	k__Bacteria	p__Cyanobacteria	c__Oscillatoriophycideae	o__Chroococcales	f__unclassified	g__unclassified	s__unclassified	0	1	1	0	1	0	0	1	1	0	0	0	1	0	0	0	1	0
1827	k__Bacteria	p__Cyanobacteria	c__Synechococcophycideae	o__Synechococcales	f__Synechococcaceae	g__Synechococcus	s__97otu6605	1	1	1	1	0	0	0	1	1	1	1	0	0	0	0	0	0	0
1828	k__Bacteria	p__Cyanobacteria	c__Chloroplast	o__Streptophyta	f__91otu7296	g__94otu15236	s__97otu56446	1	1	1	1	1	0	1	1	1	1	1	1	1	0	1	1	1	1
1829	k__Bacteria	p__Cyanobacteria	c__Oscillatoriophycideae	o__Chroococcales	f__Xenococcaceae	g__unclassified	s__unclassified	0	0	0	0	0	0	1	0	0	1	1	1	0	0	1	0	0	0
1830	k__Bacteria	p__Cyanobacteria	c__unclassified	o__unclassified	f__unclassified	g__unclassified	s__unclassified	0	0	0	1	0	1	1	1	1	0	0	0	0	0	0	1	1	1
1831	k__Bacteria	p__OP3	c__unclassified	o__unclassified	f__unclassified	g__unclassified	s__unclassified	0	0	0	0	0	0	1	1	1	0	0	0	0	0	0	1	1	1
1832	k__Bacteria	p__OP3	c__koll11	o__GIF10	f__kpj58rc	g__unclassified	s__unclassified	0	1	1	1	0	1	0	1	1	1	1	1	0	0	0	0	0	0
1833	k__Bacteria	p__TM7	c__TM7-3	o__unclassified	f__unclassified	g__unclassified	s__unclassified	0	0	0	0	0	0	1	1	1	0	0	0	0	0	0	1	1	1
1834	k__Bacteria	p__TM7	c__unclassified	o__unclassified	f__unclassified	g__unclassified	s__unclassified	0	0	0	0	0	0	1	1	1	0	0	0	0	0	0	1	1	1
1835	k__Bacteria	p__TM7	c__TM7-3	o__85otu3817	f__91otu5010	g__94otu1115	s__97otu70232	0	0	0	0	0	0	1	1	1	0	0	0	0	0	0	1	1	1

## Sheet: Sheet2
	EcN01	EcN02	EcN03	EcC04	EcC05	EcC06	EnR29	EcR14	EcR15	EnN16	EnN17	EnN18	EnC19	EnC20	EnC21	EnR28	EcR13	EnR30
1	0	0	0	1	1	1	0	0	0	1	1	1	0	0	0	0	0	0
2	1	1	1	1	1	1	1	1	1	1	1	1	1	1	1	1	1	1
3	1	0	1	1	0	1	0	0	0	0	0	0	0	0	0	0	0	1
4	0	0	0	0	0	0	1	1	1	0	0	0	0	0	1	1	1	1
5	1	1	1	1	1	1	1	1	1	1	1	1	1	1	1	1	1	1
6	0	0	0	1	1	0	0	0	0	0	0	0	0	1	0	0	0	0
7	0	1	1	0	0	0	0	0	0	1	1	1	0	0	1	0	0	0
8	1	1	1	1	1	1	1	1	1	1	1	1	1	1	1	1	1	1
9	1	1	1	1	1	1	1	1	1	1	1	1	1	1	1	1	1	1
10	1	0	1	1	0	1	0	0	0	1	1	1	0	1	0	0	0	0
11	1	1	1	1	1	0	0	0	0	0	0	0	0	0	0	1	0	1
12	1	1	1	1	1	1	1	1	1	1	1	1	1	1	1	1	1	1
13	0	0	0	0	0	0	1	1	1	0	0	0	0	0	0	1	1	1
14	0	0	0	0	0	0	1	1	1	0	0	0	0	0	0	1	1	1
15	1	1	1	1	1	1	1	1	1	1	1	1	1	1	1	1	1	1
16	1	1	1	1	1	1	1	1	1	1	1	1	1	1	1	1	1	1
19	1	1	1	1	1	1	1	1	1	1	1	1	1	1	1	1	1	1
20	1	1	0	1	1	0	0	0	0	1	1	0	0	0	0	0	0	0
21	1	1	1	1	1	1	1	1	1	1	1	1	1	1	1	1	1	1
22	1	1	1	1	1	1	1	1	1	1	1	1	1	1	1	1	1	1
23	1	1	1	1	1	1	1	1	0	1	1	1	0	1	1	1	0	1
25	0	1	0	1	1	1	0	0	0	1	1	1	1	1	1	0	0	0
26	1	1	1	1	1	1	0	0	0	1	1	1	1	1	1	0	0	0
27	1	1	1	0	0	0	0	0	0	1	1	1	1	0	1	0	0	0
28	1	1	1	0	0	0	1	1	1	0	0	0	0	0	0	1	1	1
29	0	0	0	0	1	0	0	1	1	1	1	0	0	0	0	0	1	0
31	0	0	0	0	0	0	1	1	1	0	0	0	0	0	0	1	1	1
32	1	1	1	1	1	1	1	1	1	1	1	1	1	1	1	1	0	1
33	0	0	0	0	0	0	0	0	0	1	0	0	0	0	0	0	0	0
34	1	1	1	1	1	1	1	1	1	1	1	1	1	1	1	1	1	1
35	1	0	1	0	1	0	1	1	1	1	1	1	0	0	0	1	0	1
36	0	0	0	0	0	0	1	1	1	0	0	0	0	0	0	1	1	1
37	1	1	1	1	1	1	1	1	1	1	1	1	1	1	1	1	1	1
38	1	1	1	1	0	1	1	0	0	0	1	1	1	1	1	1	0	1
39	0	1	0	0	0	0	1	0	0	1	1	1	1	1	1	1	0	1
40	1	1	1	1	1	1	1	0	0	1	1	1	1	1	1	1	0	1
41	1	1	1	1	1	1	1	0	0	1	1	1	1	1	1	1	0	1
42	0	0	0	1	1	1	1	0	0	0	0	0	1	1	1	1	0	1
43	1	1	1	1	1	1	1	1	1	1	1	1	1	1	1	1	1	1
44	1	1	1	1	1	0	0	0	0	1	1	1	0	0	1	0	0	0
45	0	0	0	0	0	0	1	1	1	0	0	0	0	0	0	1	1	1
46	1	1	1	1	1	1	1	1	1	1	1	1	1	1	1	1	1	1
47	0	0	0	0	0	0	1	1	1	0	0	0	0	0	0	1	1	1
48	0	1	1	1	0	0	0	0	0	1	0	1	1	0	1	0	0	0
49	1	0	1	0	0	0	0	0	0	1	1	1	1	1	1	0	0	0
50	1	1	1	1	1	0	1	1	1	0	0	0	0	0	0	1	1	1
51	1	1	1	1	1	1	1	1	1	1	1	1	1	1	1	1	1	1
52	1	0	1	1	1	0	1	0	0	0	0	0	0	0	0	1	0	1
53	1	1	1	1	1	0	0	0	0	0	0	0	0	0	0	0	0	0
54	0	0	0	0	0	0	1	1	1	0	0	0	0	0	0	1	1	1
55	1	0	0	0	0	0	1	1	0	0	0	0	0	0	1	0	0	0
56	1	1	1	1	1	1	1	1	1	1	1	1	1	0	0	1	1	1
57	1	1	1	1	1	1	1	1	1	1	1	1	1	1	1	1	1	1
58	0	1	1	1	1	0	0	1	0	1	1	0	0	1	0	0	0	0
59	1	1	1	1	1	1	0	1	0	0	1	0	1	1	1	1	0	1
61	1	1	1	1	1	1	1	1	1	1	1	1	1	1	1	1	1	1
63	0	1	0	0	1	1	1	0	0	1	1	1	0	0	1	1	0	1
64	1	0	1	0	1	1	0	0	0	1	0	1	0	0	1	0	0	1
65	1	1	1	1	1	1	1	1	1	1	1	1	1	1	1	1	1	1
66	0	0	0	0	0	0	1	1	1	0	0	0	0	0	0	1	1	1
67	1	0	1	0	1	1	1	1	0	1	1	0	0	0	1	1	0	1
68	0	0	0	0	0	0	1	1	1	0	0	0	0	0	0	1	1	1
69	0	0	1	0	0	0	0	0	0	0	1	0	1	0	1	0	0	0
70	0	1	0	1	0	0	0	0	0	0	0	0	0	0	0	0	0	0
71	1	1	1	1	1	1	1	1	1	1	1	1	1	1	1	1	1	1
72	1	1	1	1	0	0	1	0	0	1	1	1	0	0	0	1	0	1
73	0	0	0	0	0	0	0	0	0	0	0	0	1	0	0	0	0	0
74	0	0	0	0	0	0	1	1	1	0	0	0	0	0	0	1	1	1
75	0	0	0	0	0	0	1	1	1	0	0	0	0	0	0	1	1	1
76	0	1	0	1	0	0	0	0	0	0	1	0	1	1	1	0	0	0
77	0	0	0	0	0	0	1	1	1	0	0	0	0	0	0	1	1	1
78	0	1	1	1	1	0	0	0	0	1	1	0	1	0	1	0	0	0
79	1	1	1	0	1	1	0	0	0	1	0	1	0	0	0	0	0	0
80	0	1	0	0	0	0	1	0	0	1	1	1	1	0	1	1	0	1
81	0	0	0	0	0	0	1	0	0	1	1	1	0	0	1	1	0	0
82	1	1	1	0	0	0	1	0	0	0	0	1	1	0	1	1	0	0
83	0	0	0	0	0	0	1	1	1	0	0	0	0	0	0	1	1	1
84	0	0	0	0	0	0	1	1	1	0	0	0	0	0	0	1	1	1
85	1	1	1	1	1	1	1	0	0	1	1	1	1	1	1	1	0	1
86	0	0	0	0	0	0	0	0	0	0	0	1	0	0	0	0	0	0
87	0	0	0	0	1	0	1	1	1	1	1	1	1	1	0	1	1	1
88	1	1	1	0	0	0	0	0	0	1	1	0	1	1	1	0	0	0
89	1	1	1	1	1	1	0	0	0	1	1	1	1	1	1	0	0	1
90	0	0	0	0	0	0	1	1	1	0	0	0	0	0	0	1	1	1
91	0	0	0	0	0	0	1	1	1	0	0	0	0	0	0	1	1	1
92	0	0	0	0	0	0	0	0	0	0	0	0	1	0	0	0	0	0
93	0	0	0	0	0	0	0	0	0	1	1	1	1	0	1	0	0	0
94	1	1	0	0	0	0	1	0	0	0	1	1	1	1	1	1	0	1
95	1	1	0	1	1	1	1	1	1	0	0	0	0	0	0	0	1	0
96	0	0	0	0	0	0	1	1	1	0	0	0	0	0	0	1	1	1
97	0	0	0	0	0	0	1	1	1	0	0	0	0	0	0	1	1	1
98	1	1	1	1	1	1	1	0	0	1	1	1	1	1	1	1	0	1
99	0	0	0	0	0	0	1	1	1	0	0	0	0	0	0	1	1	1
100	1	1	1	1	1	0	1	0	0	1	1	1	1	1	1	1	0	0
101	0	0	0	0	0	0	1	1	1	0	0	0	0	0	0	1	1	1
102	0	0	0	1	0	1	0	0	0	1	1	1	0	0	0	0	0	0
103	1	1	1	1	0	0	1	1	1	1	1	1	0	0	0	1	1	1
104	0	0	0	0	0	0	1	1	1	0	0	0	0	0	0	1	1	1
105	1	1	1	1	1	0	0	0	0	0	0	0	0	0	0	0	0	0
106	1	1	1	1	1	1	1	0	0	1	1	1	1	1	1	1	0	1
107	0	0	0	0	0	0	0	0	0	1	0	0	0	0	0	0	0	0
108	1	1	1	1	1	1	1	0	0	0	0	0	1	1	1	1	0	1
109	1	1	1	1	0	0	1	0	0	1	1	1	0	0	0	0	0	1
110	1	1	1	0	1	0	0	0	0	0	0	1	0	0	0	0	0	0
111	1	1	1	0	1	0	1	0	0	0	0	0	0	0	0	1	0	1
112	1	0	0	0	1	0	0	1	1	0	0	0	0	0	0	0	1	0
113	1	1	1	1	1	0	1	1	1	0	0	0	0	1	0	1	1	1
114	0	0	0	0	0	0	1	1	1	0	0	0	0	0	0	1	1	1
115	0	0	0	0	0	0	1	1	0	0	0	0	0	0	0	1	1	1
116	0	0	0	0	0	0	1	1	1	0	0	0	0	0	0	1	1	1
117	0	0	0	0	0	0	1	1	1	0	1	0	0	0	1	1	1	1
118	1	1	1	1	1	0	0	1	1	1	1	1	0	0	0	0	1	0
119	0	1	0	1	1	1	0	0	0	1	1	0	0	1	0	0	0	0
120	1	1	1	0	1	0	1	0	0	1	1	1	1	1	1	1	0	1
121	1	1	1	1	1	1	1	0	0	1	1	1	1	1	0	0	0	1
122	0	0	0	0	0	0	1	1	1	0	0	0	0	0	0	1	1	1
123	0	0	0	0	0	0	1	1	1	0	0	0	0	0	0	1	1	1
124	0	0	0	0	0	0	1	1	1	0	0	0	0	0	0	1	1	1
125	0	0	0	1	0	0	1	0	0	1	1	1	1	0	1	1	0	1
126	0	1	0	0	0	0	0	0	0	0	0	0	0	1	0	0	0	0
127	0	0	0	0	0	0	1	1	1	0	0	0	0	0	0	1	1	1
129	0	0	0	0	0	0	1	1	1	0	0	0	0	0	0	1	1	1
130	1	1	1	1	1	0	0	0	0	0	0	0	0	0	0	0	0	0
131	0	0	0	0	0	0	1	1	1	0	0	0	0	0	0	1	1	1
132	1	1	1	1	1	0	1	0	0	1	1	1	1	1	1	0	0	0
133	0	1	1	0	0	0	0	0	0	1	0	1	0	0	1	0	0	0
134	0	0	0	0	0	1	0	0	0	1	1	1	1	0	1	0	0	1
135	0	0	0	0	0	0	1	1	1	0	0	0	0	0	0	1	1	1
136	0	1	1	1	1	0	1	0	0	1	0	0	0	0	1	1	0	1
137	0	0	1	0	0	1	0	0	0	0	0	0	0	0	0	0	0	0
138	0	0	0	0	0	0	1	1	1	0	0	0	0	0	0	1	1	1
139	0	1	0	0	0	0	1	0	0	1	1	1	1	1	1	1	0	1
140	0	0	0	0	0	0	1	1	1	0	0	0	0	0	0	1	1	1
142	1	1	1	1	1	0	1	0	0	1	1	1	1	1	1	0	0	0
143	0	0	0	0	0	0	1	1	1	0	0	0	0	0	0	1	1	0
144	1	1	1	1	1	1	1	0	0	0	0	0	0	0	0	1	0	1
145	0	0	0	0	0	0	1	1	1	0	0	0	0	0	0	1	1	1
146	0	0	0	1	1	1	1	1	1	0	0	0	0	0	0	1	1	1
147	0	0	0	0	0	0	1	1	1	0	0	0	0	0	0	1	1	1
149	0	0	1	1	1	0	1	0	0	1	1	1	0	0	0	1	0	1
150	0	0	0	0	0	0	1	1	1	0	0	0	0	0	0	1	1	1
151	1	1	1	1	1	1	0	0	0	0	0	0	0	0	0	0	0	0
152	1	1	1	1	1	1	1	1	1	1	1	1	0	0	0	1	1	1
153	0	1	1	1	0	1	0	0	0	1	1	1	0	0	0	0	0	0
154	0	0	0	0	0	0	1	1	1	0	0	0	0	0	0	1	1	1
155	0	0	1	0	0	0	1	0	0	1	0	0	1	1	1	0	0	0
156	0	0	1	0	0	0	0	0	0	0	0	0	1	0	1	0	0	0
157	0	0	1	1	0	0	0	1	1	0	0	0	0	0	0	0	1	0
158	1	1	1	1	1	0	0	1	0	0	0	0	0	0	0	0	1	0
159	1	1	1	1	0	0	0	0	0	1	0	1	0	0	0	0	0	0
160	1	1	1	1	0	0	1	0	0	1	1	1	0	0	0	1	0	1
161	1	1	1	1	1	0	1	0	0	1	1	1	1	1	1	1	0	1
162	1	0	1	0	0	0	0	0	0	1	1	1	1	1	1	0	0	0
163	0	0	1	1	0	0	1	0	0	1	1	1	0	0	0	1	0	1
164	1	0	1	0	1	0	0	0	0	1	1	0	1	0	1	0	0	0
165	0	0	0	0	0	0	1	1	1	0	0	0	0	0	0	1	1	1
166	1	0	0	1	1	0	0	0	0	0	0	1	1	0	1	0	0	0
167	1	1	0	1	1	1	1	0	0	1	1	1	1	1	1	1	0	1
168	0	1	0	0	0	0	0	0	0	0	1	1	1	0	1	0	0	0
169	0	0	0	0	0	0	1	1	1	0	0	0	0	0	0	1	1	1
170	0	0	0	0	0	1	1	0	0	0	0	0	1	0	1	1	0	1
172	0	0	0	0	0	0	1	1	1	0	0	0	0	0	0	1	1	1
173	0	0	0	0	0	0	1	1	1	0	0	0	0	0	0	1	1	1
174	0	0	0	0	1	0	1	1	1	0	0	0	0	0	0	1	1	1
175	0	0	0	0	0	1	1	1	1	0	0	0	0	0	0	1	1	1
176	1	1	1	0	0	0	0	1	1	0	0	0	0	0	0	0	1	0
177	1	1	1	1	1	0	0	0	0	0	0	0	0	0	0	0	0	0
178	1	1	1	1	1	0	0	0	0	0	0	0	0	0	0	0	0	0
179	1	1	1	1	1	0	0	0	0	1	1	1	1	0	1	0	0	0
180	1	1	1	0	0	0	0	0	0	0	0	0	1	1	1	0	0	0
181	1	1	1	1	0	1	1	0	0	0	0	1	1	1	0	0	0	1
182	1	1	1	1	1	1	1	1	1	1	0	1	1	1	0	1	1	1
183	1	1	1	1	1	1	1	0	0	1	1	1	0	0	1	1	0	1
184	0	0	0	0	0	0	1	1	1	0	0	0	0	0	0	1	1	1
185	1	1	1	1	1	1	1	0	0	0	0	0	0	0	0	1	0	1
186	1	1	1	1	1	1	1	0	1	0	0	0	0	0	0	1	0	1
187	0	0	0	0	0	0	1	1	1	0	0	0	0	0	0	1	1	1
188	1	0	0	0	0	0	1	1	0	0	0	1	0	0	0	1	0	1
189	1	0	0	1	0	0	1	1	0	0	0	0	0	0	0	1	0	1
190	1	1	0	0	0	0	1	1	1	0	0	0	0	0	0	1	1	1
191	0	0	0	0	0	0	1	1	1	0	0	0	0	0	0	1	1	1
192	1	1	0	0	0	0	0	0	0	1	1	1	1	0	1	0	0	1
193	0	0	0	0	0	0	0	0	0	1	1	1	0	0	1	0	0	0
194	1	1	1	0	0	0	1	0	0	1	1	1	1	0	1	1	0	1
195	0	0	0	0	0	0	0	0	0	1	1	1	1	0	1	0	0	0
196	0	0	0	0	0	0	0	0	0	1	1	1	1	0	1	0	0	0
197	1	1	1	1	1	0	0	0	0	0	0	0	0	0	1	0	0	0
198	1	1	1	0	0	0	0	0	0	1	1	1	0	0	1	0	0	0
199	0	1	1	0	0	0	0	0	0	1	1	1	0	0	1	0	0	0
200	1	1	1	1	0	0	1	0	0	0	0	0	0	0	1	1	0	1
201	1	1	1	1	0	0	1	0	0	1	1	1	1	1	1	1	0	1
202	0	0	0	1	1	0	0	0	0	0	0	0	0	0	0	0	0	0
203	1	0	1	1	1	0	1	0	0	0	1	1	1	0	1	1	0	1
204	1	1	1	1	1	1	1	1	0	1	1	1	1	1	1	1	0	1
205	0	1	1	1	1	1	0	0	0	0	0	0	0	0	0	0	0	0
206	1	1	1	1	1	0	0	0	0	1	1	1	1	1	1	0	0	0
207	0	0	0	0	0	0	1	1	1	0	1	0	1	0	1	1	1	1
208	0	0	0	0	0	0	1	1	1	0	0	0	0	0	0	1	1	1
209	0	0	0	0	0	0	0	0	0	0	0	0	1	0	1	1	0	1
210	0	0	1	0	0	0	0	0	0	0	0	1	0	0	0	0	0	0
211	0	0	0	0	0	0	1	1	1	0	0	0	0	0	0	1	1	1
212	0	0	0	1	1	0	0	0	0	1	0	1	0	0	0	0	0	0
213	0	0	1	0	1	0	0	0	0	1	0	1	1	0	0	0	0	0
214	0	0	0	0	0	0	1	1	1	0	0	0	0	0	0	1	1	1
215	1	1	1	1	1	1	0	0	0	1	1	1	1	0	0	0	0	0
216	0	0	1	0	1	0	0	0	0	0	0	0	1	1	0	0	0	0
217	0	0	1	0	0	0	0	0	0	1	0	0	1	0	1	0	0	0
218	0	0	0	0	0	0	1	1	1	0	0	0	0	0	0	1	1	1
219	0	0	0	1	0	0	0	0	0	1	1	1	0	1	0	0	0	0
220	0	0	0	0	0	0	1	1	1	0	0	0	0	0	0	1	1	1
221	0	0	0	0	0	0	1	1	1	0	0	0	0	0	0	1	1	0
222	1	1	1	0	1	0	1	1	0	0	0	0	0	0	0	1	1	1
223	1	0	1	0	0	0	0	1	1	0	0	0	0	0	0	0	1	0
224	1	0	1	1	1	1	1	1	1	1	1	1	0	1	0	1	1	1
225	1	1	1	1	0	0	0	0	0	1	1	1	1	0	0	0	0	0
226	0	1	1	1	0	0	1	0	0	1	1	1	1	0	1	1	0	1
227	0	0	0	0	0	0	0	0	0	1	1	1	1	0	1	0	0	0
228	0	0	1	1	0	0	1	0	0	1	1	1	0	0	0	0	0	1
229	0	0	1	1	1	0	1	0	0	1	1	1	0	0	0	1	0	1
230	0	1	0	1	1	1	1	0	0	0	0	0	0	1	0	1	1	1
231	0	0	0	0	0	0	1	0	0	1	1	1	1	1	1	0	0	0
232	0	0	0	0	1	0	0	0	0	0	0	0	0	0	0	0	0	0
233	1	1	1	1	1	1	1	1	1	1	1	1	1	1	1	1	1	1
234	0	1	1	0	0	0	0	0	0	1	0	1	0	0	1	0	0	0
235	0	0	0	0	0	0	1	1	1	0	0	0	0	0	0	1	1	1
236	1	1	1	1	1	1	0	0	0	0	0	0	0	0	0	0	0	0
237	1	1	1	1	1	1	1	1	0	1	1	1	1	1	1	1	0	1
238	1	1	1	1	1	1	0	0	0	0	0	0	0	0	0	0	0	0
239	1	1	1	1	1	1	1	0	1	0	0	0	0	1	0	0	1	1
240	0	0	0	0	0	0	0	0	0	0	0	1	0	0	0	0	0	0
241	0	0	0	1	0	1	1	1	1	0	0	0	0	0	0	1	1	1
242	0	0	0	0	0	0	1	1	1	0	0	0	0	0	0	1	1	1
243	0	0	0	0	0	0	1	1	1	0	0	0	0	0	0	1	1	1
244	0	0	0	0	0	0	1	1	1	0	0	0	0	0	0	1	1	1
245	0	0	0	0	0	0	1	1	1	0	0	0	0	0	0	1	1	1
246	0	0	0	0	0	0	1	1	1	0	0	0	0	0	1	1	1	1
247	1	1	1	1	0	0	1	0	1	0	0	0	0	1	0	1	1	1
248	1	0	1	1	1	1	1	1	1	0	0	0	0	0	0	1	1	1
249	1	0	1	1	0	1	1	1	1	0	0	0	0	0	0	1	1	1
250	1	1	1	0	1	0	1	1	1	0	0	0	0	0	0	1	1	1
251	0	0	1	0	1	0	0	1	1	0	0	0	0	0	0	0	1	1
252	1	1	1	1	1	1	0	0	0	1	1	1	1	1	1	0	0	0
253	0	0	0	0	0	0	1	1	1	0	0	0	0	0	0	1	1	1
254	0	0	0	0	0	0	1	1	1	0	0	0	0	0	0	1	1	1
255	1	1	1	1	0	1	1	0	0	1	1	1	1	0	1	1	0	1
256	1	0	0	0	0	0	1	0	0	1	1	1	0	0	1	0	0	0
257	0	0	0	0	0	0	0	0	0	0	0	0	0	0	1	0	0	0
258	0	0	0	0	0	0	1	1	1	0	0	0	0	0	0	1	1	1
259	0	1	1	0	1	0	0	0	0	1	1	1	1	0	1	0	0	0
260	0	0	0	0	0	0	1	1	1	0	0	0	0	0	0	1	1	1
261	0	0	0	0	0	0	1	1	1	0	0	0	0	0	0	1	1	0
263	1	1	1	1	1	1	1	0	0	1	1	1	1	1	1	0	0	0
264	1	1	1	1	1	1	1	0	0	1	0	1	1	1	1	1	0	1
265	0	0	0	0	0	0	1	1	1	0	0	0	0	0	0	1	1	1
266	0	0	0	0	0	0	1	1	1	0	0	0	0	0	0	1	1	1
267	0	0	0	0	0	0	1	1	1	0	0	0	0	0	0	1	1	1
268	0	0	1	0	0	0	0	0	0	1	0	0	0	0	0	0	0	0
269	0	0	0	0	0	0	1	1	1	0	0	0	0	0	0	1	1	1
270	0	0	1	0	0	0	0	0	0	1	1	1	0	0	1	0	0	0
271	0	0	0	0	0	0	1	1	1	0	0	0	0	0	0	1	0	1
272	1	1	1	1	1	1	1	0	0	1	1	1	1	1	1	1	0	1
273	0	0	0	1	1	1	1	1	1	0	0	0	0	0	0	1	0	1
274	0	0	0	0	1	0	0	0	0	0	0	0	0	0	0	0	0	1
275	1	1	1	1	1	0	0	0	0	0	1	1	0	0	0	0	0	1
276	1	1	1	1	1	1	0	0	0	0	0	0	0	0	0	0	0	0
277	0	1	0	0	0	0	0	1	1	1	1	1	0	0	1	0	1	0
278	0	0	0	0	0	0	1	0	0	1	1	1	0	0	1	1	0	1
279	0	0	0	0	0	0	1	0	0	1	1	1	0	0	1	1	0	1
280	1	1	1	1	1	1	1	1	0	1	1	1	1	1	1	1	0	1
281	0	0	0	0	0	0	0	0	0	0	0	0	0	0	0	1	0	0
282	0	0	0	0	0	1	0	0	0	0	0	0	0	1	0	0	0	0
283	1	1	1	1	1	1	1	0	0	1	1	1	1	1	1	1	0	1
284	0	0	0	0	0	0	1	1	1	0	0	0	0	0	0	1	1	1
285	0	0	0	0	0	0	1	1	1	0	0	0	0	0	0	1	1	1
286	1	1	1	0	0	0	1	1	1	1	1	1	0	0	0	1	1	1
287	0	0	0	0	0	0	1	1	1	0	0	0	0	0	0	1	1	1
288	0	0	0	0	0	0	1	1	1	0	0	0	0	0	0	1	1	1
289	0	0	0	0	0	0	1	1	1	0	0	0	0	0	0	1	0	1
290	0	0	0	0	0	0	1	0	0	0	0	0	0	0	0	0	0	1
291	0	0	0	0	0	0	1	1	1	0	0	0	0	0	0	1	1	1
292	0	0	0	0	0	0	0	1	1	0	0	0	0	0	0	1	1	1
293	0	0	0	0	0	0	1	1	1	0	0	0	0	0	0	1	1	1
294	1	0	1	1	1	1	0	0	0	1	1	1	0	1	0	0	0	0
295	1	1	1	1	1	1	0	1	1	0	0	0	0	0	0	0	1	0
296	1	1	1	1	1	1	0	1	1	1	1	1	1	1	1	0	1	0
297	1	1	0	0	0	0	0	0	0	1	1	1	1	0	1	1	0	1
298	0	0	0	0	1	0	0	0	0	0	1	1	1	0	1	0	0	0
299	0	0	0	0	0	0	0	0	0	1	1	1	0	0	0	0	0	0
300	0	0	0	0	0	0	0	0	0	1	0	1	0	0	1	0	1	0
301	1	0	0	0	0	0	0	0	0	1	1	0	0	0	0	0	0	0
302	0	0	1	0	0	1	0	0	0	1	0	0	0	0	0	0	0	0
303	1	1	1	1	1	1	1	0	0	1	1	1	1	1	1	1	0	0
304	0	1	1	0	0	0	0	0	0	1	1	1	0	0	1	0	0	0
305	1	1	1	1	1	0	1	0	0	1	1	1	1	1	1	1	0	1
306	1	1	1	1	1	1	1	0	0	1	1	1	1	1	1	1	0	1
307	0	0	0	0	0	0	1	0	0	0	0	0	1	0	0	1	0	1
308	0	0	0	0	0	0	1	1	1	0	0	0	0	0	0	1	1	1
309	0	0	0	0	0	0	1	1	1	0	0	0	0	0	0	1	1	1
310	0	0	0	0	0	0	1	1	1	0	0	0	0	0	0	1	1	1
311	0	0	0	0	0	0	1	1	1	0	0	0	0	0	0	1	1	1
312	0	1	0	1	1	1	1	0	0	1	1	1	1	1	0	1	0	1
313	1	1	1	1	1	1	1	1	1	1	1	1	1	1	1	1	1	1
314	0	1	1	0	0	0	0	0	0	1	0	1	1	0	1	0	0	0
315	0	0	1	0	0	0	0	0	0	1	1	1	1	0	0	1	0	0
316	0	0	0	0	0	0	1	1	1	0	0	0	0	0	0	1	1	1
317	0	0	0	0	0	0	1	1	1	0	0	0	0	0	0	1	1	0
318	0	0	0	0	0	0	1	1	1	0	0	0	0	0	0	1	1	1
319	0	0	0	0	0	0	1	1	1	0	0	0	0	0	0	0	1	1
320	0	0	0	0	1	0	0	0	0	0	1	0	0	0	1	0	0	0
321	0	0	0	0	0	0	1	1	1	0	0	0	0	0	0	1	1	1
322	0	0	1	1	0	1	0	0	0	0	0	0	0	0	0	0	0	1
323	1	1	1	1	1	1	0	0	0	0	0	1	1	1	0	0	0	1
324	1	1	1	1	1	1	1	0	0	0	0	1	1	0	1	0	0	0
325	0	1	0	1	1	1	0	0	0	0	0	0	0	1	0	1	0	0
326	1	1	1	0	1	0	1	0	0	1	1	1	1	0	1	0	0	1
327	1	0	1	0	1	1	0	0	0	1	0	1	0	0	0	0	0	0
328	1	1	1	1	1	1	1	1	1	1	1	1	1	1	1	1	1	1
329	0	0	0	0	0	0	0	0	0	1	0	1	0	0	0	0	0	0
330	0	0	0	0	0	0	1	1	1	0	0	0	0	0	0	1	1	1
331	1	1	1	1	0	1	1	0	0	0	0	0	1	1	0	1	0	1
332	0	0	0	0	0	0	0	0	0	0	1	1	1	0	1	0	0	0
333	0	0	1	1	1	1	0	0	0	1	0	1	0	0	0	0	0	0
334	1	1	1	1	0	1	0	0	0	1	1	1	0	0	0	0	0	0
335	1	1	1	1	0	0	0	1	1	1	1	0	0	0	0	0	1	0
336	1	1	1	1	1	1	1	1	1	1	1	1	1	1	1	1	1	1
337	1	1	1	1	1	1	1	1	1	1	1	1	1	1	1	1	1	1
338	1	1	1	1	1	1	1	1	1	1	1	1	1	1	1	1	1	1
339	1	0	0	0	0	1	1	0	0	1	0	0	0	0	1	0	0	0
340	0	0	1	1	1	0	1	1	1	0	0	0	0	0	0	1	1	1
341	0	1	0	0	1	1	0	0	0	0	0	0	0	0	0	0	0	0
342	0	0	1	1	0	0	1	1	1	0	0	0	0	0	0	0	1	1
343	0	1	0	1	1	1	1	0	0	1	0	0	1	1	1	1	0	1
344	0	0	1	1	0	0	1	1	0	1	1	1	0	0	0	1	0	1
345	1	1	1	1	1	0	0	0	0	0	0	0	0	0	0	0	0	0
346	0	0	0	0	0	0	1	0	0	1	1	1	0	0	1	1	0	1
347	1	1	1	1	1	0	1	0	0	1	1	1	0	0	1	1	0	1
348	1	1	1	1	1	0	1	1	1	1	1	1	0	0	1	1	1	1
349	0	0	0	0	1	0	1	1	1	0	0	1	0	0	0	1	1	1
350	0	0	0	0	0	0	1	1	1	0	0	0	0	0	0	1	1	1
351	1	0	1	1	0	0	0	1	1	1	1	0	0	0	0	0	1	0
352	1	0	1	0	1	0	0	1	1	0	0	0	0	0	0	0	1	0
353	1	1	0	1	1	0	1	1	1	1	1	1	1	0	0	1	1	1
354	1	1	1	1	1	1	0	0	0	0	0	1	0	0	0	0	0	0
355	1	1	1	1	0	0	0	0	0	1	1	1	0	0	0	0	0	0
356	1	0	0	0	1	0	1	1	1	0	1	0	0	0	0	1	1	1
357	0	1	0	1	0	1	1	1	1	0	0	0	0	1	1	1	1	1
358	1	1	1	1	1	1	0	0	0	1	1	1	1	1	1	0	0	0
359	1	0	1	0	0	1	1	1	1	0	0	0	0	0	0	1	1	1
360	1	1	1	1	1	1	1	0	1	1	1	1	1	1	1	1	0	0
361	0	0	0	0	0	0	1	1	1	0	0	0	0	0	0	1	1	1
362	0	0	0	0	0	0	1	1	1	0	0	0	1	0	0	1	1	1
363	0	0	0	1	0	0	0	0	0	0	0	0	0	0	0	0	0	0
364	1	1	1	1	1	1	1	0	0	0	0	0	1	1	1	1	0	1
365	1	0	1	1	0	0	0	0	0	0	0	0	0	0	0	0	0	0
366	1	1	1	0	1	0	0	0	0	0	0	0	0	0	0	0	0	1
367	1	0	1	1	0	1	1	1	1	0	1	0	0	0	0	0	1	1
368	0	0	0	0	0	0	1	1	1	0	0	0	0	0	0	1	1	1
369	0	0	0	0	0	0	1	1	1	0	0	0	0	0	0	1	1	1
370	0	0	1	1	0	1	0	1	1	1	1	1	0	0	0	0	1	0
371	1	1	1	1	0	1	1	1	1	1	1	1	0	0	0	1	1	1
372	1	1	1	1	0	1	0	0	0	0	0	0	0	0	0	0	0	1
373	1	1	1	1	0	0	1	0	0	1	0	0	0	0	0	1	0	1
374	1	1	1	1	0	1	0	0	0	1	1	1	0	0	0	0	0	0
375	0	0	0	0	0	0	1	1	1	0	0	0	0	0	0	1	1	1
376	0	1	0	0	0	0	0	0	0	1	1	1	1	0	1	0	0	0
377	1	1	1	1	1	1	1	1	1	1	0	1	0	1	0	1	1	1
378	1	1	1	1	1	1	1	0	0	1	1	1	1	1	1	1	0	1
379	1	1	1	0	1	0	1	1	1	0	0	0	1	1	1	1	1	1
380	0	1	0	0	1	0	1	1	1	0	0	0	0	0	0	1	1	1
381	0	0	0	0	0	0	1	0	1	0	0	0	0	0	0	1	1	1
382	0	0	0	0	0	1	1	1	1	0	0	0	0	0	0	1	1	1
383	1	1	1	1	1	1	0	0	0	0	0	0	0	0	0	0	0	0
384	1	1	1	1	0	1	0	1	1	0	0	0	0	1	0	0	1	0
385	0	0	0	0	0	0	1	1	1	0	0	0	0	0	0	1	1	1
386	0	0	0	0	0	0	1	1	1	0	0	0	0	0	1	1	1	1
387	1	1	1	0	1	0	1	0	0	1	1	1	1	1	1	1	0	1
388	1	1	1	1	1	1	1	0	0	1	1	1	1	1	1	1	0	1
389	1	1	1	1	1	0	1	1	1	0	0	0	0	0	0	0	1	1
390	1	1	1	1	0	0	0	0	0	1	1	0	0	0	0	0	0	0
391	0	0	0	1	1	1	0	0	0	1	1	0	0	0	0	0	0	0
392	0	0	0	0	0	0	1	1	1	0	0	0	0	0	0	1	1	1
393	0	0	1	0	0	0	0	0	0	0	1	0	1	0	0	0	0	0
394	1	1	1	1	1	1	1	0	0	1	1	1	1	1	1	1	0	1
395	1	1	1	1	1	0	1	1	1	1	1	1	1	0	0	1	1	1
396	0	0	0	0	0	0	1	1	1	0	0	0	0	0	0	1	1	1
397	0	1	0	0	0	0	0	1	1	1	1	1	0	0	1	0	1	0
398	0	1	0	0	1	0	0	0	0	1	0	1	0	0	1	0	0	0
399	0	0	0	0	0	0	1	1	1	0	0	0	0	0	0	1	1	0
400	1	1	1	1	1	1	1	1	1	1	1	1	1	1	1	1	1	1
401	0	0	0	0	1	1	0	1	1	0	0	1	1	0	0	0	1	0
402	0	0	0	0	0	0	1	1	1	0	0	0	0	0	0	1	1	1
403	0	0	0	0	0	0	1	1	1	0	0	0	0	0	0	1	1	1
404	0	0	0	0	0	0	1	1	1	0	0	0	0	0	0	1	1	1
405	1	1	1	1	1	0	1	1	1	1	1	1	0	0	0	1	1	1
406	0	1	0	1	1	1	1	0	0	1	0	0	1	1	0	1	0	1
407	1	1	1	1	1	1	1	0	0	1	1	1	1	1	1	0	0	1
408	0	1	0	1	0	0	1	0	0	0	0	0	0	0	0	1	0	0
409	0	0	0	0	0	0	1	1	1	0	0	0	0	0	0	1	1	1
410	0	0	0	0	0	0	0	0	0	1	1	1	0	0	1	0	0	0
411	0	0	0	0	0	0	1	1	1	0	0	0	0	0	0	1	1	1
412	0	0	0	0	0	0	1	1	1	0	0	0	0	0	0	1	1	1
413	1	0	0	0	1	0	1	0	0	1	1	0	1	1	1	1	0	1
414	0	1	0	0	0	0	0	0	0	1	1	1	0	0	1	0	0	0
415	0	0	0	0	0	0	0	0	0	1	1	1	1	0	1	0	0	1
416	0	0	0	0	0	0	0	0	0	1	1	1	1	0	1	0	0	0
417	1	1	1	1	1	1	1	1	1	1	1	1	0	1	0	1	1	0
418	1	1	1	1	1	0	1	0	0	0	0	0	0	0	0	1	0	1
419	0	0	0	0	0	0	1	1	1	0	0	0	0	0	0	0	1	1
420	0	0	0	0	1	0	1	0	1	1	1	1	1	1	1	1	0	1
421	1	1	0	0	0	0	0	0	0	0	0	0	0	0	0	0	0	0
422	0	0	1	1	1	1	1	0	0	0	0	0	0	0	0	1	0	1
423	0	0	0	0	1	0	1	1	1	0	0	0	0	0	0	1	1	1
424	0	0	0	0	0	0	1	1	1	0	0	0	0	0	0	1	1	1
425	0	0	0	0	0	0	1	1	1	0	0	0	0	0	0	1	1	1
426	1	1	1	1	0	1	0	1	1	0	0	0	1	1	0	1	1	0
427	0	1	1	1	1	1	1	0	0	0	0	0	1	1	0	0	0	1
428	1	1	1	1	1	1	1	1	1	1	1	1	1	1	1	1	1	1
429	1	1	1	1	1	1	1	1	1	1	0	1	1	1	1	1	1	1
430	1	1	1	1	1	1	1	0	0	0	0	0	1	1	1	0	0	1
431	1	1	1	1	1	1	1	1	1	1	1	1	1	1	1	1	1	1
432	1	1	1	1	1	1	0	1	1	1	1	1	0	1	0	1	1	1
433	1	1	1	1	1	1	1	0	0	1	1	1	1	1	1	1	1	1
434	0	1	0	0	0	0	0	0	0	1	1	1	0	0	1	0	0	0
435	0	1	1	0	0	1	1	0	0	1	1	1	1	1	1	1	0	1
436	1	1	1	1	0	0	0	1	0	0	0	1	0	0	0	0	1	0
437	1	1	1	1	0	0	0	0	0	1	1	1	0	0	0	0	0	0
438	1	1	1	1	1	0	0	1	1	1	1	1	0	0	0	1	1	1
439	0	0	1	1	0	0	1	1	1	0	0	0	0	0	0	1	1	1
440	1	1	1	1	0	0	1	0	0	0	0	0	0	0	1	1	0	1
441	1	1	1	1	1	1	1	1	1	1	1	1	1	1	1	1	1	1
442	0	1	1	0	1	0	1	0	0	1	1	0	1	0	1	0	0	0
443	0	0	0	0	0	0	1	1	1	0	0	0	0	0	0	1	1	1
444	1	1	1	1	1	1	1	1	1	1	1	1	1	1	1	1	1	1
445	0	0	0	0	0	0	1	1	1	0	0	0	0	0	0	1	1	1
446	0	0	0	0	0	0	1	1	1	0	1	1	0	0	0	1	1	1
447	1	1	1	1	0	1	1	1	1	1	1	0	0	0	0	1	1	1
448	0	0	1	1	0	0	1	0	0	1	1	1	0	0	0	1	0	1
449	0	0	0	1	0	1	0	0	0	0	0	0	0	1	0	0	1	0
450	0	0	0	0	0	0	0	1	1	1	1	1	0	0	0	0	1	0
451	0	0	0	0	0	0	1	1	1	1	1	1	1	0	1	1	1	0
452	0	0	0	0	0	1	1	0	0	1	1	1	1	0	1	1	0	0
453	0	0	0	0	0	0	0	0	0	1	0	1	0	0	1	0	0	0
454	1	1	1	1	0	0	1	1	1	1	1	1	1	1	1	1	1	1
455	1	1	1	0	1	0	1	0	0	1	1	1	1	0	1	0	0	1
456	0	0	0	1	1	0	1	0	0	1	1	0	1	0	1	1	0	1
457	1	1	1	1	0	0	1	0	0	0	1	1	1	0	1	1	0	1
458	0	0	0	0	1	0	1	1	1	0	0	0	0	0	0	1	1	0
459	0	0	0	0	0	0	1	1	1	0	0	0	0	0	0	1	1	1
460	1	1	1	1	0	0	1	1	1	0	0	0	0	0	0	1	1	1
461	1	0	1	0	0	0	1	0	0	0	0	0	0	0	0	1	0	1
462	1	1	1	1	1	1	1	0	1	0	0	0	0	1	0	1	1	1
463	1	1	1	1	1	1	0	0	0	1	1	1	0	0	0	0	0	0
464	1	1	1	1	1	0	0	0	0	1	1	1	0	0	0	0	0	0
465	0	0	0	0	0	0	0	1	1	0	0	0	0	0	0	1	1	1
466	1	1	1	0	1	0	0	0	0	1	1	1	1	1	1	0	0	0
467	1	1	1	0	0	0	0	1	1	0	0	0	0	0	0	0	1	0
468	0	0	0	0	0	0	1	1	1	0	0	0	0	0	0	1	1	1
469	0	0	0	0	0	0	1	1	1	0	0	0	0	0	0	1	1	0
470	1	1	1	1	1	1	0	1	1	0	0	0	1	1	0	0	1	0
471	1	1	1	1	1	1	0	1	1	0	0	0	1	1	0	0	1	0
472	1	1	1	0	0	0	0	1	1	0	0	0	0	0	0	0	1	0
473	1	1	1	0	0	0	0	1	1	0	0	0	0	0	0	0	1	0
474	0	0	0	0	0	0	1	1	1	1	0	0	0	0	0	1	1	1
475	1	1	1	1	1	1	1	0	0	1	1	1	1	1	1	1	0	1
476	1	1	1	1	1	1	1	1	1	1	1	1	1	1	1	1	1	1
477	1	1	1	1	1	1	1	1	1	1	1	1	1	1	1	1	1	1
478	1	0	1	0	0	0	0	0	0	1	1	0	1	1	0	0	0	0
479	1	1	1	1	1	0	1	1	1	1	1	1	1	0	1	1	1	1
480	1	0	0	0	1	1	1	1	1	0	0	0	0	0	0	1	1	1
481	0	0	1	1	0	0	1	1	1	1	1	1	0	0	0	1	1	1
482	0	0	1	0	0	0	0	1	1	1	1	1	0	0	0	0	1	0
483	0	1	0	0	0	0	0	1	1	0	0	0	1	0	0	1	1	0
485	1	1	1	1	1	1	1	0	1	1	1	1	1	1	1	1	1	1
486	1	1	1	1	1	0	1	1	1	1	1	1	1	1	1	0	1	0
487	0	1	0	0	0	0	1	1	1	0	0	0	0	0	0	1	1	1
488	1	1	1	1	0	0	0	1	0	1	1	0	0	0	0	0	0	0
489	1	1	1	1	1	1	0	0	0	1	0	0	1	0	0	0	0	0
490	0	0	1	1	0	0	0	1	1	0	0	0	0	0	0	0	1	0
491	0	1	0	0	0	0	0	1	1	0	0	0	0	0	0	0	1	0
492	0	0	0	0	0	1	1	1	1	0	0	0	0	0	1	1	1	1
493	1	1	1	0	1	0	1	1	1	0	0	0	0	0	0	1	1	1
494	0	1	0	0	1	1	0	1	1	0	0	0	0	0	0	0	1	0
495	0	0	0	0	0	0	1	1	1	0	0	0	0	0	0	1	1	1
496	0	0	0	0	1	0	1	1	1	0	0	0	0	0	0	0	1	1
497	0	0	0	0	0	0	1	1	1	0	0	0	0	0	0	1	1	1
498	0	0	0	0	0	0	1	0	1	0	0	0	0	0	1	1	0	1
499	0	0	0	0	0	0	1	0	0	1	1	1	1	1	0	1	0	1
500	1	1	1	1	1	0	0	1	1	0	1	0	0	0	0	0	1	0
501	0	1	0	0	0	0	0	0	0	0	0	0	0	0	0	0	0	0
502	1	1	1	1	1	0	0	0	0	1	1	0	0	0	0	0	0	0
503	1	1	1	1	1	1	1	1	1	1	1	1	1	1	1	1	1	1
504	0	1	0	0	0	1	1	1	1	0	0	0	0	1	0	1	1	1
505	0	1	0	0	0	1	1	1	1	0	0	0	0	1	0	1	1	1
506	1	1	1	1	1	0	0	1	1	0	0	0	0	0	0	0	1	1
508	1	1	1	1	0	1	1	1	1	1	1	1	0	0	0	1	1	1
509	0	0	0	0	0	1	1	1	1	0	0	0	0	0	0	1	1	0
510	0	0	0	0	0	0	1	1	1	0	0	0	0	0	0	1	1	1
511	0	0	1	1	0	1	0	1	0	0	0	0	1	0	0	0	0	0
512	1	1	1	1	0	0	0	0	0	1	1	0	0	0	0	0	1	0
513	0	0	0	0	0	0	0	1	1	0	1	1	0	0	0	0	1	0
514	1	0	1	1	0	1	1	0	1	1	1	1	1	1	1	1	0	1
515	1	0	1	1	1	0	1	1	1	0	0	0	0	0	0	1	1	1
516	0	0	0	0	0	0	1	1	1	0	0	0	0	0	0	1	1	1
517	0	0	1	1	0	1	0	0	0	0	0	0	1	0	0	0	0	0
518	0	0	0	0	1	0	1	0	0	1	1	1	0	0	0	1	0	1
519	0	0	1	1	1	1	1	1	0	0	1	1	1	1	1	1	0	0
520	0	0	1	1	1	1	1	1	0	0	1	1	1	1	1	1	0	0
521	1	1	1	1	1	0	1	1	1	0	0	0	0	0	0	1	1	1
522	0	0	0	0	0	0	0	0	0	1	1	1	0	0	1	0	0	0
523	1	1	1	1	1	0	1	1	1	1	1	1	0	0	1	1	1	1
524	1	1	0	0	0	0	0	0	0	1	1	1	0	0	0	0	0	0
525	0	0	0	0	0	0	0	0	1	0	0	0	0	0	0	1	0	1
526	1	0	1	1	0	0	1	1	1	1	1	1	0	0	0	1	1	1
527	1	1	1	1	1	1	1	1	1	1	1	1	1	1	1	1	1	1
528	0	1	0	0	0	0	1	0	0	1	1	1	1	0	1	1	1	1
529	1	1	0	0	0	0	0	1	1	0	0	0	0	0	0	0	1	0
530	0	0	0	0	0	0	1	1	1	0	0	0	0	0	0	1	1	1
531	1	0	0	0	0	0	1	1	1	0	0	0	0	0	0	1	1	1
532	0	0	1	1	1	0	1	1	1	0	0	0	0	0	0	1	1	1
533	1	1	0	1	1	1	0	1	1	0	0	0	1	0	0	0	1	0
534	1	0	1	0	0	0	1	0	0	1	1	1	0	0	0	0	0	0
535	0	0	0	0	0	0	1	1	1	0	0	0	0	0	0	1	1	1
536	0	1	0	0	0	0	0	0	0	1	1	1	0	0	1	0	0	0
537	1	1	1	0	1	0	0	0	0	0	0	1	0	0	0	0	0	0
538	0	0	0	0	1	0	0	1	1	0	0	1	0	0	0	0	1	0
539	1	1	1	1	0	0	0	1	1	0	1	1	0	0	0	0	1	0
540	0	0	1	1	1	0	1	1	1	1	1	1	0	0	0	1	0	1
541	0	0	0	0	0	0	1	0	0	1	1	1	1	0	0	1	0	1
542	1	1	0	0	0	0	1	1	1	1	1	1	1	1	1	1	1	1
543	0	0	0	0	0	0	0	1	1	0	0	0	0	0	0	0	1	0
544	1	1	0	1	1	0	1	0	0	0	0	0	0	0	0	1	0	1
545	0	0	0	0	0	0	1	1	1	0	0	0	0	0	0	1	1	1
546	0	0	0	0	0	0	0	0	0	1	1	1	1	0	1	0	0	0
547	1	0	1	0	1	1	1	0	0	0	1	0	1	1	1	0	0	1
548	0	0	0	0	0	0	0	0	0	1	1	1	1	0	1	0	0	0
549	0	0	1	0	1	0	0	0	0	0	0	0	1	0	0	0	0	0
550	0	0	0	0	0	0	1	1	1	0	0	0	0	0	0	1	1	1
551	0	0	0	0	1	1	1	1	1	1	1	0	0	1	0	1	1	1
552	0	1	1	0	0	0	0	0	1	1	1	1	1	0	1	0	0	0
553	1	1	1	1	1	1	0	0	0	1	1	1	1	1	1	0	0	0
554	0	0	0	0	0	0	1	1	1	0	0	0	0	0	0	1	1	1
555	1	1	1	0	0	0	1	1	1	1	1	1	0	0	1	1	1	1
556	1	1	1	0	1	0	1	1	1	0	0	0	0	1	0	1	1	1
557	0	0	1	1	1	1	1	1	1	0	0	0	1	0	1	1	1	1
558	0	0	0	0	0	1	1	1	1	1	0	0	0	0	0	1	1	1
559	1	1	1	0	0	0	0	1	1	0	0	1	0	0	0	0	1	0
560	0	0	1	1	0	0	0	1	1	0	0	0	0	0	0	0	1	0
561	0	0	0	0	0	0	1	1	1	0	0	0	0	0	0	1	1	1
562	0	1	0	0	0	0	1	1	1	1	1	1	1	0	1	1	1	1
563	0	0	0	0	0	1	1	0	0	1	1	1	1	0	1	0	0	1
564	1	1	0	0	1	0	0	0	0	0	0	0	1	1	0	0	0	0
565	1	1	1	1	0	0	0	0	0	0	0	0	0	0	0	0	0	0
566	1	1	1	1	1	1	1	1	1	1	1	1	0	0	0	1	1	1
567	1	1	1	1	1	1	1	1	1	1	1	1	1	1	1	1	1	1
568	0	0	0	0	0	0	1	0	0	0	0	0	0	1	0	1	0	1
569	0	0	0	0	1	0	0	0	0	0	1	1	1	0	1	0	0	0
570	1	1	1	1	1	1	0	1	1	1	1	1	0	0	1	0	1	0
571	1	1	0	0	1	0	0	0	0	1	1	1	1	0	1	0	0	0
572	0	0	0	0	0	0	1	1	1	0	0	0	0	0	0	1	1	1
573	0	0	1	1	1	1	0	0	0	0	0	0	1	0	0	0	0	0
574	0	1	0	0	0	0	0	0	1	1	1	1	1	0	1	0	1	0
575	1	0	1	1	1	0	0	0	1	1	0	1	0	0	0	0	0	1
576	0	0	0	0	0	0	1	1	1	0	0	0	0	0	0	1	1	1
577	0	0	0	0	0	0	0	1	1	0	0	0	1	0	0	0	1	1
578	1	1	1	1	1	0	1	0	0	0	0	0	0	0	0	1	0	0
579	1	1	1	1	0	0	0	0	0	0	0	0	0	0	0	0	0	0
580	1	1	1	0	1	1	1	0	0	0	1	1	1	0	1	0	0	1
581	1	1	1	1	1	1	1	1	1	1	1	1	0	1	1	1	1	1
582	0	0	0	0	0	0	1	1	1	0	1	1	0	0	0	1	1	1
583	1	1	0	0	0	0	0	0	0	1	1	1	0	0	0	0	0	0
584	0	0	0	0	0	0	0	0	0	1	0	0	0	1	0	0	0	0
585	1	1	1	0	0	0	0	0	1	0	0	0	1	1	0	0	1	0
586	0	1	0	1	1	1	0	1	1	0	0	0	0	1	0	0	1	0
587	1	1	1	1	0	1	1	1	1	1	1	1	0	0	0	1	1	1
588	1	1	1	0	0	0	0	1	1	0	0	0	0	0	0	0	1	0
589	1	0	1	0	0	0	0	1	0	0	0	0	0	0	0	0	0	0
590	0	0	0	0	1	0	1	1	1	0	1	0	0	0	0	1	1	1
591	0	1	1	0	1	0	1	1	1	0	0	0	1	1	1	1	1	1
592	0	0	0	0	0	0	0	0	0	1	1	1	1	0	1	0	0	0
593	1	1	1	1	1	1	1	1	0	1	1	1	1	1	1	1	0	1
594	1	0	1	0	1	0	0	0	0	1	1	1	1	1	0	0	0	0
595	1	1	1	1	0	0	0	0	0	1	1	1	1	0	1	0	0	0
596	0	1	0	1	1	1	0	0	0	0	0	0	0	0	0	0	1	0
597	0	0	0	0	0	0	1	1	1	0	0	0	0	0	0	1	1	0
598	1	1	1	1	1	1	0	0	0	0	0	0	0	1	0	0	0	0
599	0	1	1	1	1	1	0	0	0	0	0	0	0	1	0	0	0	0
600	0	0	0	0	0	0	0	0	0	1	1	0	1	0	1	0	0	0
601	0	0	0	0	0	0	1	0	0	1	1	1	0	0	1	0	0	0
602	1	1	1	1	0	0	1	1	1	1	1	1	1	0	1	1	1	1
603	1	1	1	1	0	1	1	1	1	1	1	1	1	0	1	1	1	1
604	1	1	1	0	0	0	0	1	1	0	0	0	0	0	0	1	1	0
605	1	0	0	0	1	0	0	1	1	0	0	0	0	0	0	0	1	0
606	1	0	0	0	1	0	0	1	1	0	0	0	0	0	0	0	1	0
607	0	0	0	0	1	0	1	1	1	0	0	0	0	0	0	1	1	1
608	0	0	0	0	0	1	1	1	1	0	0	0	0	0	0	1	1	1
609	1	1	1	1	0	0	1	1	1	1	1	1	0	0	0	1	1	1
610	0	0	0	0	0	0	0	0	0	1	1	1	0	0	1	0	1	0
611	0	1	0	1	1	1	0	1	1	0	0	0	1	0	0	0	1	0
612	0	1	0	0	0	0	0	0	0	1	1	1	0	0	1	0	0	0
613	0	0	0	0	0	0	1	1	1	0	0	0	0	0	0	1	1	1
614	1	1	1	1	0	0	0	0	0	1	0	1	0	0	0	0	0	0
615	1	0	0	0	0	0	0	1	1	0	0	1	0	0	0	0	1	0
616	0	0	0	0	1	0	0	0	0	1	1	1	1	0	0	0	0	0
617	1	1	0	0	1	1	0	0	0	1	0	1	1	0	1	0	0	0
618	1	0	1	1	0	0	1	0	0	0	0	0	0	0	0	1	0	1
619	1	1	0	0	1	0	1	0	0	1	1	1	1	1	0	1	0	1
620	0	0	0	0	1	1	1	1	1	0	0	0	0	1	0	1	1	0
621	0	0	0	1	0	1	1	0	0	0	0	0	0	0	0	1	0	1
622	0	0	1	0	0	0	1	0	0	0	0	0	0	0	1	1	0	1
623	0	1	0	1	1	1	0	0	0	0	0	0	0	0	0	0	0	1
624	1	1	1	0	1	0	0	0	0	1	0	0	0	0	0	0	1	0
625	0	1	1	1	0	1	1	1	1	1	1	0	0	1	1	1	1	1
626	0	1	0	1	1	1	1	0	0	1	0	0	0	1	0	1	0	1
627	0	1	0	1	1	1	0	0	0	0	1	0	0	0	0	0	0	1
628	0	1	0	1	1	0	0	0	0	0	0	0	1	1	1	0	0	0
629	1	1	0	0	0	0	0	1	0	0	0	0	0	0	0	0	0	0
630	1	1	1	1	1	1	1	1	1	1	0	0	1	1	0	1	1	1
631	1	1	1	1	1	1	0	0	0	0	0	0	1	0	0	1	0	0
632	1	1	1	1	1	1	1	1	1	1	1	1	1	1	1	1	1	1
633	0	0	1	1	0	1	0	0	0	1	0	0	1	0	1	0	0	0
634	1	1	1	1	0	0	0	1	1	0	0	0	1	1	0	0	0	0
635	1	0	1	1	1	0	0	0	1	1	1	1	1	1	1	0	1	0
636	0	0	0	0	0	0	0	1	1	0	0	0	1	1	0	0	1	0
637	0	1	0	0	0	0	1	0	0	0	1	1	0	0	0	1	0	0
638	0	0	0	0	0	1	1	1	1	0	0	0	0	0	0	1	1	1
639	0	0	0	0	0	1	1	1	1	0	0	0	0	0	0	1	1	1
640	0	1	0	0	0	0	1	0	0	1	1	0	0	0	0	1	0	1
641	0	0	0	0	0	0	1	1	1	0	0	0	0	0	0	1	1	1
642	0	0	0	0	0	0	1	1	1	0	0	0	0	0	0	1	1	1
643	0	0	0	0	0	1	1	1	1	0	0	0	0	0	0	1	1	1
644	0	0	0	1	0	0	1	1	1	0	0	0	0	0	0	0	1	1
645	0	0	0	0	0	0	1	1	1	0	0	0	0	0	0	1	1	1
646	1	1	1	1	1	0	1	1	1	0	1	0	1	1	0	1	1	1
647	1	1	1	1	1	1	1	1	1	1	1	1	1	1	0	1	1	1
648	1	1	1	0	1	1	1	1	1	0	0	0	0	0	0	0	1	0
649	1	0	1	1	1	1	0	0	0	0	0	0	0	1	0	0	0	0
650	1	1	1	1	1	1	1	1	1	0	0	0	0	1	0	1	1	1
651	1	1	0	0	1	0	1	1	1	0	0	0	1	0	0	1	0	1
652	1	1	0	0	0	0	1	1	1	0	0	0	0	0	0	1	1	1
653	1	1	1	0	0	0	1	0	0	0	0	0	0	0	0	1	0	1
654	0	0	0	0	0	0	1	1	1	0	0	0	0	0	0	1	1	1
655	0	0	0	0	0	0	1	1	1	0	0	0	0	0	0	1	0	1
656	1	1	0	1	1	0	1	0	0	1	1	1	1	0	0	0	0	0
657	0	0	0	0	0	0	1	1	0	0	0	0	0	0	0	1	1	1
658	1	1	1	1	1	1	1	0	0	1	1	1	1	1	1	1	0	1
659	1	1	0	1	1	1	1	0	1	0	0	0	0	0	0	0	0	1
660	0	0	0	0	0	0	1	1	1	0	0	0	0	0	0	1	1	1
661	1	1	0	0	1	0	1	1	1	0	0	0	0	0	0	1	1	1
662	0	1	0	1	1	1	0	1	1	0	0	0	1	1	0	0	1	0
663	1	1	1	1	1	1	0	1	1	1	1	1	1	1	1	1	0	1
664	1	1	1	1	0	0	1	0	0	1	1	1	1	0	0	1	0	1
665	1	1	1	1	1	1	1	1	1	1	1	1	1	1	1	1	1	1
666	1	1	1	1	1	1	1	1	1	1	1	1	1	1	1	1	1	1
667	0	1	0	1	1	1	1	0	0	1	1	1	0	0	0	1	0	1
668	0	1	0	1	1	1	0	0	0	0	0	0	0	1	0	0	0	0
669	0	0	0	0	1	0	0	0	0	0	1	1	1	0	1	0	0	0
670	0	0	0	0	0	0	1	1	1	0	0	1	1	1	0	1	1	1
671	0	0	1	0	1	0	1	1	0	1	1	1	1	0	1	1	1	1
672	0	0	0	0	0	0	0	0	0	1	1	1	1	0	1	0	0	0
673	1	1	1	1	1	1	1	1	1	1	1	1	1	1	1	1	1	1
674	0	1	0	0	1	1	1	1	1	0	0	0	0	0	0	1	1	1
675	1	1	1	1	1	1	1	0	0	1	1	1	1	1	1	1	0	1
676	0	0	1	1	1	0	0	0	0	0	0	0	0	0	0	0	0	0
677	0	1	0	0	0	0	0	1	1	1	1	1	1	0	1	0	1	0
678	1	1	0	0	0	0	0	0	0	0	0	0	1	0	0	0	0	0
679	1	1	1	1	0	1	1	1	1	1	1	1	1	1	1	1	1	1
680	1	1	1	1	1	0	1	0	0	0	1	1	1	1	1	0	0	1
681	0	0	0	0	0	0	0	0	0	1	1	0	1	1	0	0	0	1
682	0	0	0	0	0	0	1	1	1	0	0	0	0	0	0	1	1	1
683	0	0	0	0	0	1	1	1	1	0	1	0	0	0	0	1	1	1
684	0	0	0	0	0	0	1	1	1	0	1	0	1	0	0	1	1	1
685	0	0	0	0	0	0	1	1	1	0	0	0	0	0	0	1	1	1
686	0	0	0	0	0	0	1	1	1	0	0	0	0	0	0	1	1	1
687	0	0	0	1	0	1	0	0	0	0	0	0	0	0	1	1	0	0
689	0	0	0	1	0	1	0	0	0	0	0	0	0	0	0	0	0	0
690	1	0	1	1	0	1	0	1	1	1	1	1	0	0	0	1	1	0
691	0	1	1	1	1	0	1	1	1	1	1	1	1	0	1	1	1	1
692	1	0	1	1	0	0	0	1	1	0	0	0	0	0	0	0	1	0
693	1	1	0	0	0	0	0	1	1	0	0	0	0	0	0	0	1	0
694	1	0	0	0	0	0	0	1	1	0	0	0	0	0	0	0	1	0
695	0	0	0	0	0	0	0	1	1	1	0	0	0	0	0	0	1	0
696	0	0	0	1	0	0	0	1	1	0	0	0	0	1	0	0	1	0
697	1	1	1	1	0	1	1	0	0	0	0	0	0	0	0	1	0	1
698	0	0	0	1	0	1	0	1	1	0	0	0	0	0	0	0	1	0
699	1	0	0	1	1	1	0	1	1	0	0	0	0	0	0	0	1	0
700	0	0	0	1	0	1	1	0	0	0	0	0	0	0	0	1	0	1
701	1	0	1	1	0	0	0	0	0	1	1	1	0	0	0	0	0	0
702	0	0	0	0	0	0	0	0	0	1	0	0	0	0	0	0	0	0
703	0	0	1	1	1	1	0	0	0	0	0	0	0	1	0	0	0	0
704	1	1	0	1	1	1	1	1	1	0	0	0	0	1	0	1	1	1
705	0	0	0	0	0	0	1	1	1	0	0	0	0	0	0	1	1	1
706	0	0	0	0	0	0	0	0	0	1	1	1	1	0	1	0	0	0
707	1	1	1	1	1	1	0	1	1	0	1	0	1	1	0	0	1	1
708	0	0	0	0	0	0	1	1	1	0	0	0	0	0	0	1	1	1
709	0	0	0	0	0	0	1	0	0	0	0	0	1	0	1	1	0	1
710	1	1	1	1	1	0	1	1	1	0	0	1	0	0	0	1	1	1
711	1	1	1	1	1	0	1	1	1	0	0	1	0	0	0	1	1	1
712	0	1	0	0	0	0	1	1	1	0	0	0	1	0	1	0	0	1
713	0	1	0	0	1	0	1	1	1	0	0	0	1	0	1	1	1	1
714	0	1	1	0	1	1	1	1	1	0	0	0	0	0	0	1	1	1
715	0	0	0	0	0	1	1	1	1	0	0	0	0	0	0	1	1	0
716	1	0	0	0	0	1	1	1	1	0	0	0	0	0	0	1	1	1
717	1	1	1	1	0	0	1	0	0	0	0	0	0	0	0	1	0	1
718	1	1	0	1	1	1	1	0	0	0	0	0	0	0	0	1	0	1
719	1	1	1	1	1	1	1	1	1	0	0	0	0	0	0	1	1	1
720	0	0	0	0	1	1	1	0	0	0	0	0	0	0	0	1	0	1
721	1	0	0	0	0	0	1	1	0	0	0	0	0	1	0	1	0	1
722	0	0	0	0	1	0	1	1	0	0	0	0	0	0	0	1	0	1
723	1	1	0	1	1	0	1	1	1	0	0	0	0	1	0	1	1	1
724	1	1	0	0	1	0	1	1	1	0	0	0	0	0	0	1	1	1
725	1	0	0	1	1	1	0	0	0	0	0	0	0	1	0	0	0	1
726	0	1	0	1	1	1	0	0	0	0	0	0	0	1	0	0	0	0
727	1	1	1	1	1	1	0	1	1	0	0	0	0	0	0	0	1	0
728	1	1	1	1	1	0	0	0	0	0	0	0	0	0	0	0	0	0
729	1	1	1	1	1	1	1	1	1	1	1	1	0	0	0	1	1	1
730	1	1	1	1	1	0	0	0	0	0	0	0	0	0	0	0	0	0
731	1	1	1	1	1	0	0	0	0	0	0	0	0	0	0	0	0	0
732	1	1	1	1	0	1	1	1	1	1	1	0	0	0	0	1	1	1
733	1	1	1	1	0	1	0	0	0	1	1	0	0	0	0	0	0	0
734	1	1	1	1	0	0	1	1	1	1	1	1	0	0	0	1	1	1
735	1	1	1	0	0	0	1	1	1	1	1	1	1	0	1	1	1	1
736	0	0	0	0	0	0	1	1	0	0	0	0	1	1	0	1	1	1
737	0	1	0	0	0	1	0	1	1	1	1	1	0	0	0	0	1	0
738	1	1	1	0	0	1	1	1	1	1	1	1	1	0	1	1	1	1
739	0	0	0	0	0	0	0	1	0	1	1	1	0	0	0	0	1	0
740	1	1	1	1	0	1	1	1	1	1	1	1	1	0	1	1	1	1
741	0	0	1	0	0	0	0	0	0	1	1	1	0	0	0	0	0	0
742	1	1	1	1	0	0	0	0	1	1	1	1	1	0	1	0	0	0
743	1	1	1	1	1	0	0	0	0	0	0	0	0	0	0	0	0	0
744	1	1	1	0	0	0	0	0	0	1	1	1	1	0	0	0	0	1
745	0	0	0	0	0	0	1	0	0	1	1	1	1	1	1	1	0	1
746	0	0	0	0	0	0	1	0	1	1	0	0	1	0	1	1	0	1
747	0	0	0	0	0	0	1	0	1	1	1	1	0	1	0	1	0	0
748	1	1	1	0	0	0	1	1	1	0	1	1	0	0	0	1	1	1
749	0	0	0	0	0	0	1	1	1	0	0	0	1	0	0	1	1	1
750	0	0	0	0	0	0	1	1	1	0	0	0	1	0	0	1	1	1
751	0	0	0	0	0	0	1	1	1	0	0	0	0	0	0	1	1	1
752	0	0	1	1	0	0	1	1	0	1	0	0	0	1	0	0	0	1
753	0	0	0	1	0	1	0	0	0	1	1	1	0	0	0	0	0	0
754	0	0	0	0	0	0	1	1	1	0	0	0	0	0	0	1	1	1
755	0	0	0	0	0	0	1	1	1	0	0	0	0	0	0	1	1	1
756	0	0	0	0	0	0	1	1	1	0	0	0	0	0	0	1	1	1
757	1	1	1	1	0	0	1	1	1	1	1	1	0	0	1	1	1	1
758	0	0	0	0	0	0	0	0	0	1	1	1	1	0	1	0	0	0
759	1	1	1	1	1	1	1	1	1	1	1	1	1	1	1	1	1	1
760	0	0	0	0	0	0	1	1	1	0	0	0	0	0	0	1	1	1
761	0	0	0	0	0	0	1	1	1	0	0	0	0	0	0	1	1	1
762	0	1	0	1	1	1	0	1	1	0	0	0	1	1	0	0	1	0
763	0	1	0	1	1	1	0	1	1	0	0	0	1	1	0	0	1	0
764	1	1	1	1	0	1	0	0	0	0	0	0	0	0	0	0	0	0
765	1	1	1	1	1	1	1	0	0	1	1	1	1	1	1	1	0	1
766	0	1	1	1	1	1	1	1	0	0	0	0	0	1	0	1	0	1
767	0	1	1	1	0	1	0	1	0	0	0	0	0	0	0	0	0	0
768	1	1	1	0	1	0	1	1	1	1	1	1	1	0	1	1	1	1
769	1	1	1	1	1	1	1	0	0	1	1	1	1	1	1	1	0	1
770	0	0	0	0	0	0	1	1	1	0	0	0	0	0	0	1	1	1
771	0	0	0	0	0	0	1	1	1	0	0	0	0	0	0	1	1	1
772	1	1	1	1	1	1	0	0	0	1	1	1	1	1	1	0	0	0
773	0	0	0	0	0	0	1	0	0	1	1	1	1	0	0	0	0	0
774	0	0	0	0	0	1	0	0	0	1	0	1	1	0	0	0	0	0
775	0	0	0	0	0	1	0	1	0	1	1	1	0	0	1	0	1	0
776	1	1	1	1	1	0	0	1	1	1	1	1	1	1	1	0	1	0
777	1	1	1	1	0	0	0	1	1	0	0	0	0	0	0	0	1	0
778	0	0	0	0	0	0	0	0	0	1	0	1	0	0	1	0	1	0
779	0	0	0	0	1	1	0	0	0	0	1	0	1	1	0	0	0	0
780	1	1	1	1	1	0	1	1	1	0	0	0	0	0	0	0	1	1
781	0	1	0	1	1	1	1	1	1	1	0	1	1	0	1	1	1	1
782	1	1	1	1	1	1	1	0	0	1	1	1	1	1	1	0	0	1
783	0	1	1	1	0	1	0	0	0	1	1	1	1	1	1	1	0	1
784	1	0	1	0	0	0	1	0	0	1	1	1	1	1	1	0	0	0
785	0	0	0	0	0	0	0	0	1	1	1	1	1	0	1	0	1	0
786	1	0	0	0	0	0	0	0	0	1	1	1	0	0	1	1	0	0
787	0	0	0	1	1	0	1	0	0	1	1	1	0	1	1	0	0	1
788	1	1	1	1	1	0	0	1	1	0	0	0	0	0	0	0	1	0
789	0	0	0	0	0	0	1	1	1	0	0	0	0	0	0	1	1	1
790	0	0	0	0	0	0	1	1	1	1	0	1	0	0	0	1	1	1
791	1	1	0	1	0	0	1	0	0	1	1	1	0	0	1	1	0	1
792	0	0	0	0	0	0	1	1	1	0	0	0	0	0	0	1	1	1
793	0	0	0	0	0	0	1	1	0	1	0	0	0	0	0	0	0	1
794	1	1	1	1	1	1	1	1	1	1	1	1	1	1	1	1	1	1
795	0	0	1	0	1	0	0	1	1	0	0	0	0	0	1	0	1	0
796	0	0	0	0	1	0	1	1	1	0	0	0	0	0	0	0	1	0
797	0	0	0	0	0	0	1	1	1	0	0	0	0	0	0	1	1	1
798	0	0	0	0	0	0	0	0	0	1	1	1	1	0	1	0	0	0
799	1	1	1	1	1	1	1	1	1	1	1	1	1	1	1	1	1	1
800	0	0	0	1	0	0	0	0	0	0	1	0	0	0	0	1	1	1
801	1	1	1	0	0	0	0	1	0	0	0	1	0	0	0	0	0	0
802	1	1	1	1	0	0	1	1	1	0	0	1	0	0	1	1	1	0
803	1	0	1	0	0	0	0	0	0	0	1	1	1	1	1	0	0	0
804	0	1	1	1	0	0	1	0	0	1	0	0	1	1	1	0	0	1
805	1	1	1	1	1	1	0	0	0	1	0	1	0	0	0	0	0	0
806	0	0	0	0	0	0	0	1	1	0	0	0	0	0	0	1	1	1
807	0	0	0	0	0	0	1	1	1	0	0	0	0	0	0	1	1	1
808	0	0	0	0	0	0	1	1	1	0	0	0	0	0	0	1	1	1
809	1	0	1	1	1	0	1	0	0	1	1	1	0	0	0	1	0	1
810	0	0	1	0	1	0	1	0	0	0	0	0	0	0	1	0	0	1
811	0	1	0	1	1	0	1	0	0	1	1	1	0	0	1	0	0	0
812	1	1	1	1	1	1	0	0	0	1	1	1	1	1	1	0	0	0
813	0	0	0	0	0	0	1	1	1	1	1	0	0	0	0	1	1	1
814	0	0	0	0	0	0	1	1	1	0	0	0	0	0	0	1	1	1
815	0	1	0	0	0	0	1	1	0	0	0	0	0	1	0	1	1	1
816	1	1	1	1	0	0	1	1	1	1	1	1	1	1	1	1	1	1
817	1	1	1	1	1	1	1	1	1	1	1	1	0	1	0	1	1	1
818	1	1	1	1	1	1	1	1	1	0	0	0	1	1	1	1	1	1
819	0	1	0	0	1	0	0	1	0	0	0	0	1	0	0	0	1	0
820	0	0	0	0	0	0	0	0	0	1	1	1	1	0	1	0	0	0
821	0	0	0	0	1	1	0	0	0	0	0	0	0	0	0	0	0	0
822	1	1	1	1	1	0	1	1	1	1	1	1	1	1	1	1	1	1
823	1	1	1	1	1	0	1	1	0	1	1	1	1	1	1	1	0	1
824	0	1	1	0	0	0	0	0	0	0	0	0	0	0	1	0	0	0
825	0	1	0	1	1	0	1	0	0	1	1	1	1	0	1	1	0	1
826	1	1	1	1	1	1	1	1	1	1	1	1	1	1	1	1	1	1
827	0	1	1	1	0	0	0	0	0	0	0	1	0	0	0	0	0	0
828	0	0	0	0	0	0	1	1	1	0	0	0	0	0	1	1	1	1
829	1	0	0	0	1	0	0	1	1	0	0	0	0	0	0	0	1	0
830	1	0	0	0	1	0	1	1	1	0	0	0	0	0	0	1	1	1
831	0	0	0	0	1	0	1	1	1	0	0	0	0	0	0	1	1	1
832	0	0	0	0	1	0	1	1	1	0	0	0	0	0	0	1	1	0
833	1	1	1	1	1	0	0	1	1	0	0	0	0	0	0	0	1	0
834	0	0	0	0	0	0	1	1	1	0	0	0	0	0	0	1	1	1
835	0	0	0	0	0	0	1	1	1	0	0	0	0	0	0	1	1	1
836	0	0	0	0	0	0	1	1	1	0	0	0	0	0	0	1	1	1
837	0	0	1	1	0	0	0	0	0	0	0	0	0	1	0	0	0	0
838	1	0	1	1	0	0	0	0	0	1	1	1	0	1	0	0	0	0
839	1	1	1	0	0	0	0	0	0	0	0	1	0	0	0	0	0	0
840	0	0	0	0	0	0	0	0	0	1	1	1	0	0	1	0	0	0
841	1	1	1	0	0	1	0	1	1	1	1	1	1	1	1	0	1	0
842	0	0	0	0	0	0	0	0	0	1	1	1	0	0	1	0	0	0
843	1	1	1	1	1	1	1	1	1	1	1	1	1	1	1	1	1	1
844	1	1	1	1	1	1	1	1	1	1	1	1	1	1	1	1	1	1
845	1	1	1	1	0	0	1	0	0	1	0	1	1	1	1	0	0	0
846	1	1	1	1	1	0	0	1	1	0	0	0	0	0	0	0	1	0
847	1	1	1	1	1	0	1	1	0	1	1	1	0	0	0	0	0	0
848	1	1	1	1	0	0	0	0	0	0	0	1	0	0	0	0	0	0
849	1	1	1	1	1	0	1	1	1	1	1	1	0	0	0	1	1	0
850	1	1	1	1	1	0	1	0	0	1	0	1	0	0	0	1	0	0
851	1	1	1	1	1	0	1	0	0	1	1	1	0	0	0	1	0	1
852	1	1	1	1	1	1	1	1	1	1	1	1	1	0	0	1	1	1
853	0	1	0	0	0	0	0	0	0	1	1	1	0	0	1	0	0	0
854	1	1	1	0	0	0	0	1	1	1	0	0	0	0	0	0	1	0
855	1	1	1	0	0	0	0	1	1	0	0	0	0	0	0	0	1	0
856	0	1	0	0	0	0	0	1	1	1	1	1	0	0	1	0	1	0
857	0	1	0	0	0	0	0	0	0	1	1	1	0	0	1	0	0	0
858	0	1	0	0	0	0	0	1	1	0	1	0	0	0	0	0	1	0
859	0	1	0	0	1	1	0	1	1	0	0	0	0	0	0	0	1	0
860	0	0	0	0	0	0	0	1	0	0	0	0	1	0	1	0	0	0
861	0	1	0	1	0	0	1	0	0	1	0	0	1	1	0	0	1	0
862	1	1	1	0	1	1	0	1	0	1	0	1	0	0	0	0	0	0
863	0	1	0	1	1	1	1	1	1	0	0	0	0	1	0	1	1	1
864	0	1	0	1	1	1	1	1	0	0	0	0	0	1	0	0	0	0
865	1	1	1	1	1	1	0	0	0	0	0	0	0	1	0	0	0	0
866	0	1	1	1	1	1	1	1	1	0	0	0	0	1	0	1	0	1
867	0	1	1	1	1	1	1	0	0	1	0	0	0	1	0	1	0	0
868	1	1	1	1	1	1	1	1	1	1	1	1	0	1	0	1	1	1
869	1	1	1	1	1	1	1	1	1	1	1	1	1	1	0	1	1	1
870	0	1	1	1	0	0	1	0	1	1	1	1	1	1	1	1	1	1
871	1	1	0	1	0	0	0	0	0	1	1	0	0	0	0	0	0	0
872	0	1	0	1	0	0	1	0	0	1	1	0	0	0	1	1	0	1
873	0	0	0	0	1	1	0	1	1	1	0	0	0	0	0	0	1	0
874	0	0	0	1	1	0	1	1	1	1	1	0	1	1	0	1	1	1
875	1	1	0	0	1	1	1	1	1	1	0	1	0	0	0	1	1	1
876	0	0	0	0	0	0	1	1	1	0	0	0	0	0	0	1	1	1
877	0	0	0	0	0	0	1	1	1	0	0	0	0	0	0	1	1	1
878	0	0	0	0	0	0	0	0	0	1	1	1	1	0	0	0	0	0
879	1	1	1	1	1	1	1	1	0	0	0	0	1	1	1	0	0	1
880	1	1	1	1	1	1	1	1	0	1	0	1	1	1	1	1	1	1
881	0	0	0	0	0	0	1	1	1	0	0	0	0	0	0	1	1	1
882	1	1	1	1	1	1	0	0	0	0	0	0	1	0	0	0	0	0
883	1	1	1	1	1	1	0	1	1	0	0	0	0	0	0	0	1	1
884	1	1	1	1	1	1	0	1	1	0	0	0	0	0	0	0	1	1
885	1	1	1	1	1	1	1	0	0	1	1	1	1	1	1	1	1	1
886	0	1	0	0	0	0	0	0	0	1	1	1	1	0	1	0	0	0
887	0	0	1	0	0	1	0	0	0	0	1	0	0	0	0	0	0	0
888	0	1	0	0	0	0	1	0	0	0	0	0	0	0	1	1	0	0
889	0	0	1	1	1	0	0	0	0	1	1	1	1	0	1	0	0	0
890	1	1	1	1	1	1	1	1	1	1	1	1	1	1	1	1	1	1
891	1	1	1	1	1	1	1	0	1	1	1	1	1	1	1	1	1	1
892	1	1	1	1	1	1	1	0	0	1	1	1	1	1	1	1	0	1
893	0	0	0	1	0	1	0	0	0	0	0	0	0	0	0	0	0	0
894	0	0	0	0	0	0	0	0	0	1	1	1	1	1	1	0	0	0
895	0	0	1	0	0	0	1	0	0	0	0	0	0	0	0	0	0	0
896	1	1	1	1	1	1	0	0	0	1	0	1	0	1	0	0	0	0
897	0	0	1	1	1	1	0	0	0	0	0	0	1	0	0	0	0	0
898	1	1	0	1	0	0	1	1	1	1	0	1	0	1	0	1	0	1
899	0	0	0	0	0	0	0	0	0	1	0	0	0	0	0	0	0	0
900	1	1	1	0	1	1	1	1	1	0	0	0	1	1	1	1	1	1
901	0	0	0	0	0	0	1	1	1	0	0	0	0	0	0	1	1	1
902	0	0	0	0	0	0	1	1	1	0	0	0	0	0	0	1	1	1
903	0	1	0	0	0	0	1	1	1	0	0	0	0	0	0	1	1	1
904	1	1	1	0	0	0	1	0	0	0	0	0	0	0	0	1	0	1
905	0	0	0	0	0	0	1	1	1	0	0	0	0	0	0	1	1	1
906	0	0	0	0	0	0	1	1	1	0	0	0	0	0	0	1	1	1
907	0	1	0	0	1	0	1	0	0	0	0	0	1	0	0	1	0	1
908	0	0	0	0	1	0	0	1	1	0	0	0	0	0	0	0	1	0
909	0	0	1	1	0	0	1	0	0	1	1	1	0	0	0	1	0	1
910	0	0	0	1	1	1	1	0	0	1	0	0	0	0	0	1	0	1
911	1	1	1	1	1	1	1	0	0	1	1	1	0	1	0	1	0	1
912	1	1	1	1	1	1	1	1	1	1	1	1	0	1	0	1	1	1
913	1	1	1	0	1	0	0	1	0	0	0	0	0	0	0	0	0	0
914	0	1	0	0	0	0	1	0	0	1	1	1	1	0	1	1	0	1
915	0	0	0	0	0	0	1	0	1	0	1	1	0	0	0	1	1	1
916	0	0	0	0	0	0	0	0	0	1	1	1	1	1	1	0	0	0
917	0	0	0	0	0	0	0	1	1	1	1	1	0	0	1	0	0	0
918	0	0	0	0	0	1	0	0	0	1	1	1	1	0	1	0	0	0
919	0	1	0	0	0	0	1	0	0	1	1	1	1	1	1	0	1	1
920	1	0	0	0	0	0	0	0	0	1	1	1	0	1	1	0	0	0
921	0	0	0	0	0	0	0	0	0	1	1	1	1	0	0	0	0	1
922	0	1	1	1	1	0	1	0	0	1	1	1	1	0	1	1	0	1
923	1	1	1	1	1	1	0	0	0	1	1	0	0	0	0	0	0	0
924	1	1	1	1	1	1	0	0	0	1	1	1	0	0	0	0	0	0
925	0	0	0	1	0	0	0	0	0	1	1	1	1	0	1	1	0	0
926	0	0	0	0	0	0	0	0	0	1	1	1	0	0	0	0	0	0
927	1	1	1	1	0	0	1	0	0	1	1	1	0	0	1	0	0	0
928	1	1	1	1	0	0	0	0	0	1	0	0	0	0	0	0	0	0
929	0	0	0	0	0	1	0	1	0	0	0	0	0	0	0	0	0	0
930	0	0	0	0	0	0	1	1	1	1	0	1	0	1	0	0	1	0
931	0	1	0	1	1	0	1	0	0	1	1	1	1	1	1	1	0	1
932	0	0	1	1	0	1	1	0	0	0	0	0	0	0	0	1	0	1
933	1	1	1	1	0	0	1	0	0	1	1	1	0	0	1	1	0	0
934	0	0	0	0	0	0	0	0	0	1	1	1	0	1	0	1	0	0
935	0	1	0	1	0	0	0	0	0	0	0	0	0	0	1	0	0	0
936	1	1	1	0	0	0	0	1	1	0	0	0	0	0	1	0	1	0
937	1	1	1	1	1	0	0	0	0	0	0	1	0	1	1	0	0	0
938	1	1	1	1	1	1	1	1	1	1	1	1	1	1	1	0	1	1
939	1	1	0	1	1	1	0	0	0	1	1	1	1	1	1	0	0	1
940	1	1	1	1	1	1	1	1	0	1	0	0	0	0	1	1	0	1
941	1	0	1	1	0	1	0	1	1	1	1	1	0	0	0	0	1	0
942	0	1	1	1	1	1	1	1	1	1	1	1	1	1	1	1	1	1
943	1	0	1	1	1	1	0	1	1	0	1	0	0	0	0	0	1	0
944	0	0	0	0	0	0	1	1	1	0	0	0	0	0	1	1	1	1
945	1	0	1	1	1	1	0	1	1	1	1	0	0	0	0	0	1	0
946	1	1	1	1	1	1	1	1	1	1	1	1	1	1	1	1	1	1
947	1	1	1	0	0	0	0	1	0	0	1	1	1	0	1	0	0	0
948	0	0	0	1	1	0	0	0	1	1	1	1	1	0	0	0	0	1
949	0	0	1	0	0	0	1	1	1	0	0	0	0	0	0	1	1	1
950	1	1	1	1	1	1	0	1	0	1	1	1	1	1	1	0	0	0
951	0	0	0	0	0	0	1	1	1	0	0	0	0	0	0	1	1	1
952	0	0	0	0	0	0	1	1	1	0	0	0	0	0	0	1	1	1
953	0	0	0	0	0	0	1	0	0	1	1	1	1	1	1	1	0	1
954	0	0	0	1	0	1	0	0	0	0	0	0	0	0	0	0	0	1
955	0	1	0	1	0	0	0	0	0	0	0	0	1	1	0	0	0	0
956	1	1	1	1	0	1	1	1	1	1	1	0	0	0	0	0	0	1
957	0	0	1	0	0	1	1	0	0	1	1	1	1	1	0	1	1	1
958	0	1	0	1	1	1	0	0	0	1	0	0	0	0	0	1	0	1
959	0	0	0	0	0	0	0	0	0	1	1	1	1	0	1	0	0	0
960	0	0	0	0	0	0	1	1	1	0	0	0	0	0	0	1	0	1
961	1	1	1	1	1	1	1	1	1	0	0	0	1	1	0	1	1	1
962	0	0	0	0	0	0	1	1	1	0	0	0	0	0	0	1	1	1
963	0	0	0	0	0	0	1	1	1	0	0	0	0	0	0	1	1	1
964	0	0	0	0	0	0	1	1	1	0	0	0	0	1	0	1	1	1
965	0	0	0	0	0	1	1	1	1	0	0	0	0	0	0	1	1	1
966	0	0	0	0	1	1	0	1	1	0	0	0	0	0	0	0	1	0
967	0	0	1	1	1	1	0	0	0	0	0	0	1	0	0	0	0	0
968	0	0	0	0	1	0	1	1	1	0	0	0	0	1	0	1	0	1
969	0	0	0	0	0	1	1	1	1	0	0	0	0	0	0	1	1	1
970	1	1	1	0	0	0	0	0	0	0	0	1	1	0	1	0	0	0
971	1	1	1	1	0	0	0	1	1	1	1	0	0	0	0	0	1	0
972	1	1	1	1	1	1	1	1	1	1	1	1	1	1	1	1	1	1
973	1	1	1	1	1	1	1	1	1	1	1	1	1	1	1	1	1	0
974	0	0	0	0	0	0	0	0	0	1	1	1	1	0	1	0	0	0
975	1	1	1	1	1	1	1	1	1	0	0	0	1	1	1	1	1	1
976	1	1	1	1	1	1	0	0	0	1	1	1	1	0	0	0	0	0
977	1	1	1	1	1	1	1	1	1	1	1	1	1	1	1	1	1	1
978	0	1	1	0	1	0	1	1	1	1	0	1	1	0	1	0	1	0
979	0	1	0	0	0	0	1	1	1	0	0	0	0	0	0	1	1	1
980	1	1	0	0	0	0	1	1	1	1	1	0	0	0	0	1	1	1
981	0	0	0	1	0	0	1	1	0	0	0	0	0	0	0	1	1	1
982	0	0	0	0	0	0	1	1	1	0	0	0	0	0	0	1	1	1
983	0	1	0	0	0	0	1	1	1	0	0	1	0	0	0	1	1	1
984	0	0	0	0	0	0	1	1	1	0	0	0	0	0	1	0	1	0
985	1	0	1	1	0	0	0	1	1	1	1	1	0	0	0	0	1	0
986	1	0	1	0	0	0	0	1	1	0	0	0	0	0	0	0	1	0
987	0	1	1	0	1	0	1	1	1	0	0	0	1	1	1	1	1	1
988	0	0	0	0	1	0	1	1	1	0	0	0	0	0	0	0	1	0
989	0	1	0	1	0	0	1	0	1	0	0	0	0	0	0	0	0	0
990	0	0	0	0	0	0	0	0	1	0	1	1	0	0	0	0	1	0
991	1	1	1	1	0	0	0	0	0	1	0	1	0	0	0	1	0	0
992	1	1	1	1	1	1	1	1	1	0	0	1	0	1	0	1	1	1
993	0	0	0	0	0	0	1	1	1	0	0	0	0	0	0	1	1	1
994	1	1	1	1	1	1	1	1	1	1	1	1	1	1	1	1	1	1
995	1	1	1	1	1	1	1	1	1	1	1	1	1	1	1	1	1	1
996	1	1	1	1	1	1	1	1	1	1	1	1	1	1	1	1	1	1
997	0	1	0	0	1	0	1	0	0	0	0	0	0	0	0	1	0	1
998	1	1	1	1	1	1	1	1	1	1	1	1	1	1	1	1	1	1
999	1	1	1	1	1	1	1	1	1	1	1	1	1	1	1	1	1	1
1000	1	1	1	0	1	1	1	1	1	1	1	1	0	0	1	0	0	1
1001	1	1	1	1	1	0	0	0	0	0	0	0	0	0	0	0	0	0
1002	0	0	0	1	1	1	1	1	1	0	0	0	0	0	0	1	1	1
1003	0	0	0	0	0	0	1	1	1	0	0	0	0	0	0	1	1	1
1004	0	0	0	0	0	0	0	1	1	0	0	0	0	0	0	1	1	1
1005	0	1	0	1	0	0	1	0	0	0	0	0	0	0	0	1	1	1
1006	0	0	0	0	1	0	0	1	1	1	1	0	0	0	0	0	1	0
1007	1	1	1	1	1	1	1	0	1	1	1	1	1	1	1	1	0	1
1008	0	0	0	0	1	0	1	1	1	0	0	0	0	0	0	1	1	1
1009	0	0	1	1	0	0	1	1	1	0	0	0	0	0	0	1	1	1
1010	1	1	1	1	1	1	1	1	1	1	1	1	1	1	1	1	1	1
1011	1	0	0	0	0	0	1	1	1	0	0	0	0	0	0	1	1	1
1012	0	0	1	1	1	0	1	1	0	0	0	0	0	0	0	1	1	1
1013	1	1	0	1	0	0	1	1	1	1	1	1	0	0	0	1	1	1
1014	0	1	0	0	0	0	1	1	1	1	1	1	0	0	1	1	1	0
1015	1	1	1	1	1	1	1	1	1	1	1	1	1	1	1	1	1	1
1016	1	1	1	0	0	1	0	0	0	0	1	1	0	0	0	0	0	0
1017	0	0	0	1	0	0	1	1	1	0	1	0	0	0	0	1	1	1
1018	0	0	0	0	0	1	0	0	0	1	0	0	0	0	1	0	0	0
1019	1	1	1	0	1	1	1	1	1	1	1	1	1	1	1	1	1	1
1020	1	1	1	1	1	1	1	1	1	1	1	1	1	1	1	1	1	1
1021	0	0	0	0	0	0	1	1	1	0	0	0	0	0	0	1	1	1
1022	0	0	0	1	1	1	0	1	1	0	0	0	1	0	0	0	1	0
1023	1	1	1	1	0	1	0	0	0	0	0	0	0	0	0	0	0	0
1024	1	1	0	0	0	0	1	1	1	1	1	1	1	1	1	1	1	1
1025	1	1	0	0	0	0	0	0	0	1	1	1	0	0	1	0	0	0
1026	1	1	1	1	1	1	1	1	0	1	0	1	1	1	1	1	1	1
1027	0	0	0	0	0	0	1	1	1	0	0	0	0	0	0	1	1	1
1028	0	0	0	0	0	0	1	1	1	0	0	0	0	0	1	1	1	1
1029	0	0	1	0	0	0	0	1	1	1	1	1	0	0	0	0	1	0
1030	1	0	0	1	0	0	0	1	1	0	0	0	0	0	0	0	1	0
1031	0	1	0	0	0	0	0	0	0	1	1	1	0	0	1	0	0	0
1032	1	1	1	1	1	1	0	1	1	1	1	1	1	1	1	0	1	0
1033	0	0	0	0	0	0	0	1	1	0	0	0	0	0	0	1	1	1
1034	0	0	0	0	0	0	1	0	0	1	1	1	0	0	0	1	0	1
1035	0	0	0	0	1	0	0	1	1	0	0	0	0	0	0	1	1	1
1036	1	1	1	1	1	1	1	1	1	1	1	1	1	1	1	1	1	1
1037	0	0	0	0	0	1	1	0	1	0	0	0	0	0	0	1	0	1
1038	1	1	1	0	1	0	0	0	0	0	0	1	0	0	0	0	0	0
1039	1	1	0	0	0	0	1	1	1	1	1	1	0	0	0	1	1	1
1040	1	1	1	1	1	0	1	1	1	1	1	1	1	0	0	1	1	1
1041	0	0	0	0	0	0	1	1	1	1	1	1	1	1	0	1	1	1
1042	0	0	0	0	0	1	1	1	1	1	0	1	0	0	0	1	1	1
1043	1	1	1	1	1	0	1	0	0	1	1	1	1	1	1	1	0	1
1044	1	1	1	1	1	1	1	1	1	1	1	1	1	1	1	1	1	1
1045	0	0	0	0	0	0	1	1	1	0	0	0	0	0	0	1	1	1
1046	1	0	0	0	0	0	1	1	1	0	0	0	0	0	0	1	1	1
1047	0	0	0	0	0	0	1	1	1	0	0	0	0	0	0	1	1	1
1048	1	1	1	1	0	0	0	0	0	1	1	1	0	0	0	0	0	0
1049	0	0	0	1	1	1	0	0	1	0	0	0	0	0	0	0	1	0
1050	0	0	0	1	0	0	1	1	1	0	0	0	0	0	1	1	1	0
1051	0	1	0	0	0	0	0	1	1	1	1	1	1	0	1	0	1	0
1052	0	0	0	0	0	0	0	1	1	1	1	1	0	0	1	0	1	0
1053	0	0	0	1	0	1	0	0	0	1	0	0	1	0	0	0	0	0
1054	0	0	0	1	1	1	0	1	0	0	0	0	0	1	0	0	0	0
1055	0	0	0	0	1	0	0	1	1	0	0	0	0	1	0	0	1	0
1056	0	1	0	1	1	1	0	1	1	0	0	0	1	1	0	0	1	0
1057	0	1	1	1	0	0	0	0	0	0	0	0	0	1	0	0	0	0
1058	0	0	0	0	1	0	1	0	0	1	1	1	0	0	0	1	0	1
1059	1	1	1	1	0	1	0	1	1	0	0	0	0	0	0	0	0	0
1060	0	0	0	0	0	1	1	1	1	0	0	0	1	0	0	1	1	1
1061	0	0	0	0	1	0	1	1	1	0	0	0	0	0	0	1	1	1
1062	0	0	0	0	0	0	1	1	1	0	0	0	0	0	0	1	1	1
1063	0	0	0	0	0	0	0	1	1	0	0	0	0	0	0	0	1	0
1064	0	0	0	0	0	0	1	1	1	0	0	0	0	0	0	1	1	1
1065	0	0	0	0	0	1	1	1	1	0	0	0	0	0	0	1	1	1
1066	0	0	0	0	1	0	0	1	1	0	0	0	0	0	0	0	1	0
1067	1	1	1	1	1	1	0	0	0	0	0	0	1	0	1	0	0	0
1068	0	0	0	0	0	0	0	1	1	0	0	0	1	0	0	0	1	0
1069	0	0	1	1	1	1	0	1	0	0	0	0	1	1	0	0	0	0
1070	0	1	0	0	1	0	0	1	1	1	0	0	0	0	1	0	1	0
1071	1	1	1	0	0	0	0	0	0	1	1	0	0	0	1	0	0	0
1072	0	1	1	1	1	1	1	0	1	0	0	0	0	1	0	1	0	1
1073	0	0	0	0	0	0	1	1	1	0	0	0	1	0	0	1	1	1
1074	1	1	1	1	1	1	1	0	0	0	0	0	1	1	0	1	0	1
1075	0	0	0	0	1	0	0	1	1	0	0	0	0	1	0	0	1	0
1077	0	0	0	0	1	0	0	0	0	1	1	1	1	0	1	0	0	0
1078	0	1	1	1	0	1	1	1	1	1	1	1	1	0	0	1	1	1
1079	0	1	0	0	0	1	0	0	0	0	0	0	0	1	0	0	0	0
1080	1	1	1	1	0	1	0	1	1	1	1	1	0	0	0	0	1	0
1081	0	1	1	1	1	1	1	1	1	1	1	1	0	0	1	1	1	1
1082	0	0	0	1	0	0	1	1	1	0	0	0	0	0	0	0	1	1
1083	1	1	0	1	1	0	1	0	0	1	1	1	0	0	1	1	1	0
1084	0	1	0	1	1	1	1	1	1	0	0	0	0	0	0	1	0	1
1085	0	0	0	0	0	0	1	1	1	0	0	0	0	0	0	1	1	1
1086	0	1	0	1	0	0	1	0	0	1	0	1	1	0	1	0	0	1
1087	0	0	1	0	0	0	0	1	1	0	0	1	0	0	0	0	1	0
1088	1	1	1	1	1	1	0	0	0	0	0	0	0	1	0	0	0	0
1089	1	1	1	1	1	1	1	1	1	1	1	1	0	1	1	1	1	1
1090	0	1	1	1	1	1	0	1	1	1	1	1	1	1	1	0	1	0
1091	0	0	0	0	0	0	1	1	1	0	0	0	0	0	0	0	1	1
1092	0	0	0	0	0	0	1	1	1	0	0	1	0	0	0	1	1	1
1093	0	0	0	1	1	0	0	0	0	0	0	0	0	0	0	0	0	1
1094	0	0	0	0	1	1	1	0	0	0	0	0	0	0	0	1	0	1
1095	0	0	0	0	0	0	0	1	1	0	0	0	0	0	0	0	1	1
1096	0	0	0	0	0	0	1	0	0	1	1	1	0	0	1	1	0	1
1097	1	1	1	1	1	0	1	1	1	1	1	1	1	0	1	1	1	1
1098	0	0	0	0	0	1	1	1	1	0	0	0	0	0	0	1	1	1
1099	0	1	0	0	0	0	0	1	1	0	0	0	0	1	0	0	0	0
1100	0	0	0	0	0	0	1	1	1	0	0	0	0	0	0	1	0	1
1101	1	0	0	0	0	0	1	0	0	0	0	0	0	0	0	1	0	1
1102	0	0	0	0	1	1	0	1	1	0	0	0	0	0	0	0	1	0
1103	1	1	1	1	1	1	1	1	1	1	1	1	1	1	1	1	1	1
1104	1	1	0	1	1	0	1	1	0	1	1	1	1	1	1	1	0	0
1105	0	0	0	0	0	0	1	1	0	0	0	0	0	0	0	1	1	1
1106	0	0	0	0	0	0	1	1	1	0	0	0	0	0	0	1	1	1
1107	0	0	0	0	0	1	0	0	0	1	0	0	0	0	0	0	0	1
1108	1	1	1	1	1	0	1	0	1	1	1	1	1	1	1	1	1	1
1109	1	1	0	1	1	1	1	1	1	0	0	0	0	1	1	1	1	1
1110	0	0	0	0	0	0	1	0	1	0	0	0	0	0	0	1	1	1
1111	1	1	1	1	0	0	0	0	1	0	0	0	0	0	0	0	0	0
1112	1	1	1	1	1	1	1	1	1	1	1	1	1	1	1	1	1	1
1113	1	1	1	1	1	1	0	0	1	1	1	1	0	1	0	0	1	1
1114	0	0	0	0	0	0	0	1	1	0	0	0	0	0	0	1	1	1
1115	0	0	0	1	0	0	0	1	1	0	1	1	0	0	0	1	1	1
1116	0	0	0	0	0	0	0	0	1	0	1	1	0	0	0	0	1	0
1117	0	0	0	0	0	0	1	1	1	1	0	0	0	0	0	1	1	1
1118	0	0	0	1	1	1	0	1	1	0	0	0	0	0	0	0	1	0
1119	0	0	0	0	1	0	0	0	0	0	0	0	0	1	0	1	0	1
1120	0	0	0	0	0	1	1	1	1	0	0	0	0	0	0	1	1	1
1121	1	1	1	1	0	1	0	1	1	0	1	1	0	0	0	0	1	0
1122	1	0	1	1	0	1	0	0	0	0	0	0	0	0	0	0	0	0
1123	1	1	1	1	1	1	1	1	1	1	1	1	1	1	1	1	1	1
1124	0	0	0	0	0	0	1	1	1	0	0	0	0	0	0	1	1	0
1125	1	1	1	1	1	1	0	0	0	0	0	0	0	0	0	0	0	0
1126	0	0	0	0	0	0	0	0	0	1	0	0	0	0	1	0	0	0
1127	0	0	0	0	0	0	1	1	1	0	0	0	0	0	0	1	1	1
1128	0	0	0	0	0	0	1	1	1	0	0	0	0	0	0	1	1	1
1129	1	1	1	1	1	1	1	1	1	1	1	1	1	1	1	1	1	1
1130	0	0	0	0	1	0	1	1	1	0	1	1	0	0	0	0	0	1
1131	0	1	1	0	1	0	0	0	1	0	0	0	0	0	0	0	1	0
1132	1	1	1	1	0	1	1	1	1	1	1	1	1	1	0	1	1	1
1133	0	0	0	0	1	1	1	0	1	0	0	0	0	0	0	1	1	1
1134	0	0	0	1	1	0	0	0	0	0	0	0	0	0	0	0	0	1
1135	1	1	0	0	1	1	0	1	1	0	0	0	0	1	0	0	1	0
1136	1	1	0	0	0	0	1	1	1	0	0	0	0	0	0	1	1	1
1137	1	1	1	1	0	0	0	1	0	0	0	0	0	0	0	0	1	0
1138	0	1	1	1	0	0	0	1	1	0	0	0	0	0	0	0	1	0
1139	0	1	0	0	1	1	1	1	1	0	0	0	0	0	0	1	1	1
1140	0	0	0	0	0	1	1	0	0	0	0	0	0	0	0	1	0	1
1141	0	1	0	1	1	1	1	1	1	0	0	0	0	0	0	1	1	1
1142	0	1	0	0	0	0	1	1	1	0	0	0	0	0	0	1	1	1
1143	0	1	0	0	0	0	1	1	1	0	0	0	0	0	0	1	1	1
1144	0	1	0	0	0	0	1	0	0	0	0	0	0	0	0	1	0	1
1145	0	0	0	0	0	0	1	1	1	0	0	0	0	0	0	1	1	1
1146	0	0	0	0	0	0	1	1	1	0	0	0	0	0	0	1	1	1
1147	0	0	0	0	0	0	1	1	1	0	0	0	0	0	0	1	1	1
1148	0	0	0	0	0	0	1	1	1	0	0	0	0	0	0	1	1	1
1149	0	0	0	0	0	0	1	0	0	1	0	1	0	0	1	0	0	0
1150	0	0	0	0	0	0	1	1	1	0	0	0	0	0	0	1	1	1
1151	1	1	1	1	0	0	1	1	0	0	1	1	0	0	0	0	0	0
1152	0	0	0	0	0	0	1	1	1	0	0	0	0	0	1	1	1	1
1153	0	0	0	0	0	0	1	1	1	0	0	0	0	0	0	1	1	1
1154	0	0	0	0	0	0	1	1	1	0	0	0	0	0	0	1	1	1
1155	0	0	0	0	0	0	1	1	1	0	0	0	0	0	0	1	1	1
1156	1	1	1	1	1	1	1	0	0	1	1	1	1	1	0	1	0	1
1157	0	0	0	0	0	0	1	0	0	0	1	1	0	0	0	1	0	1
1158	0	0	0	0	0	1	0	1	1	1	0	1	0	0	0	0	1	0
1159	0	1	0	1	1	1	1	1	0	1	1	1	1	1	0	1	1	1
1160	0	1	0	0	0	0	1	1	1	1	0	0	1	0	0	1	1	1
1161	0	1	0	1	0	1	1	0	0	0	0	0	0	1	0	1	0	1
1162	0	0	0	0	1	0	0	0	0	0	1	1	1	0	0	0	0	0
1163	0	1	1	1	0	0	1	0	1	1	0	0	0	0	1	1	1	1
1164	1	1	1	1	0	0	0	0	0	1	0	1	0	1	0	0	0	0
1165	1	1	1	0	1	1	1	1	0	1	0	0	0	0	1	1	0	1
1166	0	1	1	1	1	1	1	1	1	1	1	1	0	0	1	1	1	1
1167	0	0	1	0	1	1	0	1	1	1	1	1	1	0	1	0	0	0
1168	1	1	1	1	1	1	0	1	1	0	0	0	0	0	0	0	1	1
1169	0	0	0	0	0	0	1	1	1	0	0	0	0	0	0	1	1	1
1170	0	0	0	0	0	0	1	0	0	1	1	0	0	0	0	1	0	1
1171	1	1	1	1	1	0	1	1	1	0	0	0	0	0	0	1	1	0
1172	0	0	0	0	0	1	1	0	0	0	0	0	0	1	0	1	0	1
1173	1	1	1	1	0	0	1	1	1	1	1	1	0	0	0	1	1	1
1174	0	0	0	1	0	1	1	1	1	0	0	0	1	0	1	1	0	0
1175	1	0	1	0	0	0	0	0	0	1	0	1	0	0	1	0	0	0
1176	1	1	0	0	0	0	0	0	0	1	1	1	0	0	1	0	0	0
1177	1	0	1	1	0	0	0	0	0	1	1	1	0	0	0	0	0	0
1178	0	0	0	0	0	0	1	1	1	1	1	1	1	1	0	1	1	1
1179	0	0	0	0	0	0	1	1	1	0	1	0	1	0	1	1	1	1
1180	0	0	0	0	0	0	1	1	0	1	0	0	1	0	1	1	1	1
1181	1	0	0	1	0	0	1	1	1	1	1	0	0	0	1	1	1	1
1182	0	0	0	0	0	0	1	1	1	0	0	0	0	0	1	1	1	1
1183	0	0	0	0	0	0	1	0	0	0	0	0	0	1	0	1	0	1
1184	0	0	0	0	0	0	1	1	1	0	0	0	0	0	0	1	1	1
1185	1	1	1	1	0	0	1	1	1	1	1	1	0	0	0	1	1	1
1186	1	1	1	1	0	0	0	0	0	1	1	1	0	0	0	0	0	0
1187	1	1	1	0	0	0	0	0	0	1	1	1	0	0	0	0	0	0
1188	1	1	1	1	0	1	1	1	1	1	1	1	0	0	0	1	1	1
1190	1	1	1	1	0	1	0	0	1	0	0	0	0	0	0	0	0	0
1191	1	1	1	1	0	0	0	1	1	0	0	0	0	0	1	0	1	0
1192	0	1	0	0	0	0	0	1	1	1	0	1	0	0	1	1	1	1
1193	0	0	0	0	0	0	0	1	0	1	1	1	1	0	1	0	0	1
1194	1	1	1	1	0	1	0	1	1	0	1	1	0	0	0	0	0	0
1195	0	1	1	1	1	1	1	1	1	0	0	0	0	1	0	1	1	1
1196	0	0	0	0	0	0	1	1	1	0	0	0	0	0	0	1	1	1
1197	0	0	0	0	0	0	1	1	1	0	0	0	0	0	0	1	1	1
1198	0	0	1	1	0	0	0	1	1	1	1	1	0	0	0	0	1	0
1199	0	0	1	1	0	1	0	1	1	0	1	1	1	1	1	0	1	0
1200	0	0	1	1	1	1	1	1	1	1	1	0	0	0	0	0	1	1
1201	1	1	1	1	1	1	1	1	1	1	1	1	1	1	1	0	1	1
1202	0	0	1	1	1	0	1	0	0	1	1	1	0	0	0	1	0	1
1203	1	0	1	0	1	0	0	1	1	0	0	0	0	0	0	0	1	0
1204	0	0	0	0	0	0	1	1	1	0	0	0	0	0	0	1	1	1
1205	1	1	1	1	1	1	1	1	1	0	0	0	1	1	1	1	1	1
1206	0	0	0	0	0	1	0	1	1	0	0	0	0	0	0	0	1	0
1207	0	0	0	1	0	1	0	1	1	0	0	0	0	0	0	0	1	0
1208	1	1	0	1	1	0	0	0	0	0	0	0	0	1	0	0	0	0
1209	0	0	0	0	0	0	1	1	1	0	0	0	0	0	0	1	1	1
1210	0	0	0	0	0	0	0	1	0	1	0	0	0	0	1	1	0	1
1211	0	0	0	0	0	0	1	0	0	1	1	1	1	0	1	0	0	0
1212	0	1	0	1	0	0	1	0	1	1	1	1	1	0	1	1	1	0
1213	0	0	0	0	0	0	1	0	0	1	1	1	1	0	1	0	0	0
1214	0	0	0	0	0	0	1	1	1	0	0	0	0	0	0	1	1	0
1215	0	1	0	0	0	0	0	1	1	0	0	0	0	0	0	0	1	0
1216	1	0	1	0	0	0	0	0	0	1	0	1	1	0	1	0	0	0
1217	0	0	0	0	0	0	0	1	1	0	0	0	1	1	0	0	1	0
1218	0	1	1	1	1	1	1	1	1	0	0	0	0	0	0	1	1	1
1219	1	1	1	1	0	0	1	0	0	1	1	1	0	0	1	1	1	1
1220	0	0	0	0	0	0	1	1	1	0	0	0	0	0	0	0	1	1
1221	0	0	0	0	0	0	1	1	1	0	0	0	0	0	0	1	1	1
1222	0	1	1	1	1	1	0	1	1	0	0	0	1	1	0	0	1	0
1223	1	1	1	1	0	0	0	0	0	1	1	1	0	0	0	0	0	0
1224	0	1	0	1	1	1	1	0	0	0	1	1	1	0	1	1	0	1
1225	0	1	1	1	1	1	0	0	0	0	0	0	1	1	0	1	0	0
1226	1	1	1	1	1	1	1	1	1	1	1	1	1	1	1	1	1	1
1227	0	1	0	1	1	0	1	0	0	1	1	1	0	0	1	1	1	1
1228	1	0	1	0	1	0	0	0	0	0	0	0	1	1	1	0	1	0
1229	1	0	1	0	0	1	1	1	1	1	1	1	0	0	0	1	0	1
1230	1	1	1	1	1	1	0	0	1	1	1	1	1	1	0	1	0	1
1231	0	0	0	0	0	0	0	0	0	1	1	1	0	0	1	0	0	0
1232	0	1	1	0	1	0	1	1	1	1	1	1	1	0	1	1	1	1
1233	0	0	0	1	0	0	1	1	0	0	0	0	0	0	0	1	1	1
1234	0	1	1	1	0	1	0	0	0	1	1	1	0	0	1	0	0	0
1235	0	1	0	0	1	0	1	0	0	1	1	1	0	1	1	1	1	0
1236	0	0	0	0	0	0	0	0	1	1	0	0	0	1	0	0	0	0
1237	1	1	1	1	1	1	1	1	0	1	1	1	1	1	1	1	1	1
1238	1	1	1	1	1	0	1	1	1	1	1	1	1	1	1	1	1	1
1239	0	0	0	0	1	1	0	0	1	0	0	0	1	1	0	0	1	0
1240	1	1	0	0	0	0	0	0	0	0	0	0	0	0	1	0	0	0
1241	0	0	0	0	0	0	0	0	0	1	1	0	0	0	1	0	0	0
1242	1	1	1	1	1	1	1	1	1	0	0	0	0	0	0	1	1	1
1243	1	1	1	1	1	1	0	0	0	0	0	0	1	0	0	0	0	0
1244	1	1	0	0	1	1	0	1	1	0	0	0	0	0	0	0	1	0
1245	1	1	1	1	1	1	0	0	0	0	0	0	0	0	0	0	0	1
1246	1	1	1	1	1	1	1	1	1	0	0	0	1	1	0	1	1	1
1247	0	0	0	0	0	0	1	1	1	0	0	0	0	0	0	1	1	0
1248	0	0	0	0	0	0	1	1	1	0	0	0	0	0	0	1	1	1
1249	0	0	0	0	0	0	1	1	1	0	0	0	0	0	0	1	1	1
1250	0	0	0	0	0	0	1	1	1	0	0	0	0	0	0	1	1	1
1251	0	0	0	0	0	0	1	1	1	0	0	0	0	0	0	1	1	1
1252	0	0	0	0	0	0	1	0	0	0	0	0	0	0	0	1	0	1
1253	0	1	0	0	0	0	1	1	1	0	0	0	0	0	0	1	1	1
1254	1	1	0	1	0	0	1	1	1	1	1	1	0	0	0	1	1	1
1255	1	1	1	1	0	0	1	1	1	1	0	1	0	0	0	1	1	1
1256	1	1	1	0	0	0	1	1	1	0	1	1	0	0	0	1	1	1
1257	1	1	1	1	0	0	1	1	1	0	0	1	1	0	0	1	1	1
1258	1	1	1	0	0	0	1	1	0	1	0	0	0	0	0	1	1	1
1259	1	1	1	1	0	1	1	1	1	0	1	1	0	0	0	1	1	1
1260	0	1	0	1	1	1	1	1	1	0	1	1	1	1	0	1	1	1
1261	1	1	1	1	1	1	1	1	1	1	1	1	1	1	1	1	1	1
1262	0	0	0	0	0	0	0	0	1	0	0	0	0	0	0	0	0	0
1263	0	0	1	1	0	0	1	0	0	1	1	1	0	0	0	1	1	1
1264	1	1	1	1	0	1	1	1	1	1	1	1	1	0	1	1	1	1
1265	1	1	1	1	0	1	1	0	0	1	1	1	0	0	1	1	0	1
1266	0	0	0	0	0	0	1	0	0	0	0	0	0	0	0	1	0	1
1267	0	0	0	0	0	0	1	1	1	0	0	0	0	0	0	1	1	1
1268	1	1	1	0	0	0	1	1	1	0	1	1	0	0	0	1	1	1
1269	0	0	0	0	0	0	1	0	1	0	0	0	0	0	0	1	1	1
1270	1	1	1	1	0	1	1	1	1	1	1	1	0	0	0	1	1	1
1271	1	1	1	1	0	1	1	1	1	1	0	1	0	0	0	1	1	1
1272	1	1	1	1	0	1	1	1	1	1	1	1	0	0	0	1	1	1
1273	1	0	1	1	0	0	0	0	0	1	1	1	0	0	0	0	0	0
1274	1	1	1	1	1	1	1	1	1	0	1	1	0	0	0	1	1	1
1275	0	0	1	1	0	1	0	0	0	0	1	0	0	0	0	0	0	0
1276	1	1	0	1	1	1	1	1	1	1	1	1	0	0	0	1	1	1
1277	0	0	1	1	0	0	0	0	0	1	1	1	0	0	0	0	0	0
1278	0	1	1	0	1	1	0	0	0	0	0	0	0	0	0	0	0	1
1279	0	1	0	1	0	0	0	1	1	0	1	0	0	0	0	0	1	0
1280	0	1	0	0	0	0	1	0	0	1	1	1	0	0	1	1	0	0
1281	0	0	0	0	0	0	0	0	0	0	0	0	0	0	1	0	0	0
1282	0	0	0	0	0	0	0	0	0	0	0	0	0	0	1	0	0	0
1283	0	0	1	1	0	0	0	1	1	1	1	1	0	0	0	0	1	0
1284	1	1	1	1	1	1	1	1	1	1	1	1	0	1	1	1	1	1
1285	0	0	0	0	0	0	1	0	0	1	1	1	0	0	0	1	0	0
1286	0	0	0	0	0	0	1	1	1	0	0	0	0	0	0	1	1	0
1287	0	0	0	0	0	0	0	1	1	0	1	1	0	0	0	0	1	0
1288	0	0	0	0	0	0	1	0	0	0	0	0	0	0	0	0	0	0
1289	0	0	0	0	0	0	0	1	1	1	1	1	0	0	1	0	1	0
1290	0	0	0	0	0	0	1	1	1	0	0	0	0	0	0	1	1	1
1291	0	0	0	0	0	0	1	0	0	0	0	0	0	0	0	1	1	1
1292	0	0	0	0	0	0	1	0	1	0	1	0	0	0	0	1	0	1
1293	0	0	0	0	0	0	1	1	1	0	0	0	0	0	0	1	1	1
1294	0	1	0	0	0	0	1	0	0	0	0	0	1	0	0	1	0	1
1295	0	1	1	0	0	0	1	0	1	0	0	0	0	0	0	1	0	1
1296	1	1	1	0	0	0	1	1	1	0	0	0	0	0	0	1	1	1
1297	1	1	1	0	0	0	1	1	0	0	0	0	0	0	0	1	0	1
1298	1	1	1	0	0	0	1	1	1	0	0	0	0	0	0	1	1	1
1299	1	1	1	1	1	0	1	1	1	0	0	0	0	0	0	1	1	1
1300	0	0	0	0	0	0	1	1	1	0	0	0	0	0	0	1	1	1
1301	0	0	0	0	0	0	1	1	1	0	0	0	0	0	0	1	1	1
1302	0	0	0	0	0	0	1	1	1	0	0	0	0	0	0	1	1	1
1303	0	0	0	0	0	0	1	1	1	0	0	0	0	0	0	1	1	1
1304	1	0	0	0	0	0	0	1	1	0	0	0	0	0	0	0	1	0
1305	1	1	1	1	1	1	1	1	1	0	0	0	0	1	0	1	1	1
1306	1	1	1	1	0	1	0	1	1	1	1	1	0	0	0	0	1	0
1307	1	1	1	1	1	1	1	1	1	0	0	0	0	1	0	1	1	1
1308	0	0	0	0	1	0	1	1	1	0	0	0	0	0	0	1	1	1
1309	1	1	1	1	1	1	1	1	1	0	0	0	0	0	0	1	1	1
1310	0	0	0	1	0	1	0	0	0	1	1	1	0	0	0	0	0	0
1311	0	1	0	1	1	0	0	1	1	0	0	0	0	0	0	0	1	0
1312	1	1	1	1	1	1	1	0	1	0	0	0	0	1	0	0	0	1
1313	0	0	0	0	1	0	0	0	0	1	0	1	0	0	1	0	0	0
1314	0	0	0	0	0	0	1	1	1	0	1	1	0	0	1	0	1	1
1315	1	1	1	1	1	1	1	1	1	0	0	0	1	1	0	1	1	1
1316	0	0	0	0	1	1	0	1	1	0	0	0	1	0	0	0	1	0
1317	0	0	0	0	0	0	1	1	1	0	0	0	0	0	0	1	1	1
1318	1	1	1	1	1	1	1	1	0	1	1	1	1	1	1	1	0	1
1319	0	0	0	0	0	0	1	0	0	1	1	1	1	0	1	0	0	1
1320	0	1	1	0	1	0	1	0	0	1	1	0	0	0	1	1	0	1
1321	0	0	0	0	0	0	0	0	0	1	1	1	0	0	1	0	0	0
1322	1	1	1	0	0	0	0	1	1	1	0	1	0	0	0	0	0	1
1323	1	1	1	1	0	0	1	0	0	1	0	1	0	0	0	0	0	1
1324	1	1	1	0	1	0	0	1	1	0	1	0	0	0	0	0	1	0
1325	1	1	1	0	0	0	0	1	1	0	0	1	0	0	0	0	1	0
1326	1	1	1	1	0	0	0	0	0	1	0	1	0	0	0	0	0	0
1327	1	1	1	1	0	0	0	1	1	1	1	1	0	0	0	0	1	1
1328	1	1	1	1	1	0	1	1	1	1	1	1	1	0	1	1	1	1
1329	1	1	0	1	1	0	0	0	0	0	0	0	0	0	0	0	0	0
1330	0	0	1	0	0	0	0	0	0	0	0	0	0	0	0	0	1	0
1331	0	1	0	1	1	1	0	1	1	0	0	0	0	1	0	0	1	0
1332	0	0	1	0	0	1	0	0	0	0	0	0	1	0	0	0	0	0
1333	0	0	0	1	0	1	0	0	0	0	0	0	0	1	0	0	0	0
1334	1	1	1	1	1	1	1	1	1	1	0	1	1	1	0	0	1	0
1335	0	0	0	0	0	1	0	1	0	0	0	0	0	0	0	0	1	0
1336	0	1	0	0	0	0	0	1	1	1	1	0	0	0	1	0	1	1
1337	1	1	1	1	1	0	0	1	1	0	0	0	0	0	0	0	1	0
1338	1	1	0	0	0	0	1	0	1	1	1	1	0	0	0	1	0	1
1339	1	1	1	0	0	0	1	0	0	1	0	1	0	0	0	1	0	1
1340	1	0	0	0	0	0	1	0	0	1	0	0	0	0	1	0	0	1
1341	0	0	0	0	0	0	1	1	1	0	0	0	0	0	0	1	1	1
1342	1	1	1	1	1	1	1	1	1	1	1	1	1	1	1	1	1	1
1343	0	0	0	0	0	0	0	0	1	1	0	0	0	0	0	0	0	0
1344	0	0	0	0	0	0	1	1	1	0	0	0	0	0	0	1	1	1
1345	0	0	0	0	0	0	1	1	1	0	0	0	0	0	0	1	1	1
1346	0	0	0	0	0	0	0	1	1	0	0	0	0	0	0	1	1	1
1347	0	0	0	0	0	0	1	1	1	0	0	0	0	0	0	1	1	1
1348	1	1	1	1	0	0	0	0	0	0	0	0	0	0	0	0	0	0
1349	1	1	1	1	1	0	1	1	1	0	0	0	0	0	0	0	1	1
1350	0	0	0	0	0	1	1	0	0	0	0	0	0	0	0	1	0	1
1351	0	1	0	0	0	0	0	0	0	1	1	1	1	1	1	1	0	0
1352	0	1	0	0	0	1	0	1	1	1	1	1	0	0	1	0	1	0
1353	1	0	0	1	1	1	0	0	0	1	1	1	0	1	0	0	0	0
1354	1	0	1	1	1	1	0	0	1	1	0	1	0	0	1	0	0	0
1355	1	1	1	1	1	1	1	1	1	1	1	1	0	1	1	1	1	1
1356	0	0	0	0	0	0	1	0	1	0	0	0	0	0	0	0	0	0
1357	0	0	0	0	0	0	0	0	0	1	1	0	0	0	1	0	0	0
1358	0	1	0	0	1	1	0	1	1	0	0	0	0	0	0	0	1	0
1359	1	1	1	1	1	1	0	0	0	1	1	1	1	1	1	0	0	0
1360	0	1	0	1	1	1	0	1	1	0	0	0	0	0	0	0	0	0
1361	0	1	0	1	1	0	0	1	1	0	0	0	1	0	0	0	1	0
1362	0	1	0	0	0	1	1	1	1	1	0	0	0	0	0	1	0	1
1363	0	1	1	1	1	1	1	1	0	1	1	1	0	0	0	1	1	1
1364	0	0	1	0	1	1	1	1	1	0	1	1	0	0	1	1	1	1
1365	0	0	0	0	0	0	0	1	1	0	0	0	0	0	0	1	1	1
1366	0	0	0	0	0	0	1	1	1	0	0	0	0	0	0	1	1	1
1367	0	0	0	1	0	0	1	0	0	1	0	0	0	0	1	1	0	1
1368	1	0	1	0	0	1	1	1	1	0	0	0	0	0	0	1	1	1
1369	1	1	1	1	1	1	1	1	0	1	1	1	1	1	1	1	0	1
1370	0	1	0	1	1	1	1	1	1	0	0	0	1	1	1	1	1	1
1371	0	1	0	0	1	1	1	1	0	0	0	0	0	0	0	1	0	1
1372	0	1	0	0	1	1	1	1	0	0	0	0	0	0	0	1	0	1
1373	1	1	1	1	1	1	1	0	0	0	1	1	0	0	0	1	0	1
1374	1	1	1	1	0	0	0	0	0	1	1	0	0	0	0	0	0	0
1375	0	0	1	0	1	1	0	0	0	0	0	0	1	0	0	0	0	0
1376	0	1	0	1	0	1	0	0	0	1	1	0	0	0	0	0	0	0
1377	1	1	1	1	1	1	1	1	1	1	0	1	0	1	0	1	1	1
1378	1	1	0	1	1	1	0	0	0	0	0	0	0	0	0	0	0	0
1379	0	1	0	1	0	0	1	0	0	0	0	0	1	1	0	1	0	1
1380	1	1	1	1	0	0	0	1	1	0	0	0	1	1	0	0	1	0
1381	1	1	1	1	1	0	0	0	0	1	0	1	1	1	1	0	0	0
1382	0	1	0	1	1	1	1	0	0	0	0	0	0	0	0	1	1	1
1383	0	1	0	1	1	1	1	0	0	1	0	0	0	1	0	1	0	1
1384	0	1	1	1	0	0	0	0	0	0	0	1	0	0	1	0	0	0
1385	1	1	1	1	0	0	1	1	1	1	0	1	0	0	1	1	1	1
1386	0	0	1	1	1	0	1	1	1	1	1	1	1	0	1	1	1	1
1387	0	0	0	0	1	0	0	1	1	1	0	0	1	0	0	0	1	0
1388	1	1	1	0	1	0	1	0	0	1	1	1	0	0	1	1	1	1
1389	0	0	0	0	0	0	1	1	1	0	0	0	0	0	1	1	1	1
1390	0	0	0	0	1	1	1	1	1	0	0	0	0	0	0	1	1	1
1391	0	0	0	0	0	0	0	1	0	0	0	0	0	0	0	0	1	0
1392	0	0	0	0	0	0	1	1	1	0	0	0	0	0	0	1	1	1
1393	1	1	1	1	0	0	0	0	0	0	0	0	0	0	0	0	0	0
1394	0	1	0	1	1	1	1	0	0	0	0	0	1	1	0	1	0	1
1395	0	0	0	0	0	0	1	1	1	0	0	0	0	0	0	1	1	1
1396	0	0	0	0	0	0	1	1	1	0	0	0	0	0	0	1	1	1
1397	0	0	0	0	0	0	1	1	1	0	0	0	0	0	0	1	1	1
1398	0	0	0	0	0	0	1	1	1	0	0	0	0	0	0	1	1	1
1399	0	0	0	0	0	0	1	1	1	0	0	0	0	0	0	1	1	1
1400	0	0	0	0	0	0	1	1	1	0	0	0	0	0	0	1	1	1
1401	0	0	0	0	0	0	1	0	0	1	1	1	1	0	1	1	0	1
1402	1	1	1	1	1	1	1	0	0	1	1	1	1	1	1	1	0	1
1403	0	0	0	0	0	0	0	0	0	1	1	0	0	0	0	0	0	0
1404	0	0	0	0	1	1	0	0	0	0	0	1	1	0	0	0	0	0
1405	0	0	0	0	0	0	1	1	0	0	0	0	0	0	0	1	1	1
1406	0	0	0	0	0	0	1	1	1	0	0	0	1	0	0	1	1	1
1407	0	0	0	0	0	0	1	1	1	0	0	0	0	0	0	0	1	1
1408	0	0	0	0	0	0	1	1	1	0	0	0	0	0	0	1	1	1
1409	0	0	0	0	0	0	1	0	0	0	0	0	0	0	0	1	0	1
1410	0	0	0	0	1	1	0	1	1	0	0	0	0	0	0	0	1	0
1411	0	0	0	0	1	0	1	1	1	0	0	0	0	0	0	1	1	1
1412	0	0	0	0	0	0	1	1	1	0	0	0	0	0	0	1	1	1
1413	0	0	1	0	1	0	1	1	1	0	0	0	1	1	0	1	1	1
1414	0	0	0	0	0	1	0	1	1	0	0	0	1	0	0	0	1	0
1415	0	0	1	1	0	1	0	1	1	0	0	0	1	0	0	0	0	0
1416	0	0	0	0	1	0	1	1	1	0	0	0	1	0	1	1	1	1
1417	0	0	0	0	0	0	1	1	1	0	0	0	0	0	0	1	1	1
1418	0	0	0	0	0	1	1	1	1	0	0	0	0	0	0	1	1	1
1419	1	1	1	1	0	1	1	1	1	1	1	1	1	0	1	1	1	1
1420	0	0	0	0	0	0	0	1	1	1	1	1	1	0	1	0	1	0
1421	1	1	1	1	0	1	1	1	1	1	1	1	1	0	1	1	1	1
1422	1	1	1	1	1	1	1	1	1	0	0	1	1	1	1	1	1	1
1423	0	1	1	1	1	1	1	1	1	1	1	1	1	1	1	1	1	1
1424	0	0	0	0	0	1	0	1	1	0	0	0	1	0	0	0	1	0
1425	0	0	0	0	1	1	1	1	1	0	0	0	0	0	0	1	1	1
1426	1	1	1	1	0	1	0	0	0	0	0	0	1	0	0	0	0	0
1427	0	0	0	0	0	1	0	0	0	0	0	0	1	1	1	0	0	0
1428	1	1	1	1	0	1	0	0	0	1	0	0	1	0	1	0	0	0
1429	1	1	1	1	0	0	0	1	1	0	0	0	0	0	0	0	1	0
1430	1	1	1	1	1	1	0	0	0	1	1	1	1	1	1	0	0	0
1431	0	1	0	1	1	1	1	1	1	1	1	1	1	1	0	1	1	1
1432	0	0	0	0	0	0	1	1	1	0	0	0	0	0	0	1	1	1
1433	1	1	1	1	1	1	1	1	1	1	1	1	0	1	0	1	1	1
1434	0	0	0	0	0	1	0	1	1	0	0	0	0	0	0	0	1	0
1435	0	0	1	0	1	1	0	1	1	0	0	0	1	0	0	0	0	1
1436	1	1	1	1	0	1	0	1	1	1	1	1	0	0	0	1	0	1
1437	0	0	0	0	0	0	1	1	1	0	0	0	0	0	0	1	1	1
1438	0	1	1	1	0	0	0	0	0	0	1	1	1	1	1	0	0	0
1439	1	1	0	0	0	0	0	0	0	1	1	1	0	0	1	0	0	0
1440	0	0	0	0	0	0	1	0	0	0	0	0	1	0	0	1	0	1
1441	0	0	0	1	0	0	1	0	1	1	1	1	0	0	0	1	1	0
1442	1	1	1	1	1	0	1	1	1	1	1	1	1	1	1	0	1	1
1443	1	1	1	1	1	1	1	1	1	1	1	1	1	1	1	1	1	1
1444	0	1	1	0	0	1	1	0	0	1	1	1	1	0	1	1	0	1
1445	0	0	0	0	0	0	0	0	0	1	1	1	0	0	0	0	1	0
1446	0	1	1	0	0	0	1	1	1	1	1	1	1	0	1	1	1	1
1447	1	1	1	1	1	1	1	1	1	1	1	1	1	1	1	1	1	1
1448	0	0	0	0	1	0	1	0	0	1	1	1	0	0	1	1	0	1
1449	1	1	1	1	1	0	0	0	0	1	1	1	1	1	1	0	0	0
1450	0	0	0	1	0	0	0	0	0	0	0	0	0	0	0	0	0	0
1451	1	0	0	1	1	0	1	0	0	1	1	1	1	1	1	1	0	1
1452	1	1	0	1	0	0	1	1	1	1	1	0	0	0	0	1	1	1
1453	0	0	1	1	0	1	1	1	1	0	0	0	0	0	0	1	0	1
1454	0	0	0	0	0	0	1	0	0	0	0	0	0	0	1	0	0	0
1455	1	1	1	1	1	1	1	1	1	0	0	0	0	1	0	0	1	1
1456	0	0	1	0	0	0	0	0	0	1	1	1	0	0	1	0	0	0
1457	0	0	0	0	0	0	1	1	1	0	0	0	0	0	0	1	1	1
1458	1	1	1	1	1	1	1	1	1	0	1	1	0	1	0	1	1	1
1459	1	1	1	0	1	0	0	1	1	0	0	0	0	0	0	0	1	0
1460	0	0	0	0	0	0	1	1	1	0	0	0	0	0	0	1	1	1
1461	1	0	0	0	1	0	0	1	1	0	0	0	0	0	0	0	1	0
1462	1	1	1	1	1	1	1	1	1	1	1	1	1	1	1	1	1	1
1463	1	1	1	1	0	0	1	0	0	1	1	1	0	0	0	1	0	1
1464	1	0	0	0	0	0	1	0	0	0	0	0	0	0	0	1	0	1
1465	1	0	0	0	1	0	1	1	1	0	0	0	0	0	0	1	1	1
1466	1	1	1	1	1	1	1	1	1	1	1	1	1	1	1	1	1	1
1467	1	1	1	1	1	1	1	1	1	1	1	1	1	1	1	1	1	1
1468	0	0	0	0	0	0	1	0	0	1	1	1	1	0	0	0	0	0
1469	0	0	1	1	1	1	1	1	1	0	0	0	0	0	0	1	1	1
1471	0	1	1	1	1	1	1	1	1	1	1	1	0	0	0	1	1	1
1472	0	0	1	1	1	0	1	1	1	0	0	0	0	0	0	1	1	1
1473	0	0	0	0	1	0	1	0	0	0	0	0	0	1	0	1	0	1
1474	1	1	1	1	1	0	1	1	1	0	0	0	0	0	0	1	1	1
1475	0	1	0	0	1	0	0	0	0	1	1	1	1	1	0	0	0	0
1476	0	0	0	0	0	0	1	1	1	0	0	0	0	0	0	1	1	1
1477	0	0	1	0	0	0	1	0	0	0	0	1	0	0	0	1	0	1
1478	0	0	1	1	1	1	1	1	1	0	0	0	0	0	0	1	1	1
1479	0	0	0	0	0	0	1	1	1	0	0	0	0	0	0	1	1	1
1480	0	1	1	1	1	0	1	1	1	0	0	0	0	0	0	1	1	1
1481	0	0	1	1	0	0	0	1	1	1	0	1	1	0	1	0	1	0
1482	0	1	0	0	0	0	0	1	1	0	0	0	0	1	0	0	1	0
1483	0	1	0	0	1	0	0	1	1	1	0	0	1	0	0	0	1	0
1484	0	0	0	0	1	0	1	1	1	0	0	0	0	0	0	1	1	0
1485	1	1	1	1	0	1	1	1	1	1	1	1	1	0	1	1	1	1
1486	0	0	0	0	0	0	0	0	0	1	1	1	1	0	1	1	0	0
1487	0	0	0	0	0	0	1	0	0	0	1	1	1	1	1	1	0	1
1488	0	0	0	1	0	0	1	0	0	0	0	0	0	0	0	1	0	1
1489	1	1	1	0	0	0	1	0	0	1	1	1	0	0	0	1	0	1
1490	1	1	0	1	1	0	0	1	1	0	0	0	0	0	0	0	1	0
1491	1	0	0	1	1	1	0	1	0	0	0	0	0	0	0	0	0	0
1492	0	0	1	1	0	1	1	1	1	0	0	0	1	1	0	1	1	1
1493	0	0	0	0	0	0	1	1	1	0	0	0	0	0	0	1	1	1
1494	0	0	0	0	0	0	0	1	1	0	0	0	0	0	0	0	1	0
1495	1	0	0	0	1	0	1	0	0	0	0	0	0	0	0	1	0	1
1496	0	0	0	0	0	0	1	1	1	0	0	0	0	0	0	1	1	1
1497	0	0	0	1	1	1	0	1	1	0	0	0	0	1	0	0	1	0
1498	1	1	1	1	1	0	0	1	1	0	1	1	0	0	0	0	1	0
1499	0	0	0	0	0	0	1	0	1	0	0	0	0	0	1	1	1	1
1500	0	1	1	0	0	1	0	0	0	1	0	1	0	1	0	0	0	0
1501	0	0	0	0	0	0	0	1	0	0	1	0	0	0	0	0	1	0
1502	0	0	0	0	0	0	1	1	1	0	0	0	0	0	0	1	1	1
1503	1	0	0	0	1	0	0	1	1	0	0	0	0	0	0	0	1	0
1504	0	0	0	0	0	0	1	1	1	0	0	0	0	0	0	1	1	0
1505	1	1	1	1	1	1	0	1	1	1	1	1	1	1	1	1	1	0
1506	0	0	0	0	0	0	1	1	1	0	0	0	0	0	0	1	1	1
1507	1	1	1	1	1	1	1	1	1	1	0	1	0	0	0	1	1	1
1508	1	1	1	1	1	1	0	1	0	1	1	1	0	1	0	0	0	0
1509	0	0	0	0	0	0	1	1	1	0	0	0	0	1	0	1	1	1
1510	0	0	0	0	0	0	1	1	1	0	0	0	0	0	0	1	1	1
1511	1	1	1	1	1	0	0	1	0	0	0	1	0	0	0	0	1	0
1512	0	0	0	0	0	0	0	0	0	1	1	1	0	0	1	0	0	0
1513	0	0	0	0	0	0	1	1	1	0	0	0	0	0	0	1	1	1
1514	1	1	1	1	1	1	1	0	0	1	1	1	1	1	1	1	0	1
1515	1	1	0	1	1	1	0	0	0	0	0	0	0	0	0	0	0	0
1516	1	1	1	1	1	1	1	1	1	0	0	1	0	0	0	1	1	1
1517	0	0	1	1	1	1	1	0	0	0	0	0	0	1	0	1	0	1
1518	0	0	1	1	1	1	1	1	1	0	0	0	0	1	0	1	1	1
1519	0	0	0	0	0	1	0	1	1	0	0	0	0	1	0	0	1	0
1520	0	0	0	0	0	1	1	1	1	0	0	0	0	0	0	1	1	1
1521	0	0	0	0	0	1	1	1	1	0	0	0	0	0	0	1	1	1
1522	0	0	0	0	0	1	0	1	1	0	0	0	0	0	0	0	1	0
1523	0	0	0	1	0	1	1	1	1	0	0	0	0	0	0	1	1	1
1524	0	0	0	0	0	0	1	1	1	0	0	0	0	0	0	1	1	1
1525	0	0	0	0	0	0	1	1	0	0	0	0	0	0	0	1	1	1
1526	0	1	1	0	0	1	0	0	0	0	0	1	0	0	0	0	0	1
1527	1	1	1	1	1	0	0	1	1	0	0	0	0	0	0	0	1	0
1528	0	1	0	1	0	1	0	1	1	1	1	1	1	0	0	0	1	0
1529	0	0	0	0	1	0	0	1	1	0	0	0	0	0	0	0	1	1
1530	0	0	1	1	0	1	0	1	1	0	0	0	1	0	0	0	1	0
1531	0	0	0	1	0	1	0	0	0	0	0	0	1	1	1	0	0	0
1532	0	0	0	0	0	1	1	1	1	0	0	0	1	0	1	0	1	1
1533	0	1	1	1	1	1	1	1	1	1	0	0	1	1	0	1	1	1
1534	0	0	0	1	0	1	1	1	1	1	1	1	0	0	0	0	0	0
1535	0	0	0	0	0	0	0	1	1	1	1	1	0	0	0	0	1	0
1536	0	0	0	1	0	0	0	0	0	1	0	0	0	0	0	1	1	0
1537	1	1	1	1	1	1	0	0	1	0	0	0	1	1	0	0	1	0
1538	0	1	1	1	1	1	1	1	1	1	0	1	1	1	0	1	1	1
1539	0	1	0	1	0	0	1	1	1	0	0	0	0	1	0	1	1	1
1540	1	1	1	1	1	0	1	1	1	1	1	0	0	0	1	1	1	1
1541	1	1	1	0	1	1	1	1	1	0	0	0	0	0	0	0	1	0
1542	0	0	0	0	0	0	0	1	1	0	0	0	0	0	0	0	1	0
1543	0	0	0	0	1	0	1	1	1	0	0	0	0	0	0	1	1	1
1544	0	1	1	0	0	0	0	1	1	0	0	0	0	0	0	0	1	0
1545	0	0	0	0	1	0	1	1	1	1	1	1	0	0	0	1	1	1
1546	1	0	1	0	0	0	1	1	1	0	0	0	0	0	0	1	0	1
1547	0	0	0	1	0	1	1	0	0	0	0	0	0	0	0	1	0	1
1548	0	0	0	1	1	1	1	0	0	0	0	0	0	0	0	1	0	0
1549	0	0	1	0	1	0	1	1	0	0	0	0	0	0	0	1	1	1
1550	1	1	1	1	1	1	1	1	1	1	1	1	0	1	0	1	1	1
1551	0	0	0	0	0	0	1	1	1	0	0	0	0	0	0	1	1	1
1552	1	1	1	1	1	1	0	1	1	1	1	1	1	1	0	0	1	0
1553	0	1	1	0	1	0	0	0	1	0	0	0	1	0	0	0	1	0
1554	0	1	0	1	1	1	0	1	0	0	0	0	0	0	0	0	1	0
1555	0	0	1	1	1	1	0	0	0	1	1	1	0	1	0	0	0	0
1556	1	0	0	0	0	1	1	1	1	0	0	0	0	0	0	1	1	1
1557	0	0	0	0	0	0	1	0	0	0	0	0	0	0	0	1	0	1
1558	0	1	0	1	1	1	1	1	1	0	0	0	0	0	0	1	1	1
1559	1	1	1	1	1	1	1	1	1	0	0	0	0	0	1	1	1	1
1560	0	1	1	0	1	1	1	1	1	0	0	0	0	0	0	1	1	1
1561	1	0	1	1	0	0	1	1	0	0	0	0	0	1	0	1	0	1
1562	0	0	0	0	0	0	0	1	1	0	0	0	1	0	1	0	1	1
1563	1	1	1	0	0	0	1	1	1	0	0	0	0	0	0	1	1	1
1564	0	0	0	0	0	0	1	0	1	0	0	0	0	0	0	1	0	1
1565	0	0	0	0	0	0	1	1	1	0	0	0	0	0	0	1	1	1
1566	0	0	1	0	0	0	1	1	1	0	0	0	0	0	0	1	1	1
1567	0	1	1	1	0	1	1	1	0	0	0	0	0	0	0	1	1	1
1568	0	0	0	0	0	0	1	1	1	0	0	0	0	0	1	1	1	1
1569	0	0	0	0	0	0	1	1	1	0	0	0	0	0	0	1	1	1
1570	1	1	1	1	1	0	1	0	0	1	1	1	1	1	1	1	0	1
1571	0	0	0	0	0	0	0	1	1	0	0	0	1	0	1	0	0	0
1572	1	1	1	1	1	1	1	0	0	0	0	0	1	1	0	1	0	1
1573	0	1	0	1	0	1	1	0	0	1	0	0	1	0	0	1	0	1
1574	0	0	0	0	0	1	1	1	1	0	0	0	1	0	0	1	1	1
1575	0	0	0	0	0	1	1	1	1	0	0	0	0	0	0	0	1	1
1576	1	1	1	1	1	1	0	1	1	1	1	1	1	1	1	0	1	0
1577	0	0	0	0	0	0	0	1	1	0	0	0	0	0	0	1	1	0
1578	1	1	1	1	0	0	1	0	0	1	1	1	1	0	0	1	0	1
1579	0	1	1	0	1	0	0	0	0	0	0	0	0	0	0	0	0	0
1580	0	0	1	0	1	0	1	1	1	0	0	0	0	0	0	1	1	1
1581	0	1	0	1	0	0	1	0	0	1	1	1	0	0	1	0	0	0
1582	1	1	0	0	0	0	1	1	1	1	1	1	1	0	0	1	1	1
1583	0	1	1	1	0	0	1	0	1	1	0	0	0	0	1	1	1	1
1584	0	0	0	0	0	0	1	1	1	0	0	0	0	0	0	0	1	1
1585	0	0	0	0	0	1	1	1	0	0	0	0	0	0	0	1	0	1
1586	0	0	0	0	0	0	1	0	0	0	0	0	0	1	0	1	0	1
1587	0	0	0	0	0	1	0	0	0	1	0	1	0	0	0	0	0	0
1588	0	0	0	0	1	0	1	1	1	0	0	0	0	0	1	1	1	1
1589	0	0	0	0	0	0	1	0	1	0	0	0	0	0	0	1	0	1
1590	1	0	0	0	0	1	1	1	1	1	1	1	0	0	0	1	1	1
1591	0	0	0	0	0	0	1	1	1	1	1	1	0	0	1	1	1	1
1592	1	0	0	1	0	0	1	1	1	1	1	1	0	0	0	1	1	1
1593	1	1	1	1	0	1	1	1	1	1	1	1	0	0	0	1	1	1
1594	1	1	1	0	0	0	0	0	0	0	0	0	0	0	0	0	0	0
1595	0	0	0	0	0	0	1	1	1	0	0	0	0	0	0	1	1	1
1596	0	0	0	0	0	0	1	1	1	0	0	0	0	0	0	1	1	1
1597	1	0	0	0	0	0	1	1	1	1	1	0	0	0	0	1	1	1
1598	0	0	1	0	0	0	1	0	0	1	1	1	1	0	1	1	0	1
1599	1	1	0	0	0	0	0	0	0	0	0	0	0	0	0	0	0	0
1600	1	1	1	1	1	1	1	1	1	1	1	1	1	1	1	1	1	1
1601	0	1	1	1	1	0	1	0	0	1	1	1	1	0	1	1	0	1
1602	0	0	0	0	0	0	1	1	1	0	0	0	0	0	0	1	1	1
1603	0	0	0	0	0	0	1	0	0	0	0	0	0	0	0	1	0	0
1604	1	1	1	1	0	0	0	0	0	1	0	0	0	0	0	0	0	0
1605	0	1	0	0	1	1	0	1	1	0	0	0	0	0	0	0	1	0
1606	0	1	0	0	0	0	1	0	0	0	0	0	0	0	0	1	1	0
1607	0	1	1	0	1	1	0	0	0	0	0	0	0	0	0	0	0	0
1608	1	1	1	1	1	1	1	1	1	1	1	1	1	1	1	1	1	1
1609	1	1	1	1	1	1	1	1	1	1	1	1	1	1	1	1	1	1
1610	0	0	0	0	0	0	1	1	1	0	0	0	0	0	0	1	1	1
1611	0	0	0	0	1	1	1	1	1	0	0	0	0	0	0	1	1	1
1612	1	1	1	1	0	1	0	1	1	1	1	1	0	0	0	0	1	0
1613	0	1	0	0	1	1	1	1	1	0	1	0	0	1	0	1	1	1
1614	1	1	1	1	1	1	1	1	1	1	1	1	1	1	1	1	1	1
1615	0	0	0	0	0	0	1	1	1	0	0	0	0	0	0	1	1	1
1616	1	1	1	1	1	1	1	1	1	1	1	1	1	1	1	1	1	1
1617	1	1	1	1	1	1	1	0	0	1	1	0	1	1	0	1	0	1
1618	0	0	0	0	0	1	1	1	1	0	0	0	0	0	0	1	1	1
1619	1	1	1	1	1	1	1	1	1	1	1	1	1	1	1	1	1	1
1620	1	0	1	1	0	1	1	1	1	1	1	1	0	0	1	0	1	1
1621	1	1	1	1	0	1	0	0	0	0	0	1	1	0	0	0	1	0
1622	0	0	0	0	0	0	1	1	0	0	0	0	0	0	0	1	1	1
1623	1	1	1	1	1	1	1	1	1	1	1	1	1	1	1	1	1	1
1624	1	1	1	1	1	0	1	0	0	1	1	1	0	0	0	0	0	1
1625	0	1	0	0	0	0	1	0	0	0	0	0	0	0	0	0	0	0
1626	0	1	0	0	0	0	1	1	0	1	1	1	0	0	1	1	1	1
1627	1	1	1	0	1	0	0	0	0	1	1	1	1	1	1	0	0	0
1628	1	0	1	0	0	0	0	0	0	1	0	1	0	0	0	0	0	0
1629	0	0	0	0	0	0	1	0	1	1	1	1	0	0	1	0	1	0
1630	0	0	0	0	0	0	0	1	1	0	0	0	0	0	0	0	1	0
1631	0	0	0	1	0	1	0	1	0	0	0	0	0	0	0	0	1	0
1632	1	1	1	0	1	1	0	0	0	1	0	0	0	0	0	0	0	0
1633	0	0	0	0	0	0	1	1	1	0	1	0	0	0	0	1	1	1
1634	0	1	1	0	1	0	0	0	0	0	1	1	1	1	1	0	0	0
1635	0	0	0	0	0	0	1	1	1	0	0	0	0	0	0	1	1	1
1636	0	1	0	0	0	0	1	1	1	0	0	0	0	0	1	1	1	1
1637	0	0	0	0	0	0	1	1	1	0	0	0	0	0	0	1	1	1
1638	0	0	0	0	0	0	1	1	1	0	0	0	0	0	0	1	1	1
1639	0	0	0	0	0	0	1	1	1	0	0	0	0	0	0	1	1	1
1640	0	0	0	0	0	1	1	1	1	0	0	0	0	0	0	0	1	1
1641	0	0	0	1	0	0	0	1	1	0	0	0	0	0	0	0	1	0
1642	0	0	0	0	0	0	1	1	1	0	0	0	0	0	0	1	1	1
1643	0	0	0	0	0	0	0	1	1	0	0	0	0	0	0	0	1	0
1644	0	0	0	0	0	0	1	1	1	0	0	0	0	0	0	1	1	1
1645	0	0	0	0	0	0	1	1	1	0	0	0	0	0	0	1	1	1
1646	0	0	0	0	0	0	1	1	1	0	0	0	0	0	0	1	1	1
1647	0	1	1	1	0	1	1	0	0	1	1	1	1	0	0	1	1	1
1648	0	0	0	0	0	0	1	0	0	1	1	1	1	0	0	1	0	1
1649	1	1	1	1	1	1	1	1	1	1	1	1	1	1	1	1	1	1
1650	0	0	0	1	1	1	1	0	0	0	0	0	0	0	0	1	0	1
1651	1	1	1	1	1	1	1	1	1	1	1	1	1	1	1	1	1	1
1652	0	0	0	1	0	1	0	1	1	0	0	0	0	0	0	0	1	0
1653	1	1	1	1	1	1	1	1	1	0	0	0	1	1	0	1	1	1
1654	1	1	0	1	1	1	1	1	1	0	0	0	0	1	0	0	1	0
1655	0	0	0	0	0	0	1	1	1	0	0	0	0	0	0	1	1	1
1656	0	0	0	0	0	0	1	1	1	0	0	0	0	0	0	1	1	1
1657	0	0	0	0	0	0	1	1	1	0	0	0	0	0	0	1	1	1
1658	0	0	0	0	0	0	1	0	1	0	0	0	0	0	0	1	1	1
1659	0	0	0	0	1	0	1	1	1	1	1	1	1	0	1	1	1	0
1660	0	1	0	0	0	0	1	0	0	1	0	1	1	0	1	0	0	0
1661	0	1	0	0	0	0	0	0	0	1	1	1	0	0	1	0	0	0
1662	0	0	0	0	0	1	0	0	0	1	1	1	0	0	0	1	0	1
1663	0	0	0	0	0	1	0	0	0	0	0	0	0	0	0	0	0	0
1664	0	0	0	0	0	1	0	0	0	0	0	0	0	0	0	0	0	0
1665	1	1	1	1	1	1	0	1	1	1	1	1	1	0	1	0	1	0
1666	1	1	1	1	1	1	0	1	0	1	1	1	0	1	1	0	1	0
1667	0	0	0	0	0	0	0	1	0	1	1	1	0	0	0	0	1	0
1668	0	0	0	0	0	0	1	0	0	1	1	1	1	1	1	1	0	0
1669	0	1	0	0	0	0	0	1	1	0	0	0	1	0	0	1	1	1
1670	0	0	0	0	0	0	0	1	1	0	0	0	0	0	0	1	1	1
1671	1	0	0	1	1	1	0	1	1	1	0	0	0	1	0	0	1	0
1672	0	0	0	0	0	0	1	1	1	0	0	0	0	0	0	1	1	1
1673	0	0	1	1	0	1	1	1	1	0	0	1	0	0	0	0	0	0
1674	1	1	1	1	1	1	1	1	1	0	1	1	0	0	0	1	1	1
1675	0	0	0	0	0	0	0	1	1	0	0	0	0	0	1	0	1	0
1676	0	1	1	1	1	1	1	1	1	0	0	0	0	1	1	1	0	1
1677	0	0	0	0	0	1	0	1	1	1	1	1	1	0	1	0	1	1
1678	0	0	0	0	0	0	0	0	0	1	1	0	0	0	1	0	0	0
1679	0	0	0	0	1	0	1	1	0	1	1	0	0	0	0	1	1	0
1680	0	0	0	0	0	0	0	1	1	0	0	0	0	0	0	0	1	1
1681	0	0	0	0	0	0	1	1	1	0	0	0	0	0	0	1	1	1
1682	0	0	0	0	0	0	1	1	1	0	0	0	0	0	0	1	0	1
1683	0	0	0	0	0	0	1	1	1	0	0	0	0	0	0	1	1	1
1684	0	0	0	0	0	0	1	1	1	0	0	0	0	0	0	1	1	1
1685	1	1	1	1	1	0	0	0	0	0	0	0	0	0	0	0	0	0
1686	1	1	1	1	0	1	1	1	1	1	1	0	0	0	0	1	1	1
1687	0	0	1	0	1	0	0	0	0	0	0	0	0	1	0	0	0	0
1688	1	0	0	1	1	0	1	0	0	0	0	1	1	0	1	0	0	0
1689	0	0	0	0	0	0	1	1	1	0	0	0	0	0	0	1	1	1
1690	0	0	0	0	0	0	1	1	1	0	0	0	0	0	0	0	1	1
1691	0	0	0	0	0	0	1	1	1	0	0	0	0	0	0	1	1	1
1692	0	0	0	0	0	0	1	1	1	0	0	0	0	0	0	1	1	1
1693	0	0	1	0	0	0	0	0	0	0	0	0	0	0	0	0	0	0
1694	0	0	0	0	0	0	1	1	1	0	0	0	0	0	0	1	1	1
1695	1	1	1	1	0	0	0	1	1	1	1	1	0	0	0	0	1	0
1696	1	0	0	1	0	0	1	1	0	1	1	1	0	0	0	0	0	1
1697	1	0	0	0	0	0	0	0	0	0	0	0	0	0	0	0	0	0
1698	0	1	0	0	0	0	0	0	0	1	0	1	0	0	1	0	0	0
1699	0	0	0	0	0	0	1	1	1	0	0	0	0	0	0	1	1	1
1700	0	0	0	0	0	0	1	1	1	0	0	0	0	0	0	1	1	1
1701	0	0	1	1	1	0	1	0	0	0	0	0	0	0	0	0	0	1
1702	0	0	0	0	0	0	1	1	1	0	0	0	0	0	0	1	1	1
1703	0	0	1	1	0	1	1	0	0	0	0	0	0	0	0	0	0	1
1704	0	0	0	0	0	0	1	1	1	0	0	0	0	0	0	1	1	1
1705	0	0	0	0	0	1	1	1	1	0	0	0	0	0	0	1	1	1
1706	0	0	0	0	0	1	1	1	0	0	0	0	0	0	0	1	1	1
1707	1	1	0	1	1	1	0	1	1	0	0	0	0	0	0	0	0	0
1708	1	1	1	1	1	1	0	1	1	1	1	1	1	0	0	0	1	0
1709	1	1	1	1	1	1	0	0	0	0	0	0	0	1	0	0	0	0
1710	0	0	0	0	1	0	0	1	1	0	0	0	1	0	1	0	1	0
1711	1	1	0	0	0	1	0	0	0	1	1	0	0	0	0	0	0	0
1712	0	1	1	0	0	1	1	1	1	0	0	1	1	0	1	1	1	1
1713	1	1	1	1	1	1	1	1	1	1	1	1	1	1	1	1	0	1
1714	0	0	0	1	0	0	0	0	0	0	0	0	0	1	0	0	0	0
1715	1	1	1	1	1	1	0	0	0	0	1	0	0	0	0	0	0	0
1716	1	1	1	1	0	0	0	0	0	1	1	1	0	1	1	0	0	0
1717	1	1	1	1	1	0	1	1	1	0	0	1	0	0	0	1	1	1
1718	1	1	1	1	0	0	0	1	0	1	0	0	0	0	0	0	1	0
1719	0	0	0	0	0	0	0	0	0	1	1	1	0	0	1	0	0	0
1720	0	1	0	0	1	1	1	1	1	1	1	1	0	0	1	1	1	1
1721	0	0	0	0	1	0	0	1	1	0	0	0	0	0	0	0	1	0
1722	0	0	0	0	0	0	1	1	1	0	0	0	0	0	0	1	1	1
1723	1	1	0	1	1	0	1	0	0	0	0	0	0	0	0	1	0	1
1724	0	0	0	0	0	1	1	1	1	0	0	0	0	0	0	1	1	1
1725	0	1	0	0	1	1	1	1	1	1	1	0	0	1	1	1	1	1
1726	1	1	1	0	0	0	1	0	0	0	0	0	0	0	0	1	0	0
1727	1	1	1	1	1	1	0	0	0	0	0	1	0	0	0	0	0	0
1728	1	0	0	0	0	0	0	0	0	1	0	0	0	0	0	0	0	0
1729	0	0	0	0	1	0	1	1	0	1	1	1	0	0	1	1	0	1
1730	0	0	0	0	0	0	1	0	0	1	1	1	0	0	0	1	0	0
1731	1	1	1	1	1	0	1	1	1	1	1	1	1	0	1	1	1	1
1732	0	0	0	0	0	0	1	1	1	0	0	0	0	0	0	1	1	1
1733	0	0	0	0	0	0	1	1	1	0	0	0	0	0	0	1	1	1
1734	1	1	1	1	1	1	1	1	1	1	1	1	1	1	1	1	1	1
1735	0	0	0	0	0	0	1	1	1	0	0	0	0	0	0	1	1	1
1736	0	1	0	1	1	1	1	1	0	0	0	0	0	0	0	1	0	1
1737	0	0	0	0	0	1	1	0	0	0	0	0	0	0	0	1	1	1
1738	1	1	1	1	1	1	1	0	0	1	1	0	0	1	0	1	0	1
1739	0	1	1	1	1	1	0	0	0	1	0	0	0	1	0	0	0	1
1740	1	1	1	0	1	1	1	0	1	1	1	1	0	0	1	1	1	1
1741	0	0	0	0	0	0	0	0	1	0	0	0	1	1	0	1	0	0
1742	0	0	0	1	0	0	1	1	0	0	0	0	1	0	0	1	0	1
1743	0	1	0	1	1	1	1	1	1	0	0	0	0	0	0	1	1	1
1744	0	0	0	0	0	0	1	0	0	0	0	0	0	0	0	0	0	0
1745	1	0	0	1	0	0	0	0	1	1	1	1	0	0	0	0	0	0
1746	1	0	1	0	1	0	0	0	0	0	0	0	0	1	0	1	0	0
1747	0	1	0	1	1	0	0	0	0	0	0	0	0	0	1	0	0	0
1748	1	1	1	1	1	1	1	1	1	0	0	0	0	1	0	1	1	1
1749	1	1	1	0	0	0	0	0	0	1	0	0	0	0	0	0	0	0
1750	0	1	0	0	1	1	1	0	0	0	0	0	0	0	0	1	0	1
1751	0	1	0	0	1	1	1	1	1	0	0	0	0	0	0	1	1	0
1752	0	1	0	1	1	1	1	1	1	0	0	0	0	0	0	1	1	1
1753	0	0	0	0	0	0	1	1	1	0	0	1	0	0	0	1	1	1
1754	0	0	0	0	0	0	1	1	1	0	0	0	0	0	0	1	1	1
1755	0	0	0	0	0	0	1	1	1	0	0	0	0	0	0	1	1	1
1756	1	0	0	0	0	0	1	1	1	0	0	0	0	0	0	1	1	1
1757	0	0	0	0	0	0	1	1	1	0	0	0	0	0	0	0	1	1
1758	0	0	0	0	0	0	1	1	1	0	0	0	0	0	0	1	1	1
1759	0	0	0	0	0	0	1	1	0	0	0	0	0	0	0	1	1	1
1760	0	0	0	0	0	0	1	0	1	0	1	1	0	0	0	1	0	1
1761	1	1	1	1	1	1	0	1	1	1	1	1	1	1	1	0	1	1
1762	0	0	1	0	1	1	0	1	1	0	0	0	0	0	0	1	1	1
1763	0	1	0	0	0	0	0	1	1	0	0	0	0	0	0	0	1	0
1764	1	1	1	1	1	1	1	1	0	1	1	1	1	1	1	1	1	1
1765	0	1	0	0	1	0	0	1	1	1	0	0	0	0	1	0	1	0
1766	0	0	0	0	0	0	0	1	1	0	0	0	0	0	0	1	1	0
1767	0	0	0	0	1	0	0	1	1	0	0	0	0	0	0	0	1	1
1768	0	0	0	0	0	0	1	1	1	0	0	0	0	0	0	1	1	1
1769	0	0	0	0	0	0	0	0	0	0	0	0	0	1	0	0	0	0
1770	0	0	0	0	0	0	1	1	1	0	0	0	0	0	0	1	1	1
1771	0	0	0	0	0	0	1	1	1	0	0	0	0	0	0	1	1	1
1772	0	0	0	0	0	0	1	1	1	0	0	0	0	0	1	1	1	1
1773	0	0	0	0	0	0	1	1	1	0	0	0	0	0	0	1	1	1
1774	0	0	0	0	0	0	1	1	1	0	0	0	0	0	0	1	1	1
1775	0	0	0	0	0	0	1	0	1	0	0	0	0	0	0	1	0	1
1776	1	1	1	1	0	1	1	1	1	1	0	1	0	0	0	1	1	1
1777	0	1	0	0	1	1	1	1	1	0	0	0	0	0	0	1	1	1
1778	0	1	1	0	0	0	1	1	0	0	0	0	0	0	1	1	1	1
1779	0	1	0	0	0	0	1	0	0	0	0	0	1	0	0	1	0	1
1780	0	0	0	0	0	0	1	1	1	0	0	0	0	0	0	1	1	1
1781	0	0	1	1	1	1	1	0	0	0	0	0	1	1	0	0	0	1
1782	1	1	0	1	0	0	0	1	1	1	1	1	0	0	0	1	1	1
1783	1	1	1	1	1	1	1	1	1	1	1	1	1	1	1	1	1	1
1784	0	1	0	0	0	0	1	0	0	1	1	1	1	0	1	0	0	1
1785	1	1	0	0	0	0	0	1	0	0	1	1	1	0	1	0	0	0
1786	0	0	0	0	0	0	1	0	0	1	1	1	1	1	0	1	0	1
1787	0	0	1	1	0	1	1	1	1	1	1	1	0	0	0	0	1	1
1788	0	0	0	0	0	0	1	1	1	0	0	0	0	0	0	1	1	0
1789	1	1	1	1	1	0	1	1	1	1	1	1	1	1	1	1	1	1
1790	0	0	0	0	0	0	0	0	0	1	1	1	0	0	1	0	0	0
1791	0	0	0	0	0	0	1	1	1	1	1	1	0	0	1	0	1	1
1792	0	0	0	0	1	0	1	1	1	1	1	1	0	0	0	1	1	1
1793	0	0	0	0	0	0	1	0	0	0	0	0	0	0	0	1	1	1
1794	1	1	1	1	1	1	1	1	1	1	1	1	0	0	0	1	1	1
1795	1	1	1	1	0	1	1	0	0	1	1	0	0	0	0	1	0	1
1796	1	0	0	0	0	0	1	1	0	1	1	1	0	0	0	1	1	1
1797	1	1	1	1	1	1	1	0	0	0	0	0	0	0	0	1	0	1
1798	0	0	0	1	1	1	1	0	0	0	0	0	0	0	0	1	0	1
1799	0	0	0	0	0	1	1	1	1	0	0	0	0	0	0	0	1	0
1800	0	0	0	0	0	1	0	0	0	0	0	0	0	0	0	0	0	0
1801	0	0	0	0	1	1	1	0	0	1	0	0	0	1	0	0	0	1
1802	0	1	0	0	1	0	1	0	1	0	0	1	0	0	0	1	0	1
1803	1	1	1	1	1	1	1	1	1	0	0	0	1	0	0	1	1	1
1804	0	0	0	1	0	1	1	1	1	0	0	0	0	0	0	1	1	1
1805	1	1	1	1	1	1	0	1	1	0	0	0	0	1	0	0	1	1
1806	0	0	0	0	1	0	0	1	1	0	0	0	0	0	0	0	1	1
1807	1	1	1	1	1	1	1	1	1	1	1	1	0	1	0	1	1	1
1808	1	1	0	0	0	0	1	1	0	0	0	0	0	0	0	1	0	1
1809	0	0	0	0	0	0	0	1	1	1	0	0	0	0	0	0	1	0
1810	1	1	1	1	1	0	1	0	1	1	1	1	1	1	0	1	0	1
1811	0	0	0	0	0	1	1	1	1	0	0	0	0	1	0	1	0	1
1812	1	1	1	1	0	0	0	0	0	0	0	0	0	0	0	0	1	0
1813	1	1	1	0	0	0	0	1	1	0	0	0	0	0	0	0	0	0
1814	1	1	1	1	1	0	0	1	1	0	0	0	0	0	0	0	0	1
1815	0	0	1	0	0	0	0	1	1	1	1	0	0	0	0	0	1	0
1816	0	0	0	1	0	0	0	0	0	1	1	1	0	0	0	0	0	0
1817	1	1	1	1	1	1	0	1	1	1	1	1	0	0	0	0	1	0
1818	1	0	0	0	0	0	0	1	1	0	0	0	0	0	0	0	1	0
1819	0	1	0	1	1	1	0	1	1	0	0	0	0	0	0	0	1	0
1820	1	1	0	1	1	1	1	1	1	0	1	1	1	0	1	1	1	0
1821	0	0	0	0	1	0	0	0	0	1	1	1	0	0	1	0	0	0
1822	0	0	0	1	0	1	0	1	1	0	0	0	0	0	0	0	1	0
1823	0	0	0	0	0	0	1	1	1	0	0	0	0	0	0	1	1	1
1824	0	1	1	1	0	0	1	1	1	0	0	0	0	0	0	0	1	0
1825	0	1	1	1	0	0	1	1	1	0	0	0	0	0	0	0	1	1
1826	0	1	1	0	1	0	0	1	1	0	0	0	1	0	0	0	1	0
1827	1	1	1	1	0	0	0	1	1	1	1	0	0	0	0	0	0	0
1828	1	1	1	1	1	0	1	1	1	1	1	1	1	0	1	1	1	1
1829	0	0	0	0	0	0	1	0	0	1	1	1	0	0	1	0	0	0
1830	0	0	0	1	0	1	1	1	1	0	0	0	0	0	0	1	1	1
1831	0	0	0	0	0	0	1	1	1	0	0	0	0	0	0	1	1	1
1832	0	1	1	1	0	1	0	1	1	1	1	1	0	0	0	0	0	0
1833	0	0	0	0	0	0	1	1	1	0	0	0	0	0	0	1	1	1
1834	0	0	0	0	0	0	1	1	1	0	0	0	0	0	0	1	1	1
1835	0	0	0	0	0	0	1	1	1	0	0	0	0	0	0	1	1	1
